# Supplementary material for: Unusual 1-3 peptidoglycan cross-links in Acetobacteraceae are made by L,D-transpeptidases with a catalytic domain distantly related to YkuD domains
Source: J Biol Chem. 2023 Nov 23;300(1):105494. doi: 10.1016/j.jbc.2023.105494 (PMC10727944; doi:10.1016/j.jbc.2023.105494)
Supplement: Supporting File S1 [file mmc2.xlsx]

## Sheet: Supp File S1 legend
Supplementary File S1. Peptidoglycan analysis of E. coli expressing G. oxydans LdtGo2. The content of individual tabs is described below.
WT_expo, matching output and consolidated data using LC-MS data corresponding to muropeptides prepared from G. oxydans cells in exponential phase and DB0_Go
WT_stat, matching output and consolidated data using LC-MS data corresponding to muropeptides prepared from G. oxydans cells in stationary phase and DB0_Go
LdtGo1, matching output and consolidated data using LC-MS data corresponding to muropeptides prepared from G. oxydans DldtGo1 mutant in stationary phase and DB0_Go
LdtGo2, matching output and consolidated data using LC-MS data corresponding to muropeptides prepared from G. oxydans DldtGo2 mutant in stationary phase and DB0_Go
Comp, consolidated data using LC-MS data comparing all G. oxydans muropeptide content and intensities
FINAL TABLE, Muropeptide composition of G. oxydans strains studied

## Sheet: WT_expo
Metadata	ID	RT (min)	Charge	Obs (Da)	Theo (Da)	Delta ppm	Inferred structure	Intensity	Inferred structure (consolidated)	Intensity (consolidated)		Structure	Intensity	Abundance	oligomer	RT	Obs	Theo	Dppm	Abs(Dppm)
file : 8- WT_expo_2.ftrs	2072	5.3813	2;1	869.384	869.387	-3.6444	gm-AEZ|1	1923819392	gm-AEZ|1	1923819392		gm-AEZ|1	1924390290	0.365021	1	5.3813	869.384	869.387	-3.6444	3.6444
masses_file : DB0_Go	2846	6.8209	2;1	941.404	941.408	-3.7353	gm-AEJA|1	1189086336	gm-AEJA|1	1189086336		gm-AEJA|1	1189481821	0.225622	1	6.8209	941.404	941.408	-3.7353	3.7353
rt_window : 0.5	3734	8.4353	3;2;1	1792.78	1792.78	-3.096	gm-AEZA=gm-AEJ|2	726256320	gm-AEZA=gm-AEJ|2, gm-AEZ=gm-AEJA|2	726256320		gm-AE|1	223357776	0.0423668	1	6.8202	698.284	698.286	-2.6575	2.6575
modifications : Cross-Linked Multimers (=),Anhydro-MurNAc (Anh),Deacetylation (-Ac)	3734	8.4353	3;2;1	1792.78	1792.78	-3.096	gm-AEZ=gm-AEJA|2	726256320				gm-AE (Anh)|1	46396540	0.00880055	1	11.063	678.259	678.26	-1.3626	1.3626
ppm : 10	4251	9.5905	2;3;1	1864.8	1864.8	-2.6394	gm-AEJA=gm-AEJA|2	358168128	gm-AEJA=gm-AEJA|2, gm-AEJAA=gm-AEJ|2	358168128		gm-AEJ|1	37481994	0.00710963	1	5.7098	870.368	870.371	-2.7185	2.7185
consolidation_ppm : 1	4251	9.5905	2;3;1	1864.8	1864.8	-2.693	gm-AEJAA=gm-AEJ|2	358168128				gm-AEZ (Anh)|1	27482887	0.00521299	1	8.6142	849.358	849.361	-2.7055	2.7055
version : 1.1.0	2871	6.8202	1	698.284	698.286	-2.6575	gm-AE|1	223357776	gm-AE|1	223357776		gm-AEJAG|1	26010472	0.0049337	1	6.5166	998.428	998.429	-1.5947	1.5947
	4923	10.8724	3;2;1	1772.75	1772.76	-2.5367	gm-AEZA=gm-AEJ (Anh)|2	197121104	gm-AEZA=gm-AEJ (Anh)|2, gm-AEZ=gm-AEJA (Anh)|2	197121104		gm-AEJA (Anh)|1	22383479	0.00424572	1	10.4238	921.38	921.382	-1.5469	1.5469
	4923	10.8724	3;2;1	1772.75	1772.76	-2.5367	gm-AEZ=gm-AEJA (Anh)|2	197121104				gm-AEJAA|1	18598627	0.00352781	1	8.2587	1012.44	1012.45	-3.2744	3.2744
129.043	3779	8.609	2;1	1420.62	1420.62	-2.0917	gm-AEZ=gm-A|2	136581248	gm-AEZ=gm-A|2	136581248		gm-A|1	17642090	0.00334637	1	6.2975	569.242	569.243	1.42294	1.42294
569.243	4479	10.0676	1;2	1492.64	1492.64	-1.5697	gm-AEJA=gm-A|2	132811432	gm-AEJA=gm-A|2	132811432		gm-AEZA|1	13390289	0.00253989	1	6.5446	940.422	940.424	-1.6858	1.6858
	4996	11.063	1	678.259	678.26	-1.3626	gm-AE (Anh)|1	46396540	gm-AE (Anh)|1	46396540		gm-AEJAR|1	6395601	0.00121312	1	6.4562	1097.51	1097.51	-1.7937	1.7937
569.243	5490	12.0167	2;3;1	1844.78	1844.78	-1.6337	gm-AEJA=gm-AEJA (Anh)|2	38399620	gm-AEJA=gm-AEJA (Anh)|2, gm-AEJAA=gm-AEJ (Anh)|2	38399620		gm-AEJAK|1	6019539	0.00114179	1	5.8905	1069.5	1069.5	-1.3874	1.3874
	5490	12.0167	2;3;1	1844.78	1844.78	-1.6879	gm-AEJAA=gm-AEJ (Anh)|2	38399620				gm-AEJAH|1	5293691	0.00100411	1	6.0233	1078.47	1078.47	-1.1799	1.1799
	2232	5.7098	1;2	870.368	870.371	-2.7185	gm-AEJ|1	36929308	gm-AEJ|1	36929308		gm-AF|1	3812743	0.000723205	1	14.5382	716.311	716.312	-0.3502	0.3502
	3792	8.6142	2;1	849.358	849.361	-2.7055	gm-AEZ (Anh)|1	26672212	gm-AEZ (Anh)|1	26672212		gm-AQ|1	2984505	0.000566104	1	5.8177	697.301	697.302	-1.0107	1.0107
	2692	6.5166	2;1	998.428	998.429	-1.5947	gm-AEJAG|1	26010472	gm-AEJAG|1	26010472		gm-AI (-Ac)|1	2924361	0.000554696	1	6.2947	640.317	640.317	0.2359	0.2359
	4681	10.4238	1;2	921.38	921.382	-1.5469	gm-AEJA (Anh)|1	21852372	gm-AEJA (Anh)|1	21852372		gm-AEZ (-Ac)|1	1916905	0.000363601	1	5.1346	827.375	827.376	-1.0399	1.0399
	4451	9.9749	3;2;4	2716.18	2716.18	-0.5725	gm-AEZA=gm-AEJ=gm-AEJA|3	19481864	gm-AEZA=gm-AEJ=gm-AEJA|3, gm-AEZ=gm-AEJA=gm-AEJA|3	19481864		gm-AY|1	1673714	0.000317472	1	10.7256	732.306	732.307	-0.2127	0.2127
	4451	9.9749	3;2;4	2716.18	2716.18	-0.5725	gm-AEZ=gm-AEJA=gm-AEJA|3	19481864				gm-AEJAE|1	1522724	0.000288832	1	7.311	1070.45	1070.45	-0.6722	0.6722
	2567	6.2975	1	569.242	569.243	1.42294	gm-A|1	17642090	gm-A|1	17642090		gm-AI|1	1427304	0.000270733	1	12.8955	682.327	682.327	-0.4776	0.4776
	5871	12.889	2;1	1472.61	1472.61	-0.6269	gm-AEJA=gm-A (Anh)|2	16678595	gm-AEJA=gm-A (Anh)|2	16678595		gm-AEJAN|1	1171496	0.000222211	1	6.0272	1055.45	1055.45	-1.0607	1.0607
	3475	8.2587	1;2	1012.44	1012.45	-3.2744	gm-AEJAA|1	15949216	gm-AEJAA|1	15949216		gm-AEJA (-Ac)|1	1121072	0.000212646	1	6.4518	899.397	899.397	-0.8007	0.8007
	2684	6.5446	1;2	940.422	940.424	-1.6858	gm-AEZA|1	12862001	gm-AEZA|1	12862001		gm-AEJ (Anh)|1	595533	0.000112961	1	9.0302	850.343	850.345	-1.4718	1.4718
	5188	11.4373	2;1	1400.59	1400.59	-0.4107	gm-AEZ=gm-A (Anh)|2	12795347	gm-AEZ=gm-A (Anh)|2	12795347		gm-AY (-Ac)|1	420422	7.97461e-05	1	3.0075	690.292	690.296	-6.6966	6.6966
	3974	9.003	3;2	1793.77	1793.77	-0.9117	gm-AEJA=gm-AEJ|2	9796801	gm-AEJA=gm-AEJ|2, gm-AEJ=gm-AEJA|2	9796801		gm-AEZA=gm-AEJ|2, gm-AEZ=gm-AEJA|2	726256320	0.137757	2	8.4353	1792.78	1792.78	-3.096	3.096
	3974	9.003	3;2	1793.77	1793.77	-0.9117	gm-AEJ=gm-AEJA|2	9796801				gm-AEJA=gm-AEJA|2, gm-AEJAA=gm-AEJ|2	358428795	0.0679872	2	9.5905	1864.8	1864.8	-2.6394	2.6394
	5428	11.8366	3;2	2696.15	2696.15	-1.2726	gm-AEZA=gm-AEJ=gm-AEJA (Anh)|3	9502667	gm-AEZA=gm-AEJ=gm-AEJA (Anh)|3, gm-AEZ=gm-AEJA=gm-AEJA (Anh)|3	9502667		gm-AEZA=gm-AEJ (Anh)|2, gm-AEZ=gm-AEJA (Anh)|2	197121104	0.0373902	2	10.8724	1772.75	1772.76	-2.5367	2.5367
	5428	11.8366	3;2	2696.15	2696.15	-1.2726	gm-AEZ=gm-AEJA=gm-AEJA (Anh)|3	9502667				gm-AEZ=gm-A|2	136581248	0.0259069	2	8.609	1420.62	1420.62	-2.0917	2.0917
	4066	9.1788	3;2	1921.82	1921.83	-0.9246	gm-AEJAG=gm-AEJA|2	7051835	gm-AEJAG=gm-AEJA|2	7051835		gm-AEJA=gm-A|2	132811432	0.0251918	2	10.0676	1492.64	1492.64	-1.5697	1.5697
	2672	6.4562	2	1097.51	1097.51	-1.7937	gm-AEJAR|1	6395601	gm-AEJAR|1	6395601		gm-AEJA=gm-AEJA (Anh)|2, gm-AEJAA=gm-AEJ (Anh)|2	38399620	0.00728368	2	12.0167	1844.78	1844.78	-1.6337	1.6337
	2395	6.0233	2	1078.47	1078.47	-1.1799	gm-AEJAH|1	5293691	gm-AEJAH|1	5293691		gm-AEJA=gm-A (Anh)|2	16678595	0.00316361	2	12.889	1472.61	1472.61	-0.6269	0.6269
	4913	10.837	3;2	2788.2	2788.2	-1.8865	gm-AEJA=gm-AEJA=gm-AEJA|3	5227411	gm-AEJA=gm-AEJA=gm-AEJA|3, gm-AEJAA=gm-AEJ=gm-AEJA|3	5227411		gm-AEZ=gm-A (Anh)|2	12795347	0.00242704	2	11.4373	1400.59	1400.59	-0.4107	0.4107
	4913	10.837	3;2	2788.2	2788.2	-1.9224	gm-AEJAA=gm-AEJ=gm-AEJA|3	5227411				gm-AEJA=gm-AEJ|2, gm-AEJ=gm-AEJA|2	9796801	0.00185827	2	9.003	1793.77	1793.77	-0.9117	0.9117
	2336	5.8905	2	1069.5	1069.5	-1.3874	gm-AEJAK|1	4888939	gm-AEJAK|1	4888939		gm-AEJAG=gm-AEJA|2	7051835	0.0013376	2	9.1788	1921.82	1921.83	-0.9246	0.9246
	6803	14.5382	1	716.311	716.312	-0.3502	gm-AF|1	3582478	gm-AF|1	3582478		gm-AQ=gm-AEJ|2, gm-AEZ=gm-AE|2, gm-AEJAG=gm-A|2	3575574	0.000678219	2	9.5634	1549.66	1549.66	-2.8251	2.8251
	2555	6.2947	2	640.317	640.317	0.2359	gm-AI (-Ac)|1	2924361	gm-AI (-Ac)|1	2924361		gm-AEJ=gm-A|2	2529348	0.00047977	2	9.3814	1421.6	1421.6	-1.2254	1.2254
	3170	7.4101	2;1	1012.44	1012.45	-1.6467	gm-AEJAA|1	2649411	gm-AEJAA|1	2649411		gm-AEJAA=gm-AEJA|2	1773756	0.000336448	2	9.8349	1935.84	1935.84	-0.0108	0.0108
	4267	9.5634	2	1549.66	1549.66	-2.8251	gm-AQ=gm-AEJ|2	2558664	gm-AQ=gm-AEJ|2, gm-AEZ=gm-AE|2, gm-AEJAG=gm-A|2	2558664		gm-AEJAG=gm-AEJA (Anh)|2	1675806	0.000317869	2	11.5332	1901.8	1901.8	-1.0795	1.0795
	4267	9.5634	2	1549.66	1549.66	-2.9541	gm-AEZ=gm-AE|2	2558664				gm-AEJA=gm-AEJ (Anh)|2, gm-AEJ=gm-AEJA (Anh)|2	1523975	0.000289069	2	11.4477	1773.74	1773.74	-0.8098	0.8098
	4267	9.5634	2	1549.66	1549.66	-3.0187	gm-AEJAG=gm-A|2	2558664				gm-AE=gm-AEJA|2, gm-AEJA=gm-AE|2, gm-AEJAE=gm-A|2	1117805	0.000212027	2	14.0964	1621.67	1621.68	-6.3016	6.3016
	4164	9.3814	2	1421.6	1421.6	-1.2254	gm-AEJ=gm-A|2	2529348	gm-AEJ=gm-A|2	2529348		gm-AEJAR=gm-AEJA|2	895669	0.000169892	2	8.9979	2020.9	2020.91	-0.4166	0.4166
	1921	5.1346	2	827.375	827.376	-1.0399	gm-AEZ (-Ac)|1	1916905	gm-AEZ (-Ac)|1	1916905		gm-AEJAH=gm-AEJA|2	665944	0.000126317	2	8.6389	2001.86	2001.86	-0.8804	0.8804
	2281	5.8177	1	697.301	697.302	-1.0107	gm-AQ|1	1718249	gm-AQ|1	1718249		gm-AEJAK=gm-AEJA|2	574858	0.00010904	2	8.5793	1992.9	1992.9	-1.3579	1.3579
	5293	11.5332	2;3	1901.8	1901.8	-1.0795	gm-AEJAG=gm-AEJA (Anh)|2	1675806	gm-AEJAG=gm-AEJA (Anh)|2	1675806		gm-AEZA=gm-AEJA|2	343410	6.51384e-05	2	9.2833	1863.82	1863.82	-1.4011	1.4011
	4895	10.7256	1	732.306	732.307	-0.2127	gm-AY|1	1673714	gm-AY|1	1673714		gm-AEJAA=gm-AEJA (Anh)|2	341569	6.47892e-05	2	12.114	1915.82	1915.82	-0.2824	0.2824
	5806	12.69	3;2	2768.17	2768.18	-0.1967	gm-AEJA=gm-AEJA=gm-AEJA (Anh)|3	1667308	gm-AEJA=gm-AEJA=gm-AEJA (Anh)|3, gm-AEJAA=gm-AEJ=gm-AEJA (Anh)|3	1667308		gm-AQ=gm-AEJ (Anh)|2, gm-AEZ=gm-AE (Anh)|2, gm-AEJAG=gm-A (Anh)|2	266520	5.05538e-05	2	12.4329	1529.64	1529.64	-0.2581	0.2581
	5806	12.69	3;2	2768.17	2768.18	-0.2328	gm-AEJAA=gm-AEJ=gm-AEJA (Anh)|3	1667308				gm-AEZA=gm-AEJ (-Ac)|2, gm-AEZ=gm-AEJA (-Ac)|2	265930	5.04419e-05	2	8.2198	1750.77	1750.77	-2.3325	2.3325
	4400	9.8349	2;3	1935.84	1935.84	-0.0108	gm-AEJAA=gm-AEJA|2	1564990	gm-AEJAA=gm-AEJA|2	1564990		gm-AEJAR=gm-AEJA (Anh)|2	209051	3.9653e-05	2	11.235	2000.88	2000.88	-0.6107	0.6107
	5257	11.4477	2	1773.74	1773.74	-0.8098	gm-AEJA=gm-AEJ (Anh)|2	1523975	gm-AEJA=gm-AEJ (Anh)|2, gm-AEJ=gm-AEJA (Anh)|2	1523975		gm-AEZA=gm-AEJ=gm-AEJA|3, gm-AEZ=gm-AEJA=gm-AEJA|3	19481864	0.00369534	3	9.9749	2716.18	2716.18	-0.5725	0.5725
	5257	11.4477	2	1773.74	1773.74	-0.8098	gm-AEJ=gm-AEJA (Anh)|2	1523975				gm-AEZA=gm-AEJ=gm-AEJA (Anh)|3, gm-AEZ=gm-AEJA=gm-AEJA (Anh)|3	9502667	0.00180248	3	11.8366	2696.15	2696.15	-1.2726	1.2726
	3118	7.311	2	1070.45	1070.45	-0.6722	gm-AEJAE|1	1522724	gm-AEJAE|1	1522724		gm-AEJA=gm-AEJA=gm-AEJA|3, gm-AEJAA=gm-AEJ=gm-AEJA|3	5227411	0.000991541	3	10.837	2788.2	2788.2	-1.8865	1.8865
	5941	12.8955	1	682.327	682.327	-0.4776	gm-AI|1	1245491	gm-AI|1	1245491		gm-AEJA=gm-AEJA=gm-AEJA (Anh)|3, gm-AEJAA=gm-AEJ=gm-AEJA (Anh)|3	1667308	0.000316257	3	12.69	2768.17	2768.18	-0.1967	0.1967
	2662	6.4518	2	899.397	899.397	-0.8007	gm-AEJA (-Ac)|1	1121072	gm-AEJA (-Ac)|1	1121072		gm-AEJAG=gm-AEJA=gm-AEJA|3	275175	5.21955e-05	3	10.4949	2845.22	2845.22	0.5055	0.5055
	6549	14.0964	2	1621.67	1621.68	-6.3016	gm-AE=gm-AEJA|2	1117805	gm-AE=gm-AEJA|2, gm-AEJA=gm-AE|2, gm-AEJAE=gm-A|2	1117805		gm-AQ=gm-AEJ=gm-AEJA|3	274877	5.2139e-05	3	13.5364	2473.05	2473.06	-4.0542	4.0542
	6549	14.0964	2	1621.67	1621.68	-6.4249	gm-AEJA=gm-AE|2	1117805
	6549	14.0964	2	1621.67	1621.68	-6.4866	gm-AEJAE=gm-A|2	1117805					5272005489
	5997	12.9918	2	1549.65	1549.66	-6.6849	gm-AQ=gm-AEJ|2	1016910	gm-AQ=gm-AEJ|2, gm-AEZ=gm-AE|2, gm-AEJAG=gm-A|2	1016910
	5997	12.9918	2	1549.65	1549.66	-6.814	gm-AEZ=gm-AE|2	1016910
	5997	12.9918	2	1549.65	1549.66	-6.8785	gm-AEJAG=gm-A|2	1016910
	3964	8.9979	2;3	2020.9	2020.91	-0.4166	gm-AEJAR=gm-AEJA|2	895669	gm-AEJAR=gm-AEJA|2	895669
	2861	6.7081	2	697.302	697.302	-0.3295	gm-AQ|1	858385	gm-AQ|1	858385
	3950	8.9236	3;4	1069.5	1069.5	1.8817	gm-AEJAK|1	858114	gm-AEJAK|1	858114
	2413	6.0272	2;3	1055.45	1055.45	-1.0607	gm-AEJAN|1	831081	gm-AEJAN|1	831081
	2775	6.5641	2	849.36	849.361	-1.0684	gm-AEZ (Anh)|1	810675	gm-AEZ (Anh)|1	810675
	3823	8.6389	3;2	2001.86	2001.86	-0.8804	gm-AEJAH=gm-AEJA|2	665944	gm-AEJAH=gm-AEJA|2	665944
	4008	9.0302	1	850.343	850.345	-1.4718	gm-AEJ (Anh)|1	595533	gm-AEJ (Anh)|1	595533
	3794	8.5793	2;3	1992.9	1992.9	-1.3579	gm-AEJAK=gm-AEJA|2	574858	gm-AEJAK=gm-AEJA|2	574858
	2349	5.8952	2;1	869.386	869.387	-1.2727	gm-AEZ|1	570898	gm-AEZ|1	570898
	3095	7.2119	1	870.37	870.371	-1.2459	gm-AEJ|1	552686	gm-AEJ|1	552686
	3588	8.0534	2	921.38	921.382	-1.3626	gm-AEJA (Anh)|1	531107	gm-AEJA (Anh)|1	531107
	985	3.0075	2	690.292	690.296	-6.6966	gm-AY (-Ac)|1	420422	gm-AY (-Ac)|1	420422
	3289	7.5925	2	697.303	697.302	0.8084	gm-AQ|1	407871	gm-AQ|1	407871
	3621	8.1697	2	941.406	941.408	-2.0637	gm-AEJA|1	395485	gm-AEJA|1	395485
	2391	5.9053	2	940.422	940.424	-1.8156	gm-AEZA|1	362452	gm-AEZA|1	362452
	4084	9.2833	2;3	1863.82	1863.82	-1.4011	gm-AEZA=gm-AEJA|2	343410	gm-AEZA=gm-AEJA|2	343410
	5582	12.114	2	1915.82	1915.82	-0.2824	gm-AEJAA=gm-AEJA (Anh)|2	341569	gm-AEJAA=gm-AEJA (Anh)|2	341569
	6934	14.6891	3	1055.45	1055.45	-2.4901	gm-AEJAN|1	340415	gm-AEJAN|1	340415
	4767	10.4949	3	2845.22	2845.22	0.5055	gm-AEJAG=gm-AEJA=gm-AEJA|3	275175	gm-AEJAG=gm-AEJA=gm-AEJA|3	275175
	6263	13.5364	3	2473.05	2473.06	-4.0542	gm-AQ=gm-AEJ=gm-AEJA|3	274877	gm-AQ=gm-AEJ=gm-AEJA|3	274877
	2679	6.4273	2	1069.5	1069.5	-1.5015	gm-AEJAK|1	272486	gm-AEJAK|1	272486
	5738	12.4329	2	1529.64	1529.64	-0.2581	gm-AQ=gm-AEJ (Anh)|2	266520	gm-AQ=gm-AEJ (Anh)|2, gm-AEZ=gm-AE (Anh)|2, gm-AEJAG=gm-A (Anh)|2	266520
	5738	12.4329	2	1529.64	1529.64	-0.3888	gm-AEZ=gm-AE (Anh)|2	266520
	5738	12.4329	2	1529.64	1529.64	-0.4542	gm-AEJAG=gm-A (Anh)|2	266520
	3707	8.2198	3;2	1750.77	1750.77	-2.3325	gm-AEZA=gm-AEJ (-Ac)|2	265930	gm-AEZA=gm-AEJ (-Ac)|2, gm-AEZ=gm-AEJA (-Ac)|2	265930
	3707	8.2198	3;2	1750.77	1750.77	-2.3325	gm-AEZ=gm-AEJA (-Ac)|2	265930
	4628	10.1938	2	1864.8	1864.8	-0.8719	gm-AEJA=gm-AEJA|2	260667	gm-AEJA=gm-AEJA|2, gm-AEJAA=gm-AEJ|2	260667
	4628	10.1938	2	1864.8	1864.8	-0.9256	gm-AEJAA=gm-AEJ|2	260667
	2739	6.4909	2	957.401	957.403	-2.0574	gm-AEJS|1	233018	gm-AEJS|1	233018
	727	2.5167	2	716.308	716.312	-5.396	gm-AF|1	230265	gm-AF|1	230265
	5158	11.235	3	2000.88	2000.88	-0.6107	gm-AEJAR=gm-AEJA (Anh)|2	209051	gm-AEJAR=gm-AEJA (Anh)|2	209051
	4738	10.4412	2;3	1935.84	1935.84	-0.2562	gm-AEJAA=gm-AEJA|2	208766	gm-AEJAA=gm-AEJA|2	208766
	3945	8.8694	2	682.328	682.327	1.2025	gm-AI|1	181813	gm-AI|1	181813
	2566	6.2126	2	940.423	940.424	-0.7123	gm-AEZA|1	165836	gm-AEZA|1	165836
	1922	5.3872	1;2	666.306				644029632
	2868	6.827	1;2	738.327				382122080
	7201	15.3134	1	244.178				267966544
	1787	5.9735	1	203.079				257138736
	4931	10.8927	1	230.162				192425136
	8005	20.2123	1	278.164				180159472
	6582	14.1766	1	244.178				155420608
	2073	5.4186	2;3;1	907.332				121699496
	2870	6.8529	2;3;1	979.353				110513568
	6884	16.8756	1	158.076				106319296
	3728	8.4241	3	3585.56				99390640
	2630	6.3956	1	165.078				96527864
	3724	8.447	3;2;4	1830.73				78532200
	8164	17.2618	1	157.146				77485224
	4264	9.5968	3;2;4	1902.75				75412640
	915	3.0236	1	273.999				74900152
	2091	5.3732	2	2608.15				74875136
	2074	5.4007	2;1;3	891.367				69946272
	3752	8.4412	2;3	1814.76				63171892
	1158	3.6556	1	287.195				58576580
	2852	6.8379	2;1;3	963.389				55744732
	3780	8.6125	1;3;2	1458.56				54475548
	1221	3.9285	1	181.073				51890868
	2335	5.8977	1	202.131				50485668
	3369	7.7809	1	202.131				50267228
	5143	11.3044	1	294.158				48891616
	4924	10.8745	3;2	1810.7				48291336
	2100	5.3715	3	4346.93				47235476
	4488	10.0667	2;3;1	1530.58				46600660
	6178	13.4276	1	264.147				45235316
	8036	20.068	1	412.269				44818768
	7990	16.9392	1	446.22				44334896
	1443	4.2373	1	246.121				42462816
	5679	12.4364	2;1	574.369				41076444
	8136	17.2357	1	270.18				40943696
	2228	5.7121	1;2	908.316				40795040
	5088	11.2215	1	262.135				40782400
	2887	6.8056	2	2581.09				40778972
	5966	12.9991	1	262.135				40771552
	4265	9.5933	2;3;1	1886.78				40048448
	4177	9.4761	3;2;1	1661.72				38841584
	7616	16.0469	3;2;4	1534.81				38396312
	2229	5.711	1;2	667.29				37961836
	3758	8.4643	1	273.168				36231016
	3783	18.8173	1	185.214				36192260
	3612	8.2215	2;1;3	672.402				35761696
	255	1.5836	1	245.087				35536452
	3739	8.3839	1	280.142				35211712
	243	1.2802	1	959.668				35010572
	4276	9.5796	3	3729.6				34576828
	5182	11.44	5;3;4;2	1309.75				33764892
	1828	4.9064	1	232.142				32884030
	3537	8.013	1	232.142				32412696
	2139	5.5652	1	202.131				32301570
	237	1.2761	1	839.709				32199232
	246	1.2883	1	861.691				31547764
	2805	6.8262	2;1	720.266				31538000
	7944	16.6887	1	211.111				31062524
	7421	15.7119	2;1	528.363				30754128
	3638	8.3291	2;3;1	1589.7				30725806
	851	2.8612	1	188.116				30538334
	3754	8.4209	4	5378.34				30334658
	8070	20.0969	1	564.558				30223130
	4997	11.0642	2;1	716.206				29950716
	1411	3.928	1	164.047				29800370
	3782	8.6075	2;1	1442.59				29212682
	1415	3.933	1;2	467.284				29035022
	2774	6.6543	1	501.254				29020984
	2127	5.6622	1	260.137				28085960
	4491	10.065	2;1;3	1514.61				27827776
	6682	14.379	2	1177.57				27024826
	2888	6.8081	2	2824.22				26991030
	1439	4.0062	1	201.172				26543288
	899	2.9257	1	246.121				26341710
	2862	6.8421	1;2	736.231				26156804
	3729	8.4453	1	203.079				25902914
	8006	17.0355	1	228.133				25688268
	2150	5.6366	1	287.195				25589492
	1566	4.3053	1	232.142				25577762
	947	3.0196	1	392.026				24466782
	459	2.0693	1	273.179				24149690
	4926	10.872	2;3	1794.73				24109146
	247	1.2833	1	1079.63				24030626
	2092	5.3672	4	6085.7				23915394
	3755	8.4215	1	1793.11				23847726
	2576	6.3289	2;1	738.327				23808982
	8089	20.0767	1	536.527				23170638
	8174	19.8282	1	589.418				23040710
	2590	6.2946	1	216.147				23032712
	8147	19.8437	1	633.444				22744412
	916	3.0234	1	258.022				22325426
	698	2.5968	1	259.189				22286714
	1163	3.6532	1	174.111				22137114
	4370	9.8418	1	230.163				21867778
	131	1.1387	1	155.967				21544492
	8278	17.7408	1	545.392				21539486
	235	1.2114	1	413.876				21391100
	8230	17.4074	1	382.196				21071986
	8684	22.7464	1	345.227				20809872
	4482	10.017	1	236.116				20773814
	4791	10.6464	1	294.158				20756446
	8197	19.9165	1	677.47				20740712
	3760	8.4277	3;2	3623.5				19886956
	50	1.1073	1	235.933				19857702
	2763	6.6217	3;2	601.365				19837930
	2557	6.3948	1	252.111				19677810
	611	2.37	1	218.126				19628656
	8151	20.1032	1	915.692				19392806
	29	0.9955	1	183.961				18966480
	2754	6.5974	2;1	769.323				18827696
	2847	6.7256	1	282.121				18811382
	2701	6.5179	3;2	1036.37				18260756
	3173	7.422	3;5;2;4	1355.81				18242540
	3201	7.4732	4;2;5;3	1162.68				18197350
	2087	5.3911	2	1776.71				17582646
	2097	5.4227	2;1	415.29				17390820
	8260	17.5273	1	424.207				17377420
	5704	12.4368	1	461.285				16999394
	8727	22.7598	1	373.222				16914446
	3759	8.4238	3	3607.53				16832050
	2900	6.8067	3	3765.62				16744727
	2575	6.3301	2;1	776.274				16635022
	238	1.2812	1	801.712				16409429
	8118	17.9555	1	586.541				16199364
	3971	8.9887	3;2	1129.58				16116206
	6396	13.8245	2;1	501.327				16073758
	1567	4.7076	1	259.189				15875562
	8276	17.7156	1	721.497				15726063
	245	1.2866	1	790.721				15668138
	2784	6.7105	2;3	1312.59				15642955
	4279	9.5771	1	203.079				15582413
	8115	17.1896	1	227.188				15405086
	4250	9.5396	1	477.224				15389765
	8291	17.7433	1	506.321				15383911
	551	2.254	1	232.105				15245678
	3903	8.8883	1	230.163				15107075
	5489	12.0156	2;3	1882.72				14934671
	8285	17.743	1	501.366				14906798
	3244	7.5782	1	248.119				14880020
	2756	6.7211	1;2	360.236				14651349
	2890	6.8037	3	4463.91				14639325
	2101	5.3672	4	7824.46				14635318
	6115	13.2612	2;3	1126.65				14514226
	4307	9.6862	1	187.063				14465564
	7991	16.8416	1	478.243				14347730
	3692	8.3086	1	236.116				14317961
	699	2.5223	1	268.153				14263620
	2098	5.3691	1	1739.1				14198492
	239	1.2817	1	910.679				14163096
	8100	17.9159	1	558.509				14037299
	8421	18.4237	1	269.272				13952995
	248	1.289	1	850.7				13902154
	4185	9.4493	2;3	1699.67				13821109
	8093	18.4452	1	920.647				13717743
	7569	15.9915	1	647.327				13716127
	7552	15.944	1	296.119				13704596
	8356	20.0569	1	481.397				13649351
	4683	10.4259	2;1	959.328				13632003
	7986	16.7694	1	372.237				13617822
	8165	18.0582	1	354.274				13617678
	8352	20.018	1	525.423				13495051
	4274	9.622	3;4;5;6	1998.21				13478784
	4823	10.6838	4;3;5;2	1556.82				13314243
	2848	6.7294	2;1	489.254				13288848
	2849	6.7276	1	280.105				13257392
	8060	19.5882	1	337.334				13100684
	2883	6.8226	2	1920.76				13076182
	2019	5.2099	1	337.175				13065322
	2886	6.82	2	1677.64				13034830
	5636	12.3213	3;4;5;2	1680.87				13022028
	917	3.022	1	371.976				12967944
	313	1.7023	1	190.095				12885707
	2889	6.8154	1	941.907				12858527
	3653	8.2551	1	242.126				12830416
	8361	18.2154	1	442.327				12570984
	1985	5.1885	1	445.228				12527582
	8178	17.7581	1	594.373				12462659
	8290	17.7373	1	550.347				12461218
	2096	5.3809	1	1739.44				12435435
	7983	16.7892	5;4;6;3	2126.22				12215731
	232	1.2193	1	435.858				12197092
	7992	16.8361	1	329.231				12166459
	671	2.4492	1;2	503.269				12147705
	2093	5.3541	3	3477.54				12146530
	8266	17.7864	1	638.399				11967607
	5798	12.6975	2;1	614.375				11831265
	8139	20.0544	1	592.59				11830160
	241	1.2899	1	1019.65				11824811
	8519	21.8283	1	400.27				11737865
	4680	10.3938	1	262.135				11562214
	2039	5.2591	3;2;4	937.519				11448317
	2803	6.6755	2;1	429.295				11341167
	4085	9.2336	2;1	767.381				11307593
	2520	6.1837	2	1112.51				11296793
	2147	5.5554	2;3	629.36				11255095
	2891	6.8026	3	4707.03				11166718
	3657	8.2624	3;2	1627.65				11137444
	7611	16.0384	2;3	1109.57				11130684
	4289	9.5789	3;2	3767.55				11082968
	249	1.2884	1	1030.64				11062716
	4667	10.4192	1	429.258				10931198
	8275	17.7388	1	462.295				10842132
	8601	21.6819	1	339.35				10815183
	261	1.579	1	223.105				10780500
	8239	17.441	1	266.164				10731415
	1248	3.7467	1	218.126				10657204
	5591	12.2668	1	345.226				10621847
	7440	15.7117	1	415.279				10607331
	8535	19.8129	1	311.318				10603733
	6411	13.8416	1	604.307				10550214
	4268	9.5832	3	3751.58				10538739
	996	3.2964	1	245.137				10471687
	2734	6.5484	1;2	737.343				10433479
	240	1.2879	1	1090.62				10398753
	7263	15.4584	1	328.142				10223697
	5556	12.1074	2;1	801.434				10206381
	8283	17.7199	1	682.426				10184206
	3761	8.4259	4	5416.28				10183733
	3404	8.2859	1	184.121				10175037
	8353	20.0447	1	569.45				10129477
	8661	22.6924	1	228.148				9984991
	2155	5.5732	2	1112.51				9882273
	4554	10.1895	1	266.127				9881465
	5335	11.6491	3;2	900.527				9861940
	244	1.2833	1	1068.63				9837209
	8254	17.5079	1	199.193				9830925
	5865	12.7825	2;4;3	1257.61				9820053
	233	1.2095	1	333.91				9802792
	1223	3.6023	2;1	520.187				9792703
	6498	14.0729	3;2	1247.69				9715266
	282	1.6232	1	160.084				9670659
	7632	16.0458	2;3	1357.72				9661571
	8370	18.2035	1	486.353				9660347
	6451	13.9043	1	315.204				9652176
	242	1.2785	1	1128.61				9633517
	8477	20.5984	1	390.277				9592068
	8683	22.6947	1	164.976				9577091
	2581	6.2962	2;1	607.189				9560550
	8121	17.9338	1	627.187				9532637
	2860	6.7323	1	266.126				9460597
	292	1.7146	1	218.09				9442467
	6221	13.4288	3;2	777.438				9423570
	7466	15.7359	1;2	998.55				9418221
	3784	8.6252	2	887.306				9414778
	7673	16.1248	1;2	716.442				9374824
	8759	23.1391	1	153.983				9371781
	6003	13.0806	2;1	500.332				9309298
	3762	8.4204	4	5400.31				9253770
	427	2.0696	1	174.111				9216523
	7131	15.3095	1	450.211				9215362
	6420	13.8888	2	1019.5				9123935
	8298	17.7438	1	457.34				9109655
	8673	22.7253	1	317.174				9092449
	5407	11.8693	2;3	1641.7				9043825
	8002	16.8761	7;5;4;6	3087.6				9040723
	7989	16.7848	2	1043.52				8993804
	4759	10.6623	2;3	1569.68				8962767
	2172	5.6174	1	401.238				8955498
	5927	12.9144	4;2;3	1454.78				8941382
	5275	11.4677	1	307.153				8922522
	5641	12.3477	2;3;4	1527.86				8920233
	7794	16.4065	3;2;4	1176.67				8886718
	8376	20.2036	1	437.371				8868180
	2416	6.0167	1	188.116				8864992
	8277	17.7059	1	765.523				8834645
	3040	7.1917	1	218.126				8809543
	111	1.1416	1	253.943				8808898
	3801	8.6246	1;2	718.385				8762959
	2869	6.7474	1	293.173				8759617
	3796	8.6396	5;6;4;3	1785.1				8726409
	1127	3.2925	2;3	630.369				8656400
	4225	9.5025	3;4;2	1030.59				8630070
	8698	22.7283	1	315.216				8576502
	2691	6.4997	1	457.217				8557059
	4280	9.575	4	5594.4				8555603
	2704	6.5463	2;3;1	978.369				8543258
	2717	6.5133	2	614.36				8488543
	3274	7.5237	1	321.18				8433199
	6321	13.7569	2;3	1109.5				8399576
	262	1.5663	1	271.084				8398105
	3070	7.6271	1	346.185				8364813
	8368	18.1885	1	398.3				8315041
	4935	10.8606	3	3545.51				8298616
	2571	6.2999	1;2	591.224				8294639
	4999	11.0606	2;1	700.241				8281528
	6994	14.9311	2	1004.58				8270233
	7993	16.8238	1	398.253				8264911
	8123	18.3609	1	701.205				8225636
	3616	8.2042	1	345.19				8189066
	6111	13.2425	2;4;3	1599.8				8180206
	5292	11.5058	2	820.455				8110841
	6302	13.6809	3;2	1049.55				8094053
	8357	20.1064	1	613.476				8033366
	3798	8.6299	4;3;2	1004.57				7975011
	8306	18.0723	1	340.259				7949416
	6004	13.0575	3;4;2	1524.76				7948689
	1531	4.262	2;1;3	704.253				7869413
	6000	13.0299	2	1752.73				7859118
	8075	18.8368	1	272.16				7838508
	2187	5.6653	1	267.096				7835924
	4775	10.5717	2;1	560.295				7819669
	3675	8.2577	1	260.137				7812001
	2901	6.8056	3;2	3522.5				7786051
	1047	3.2209	2;1	458.284				7709145
	2893	6.8156	3	5405.31				7683899
	5342	11.6221	2	630.359				7676072
	1010	3.1306	2;1	527.233				7666935
	6788	14.5627	2	1126.6				7634347
	713	2.564	1	273.18				7629610
	8319	17.8604	1	326.243				7610696
	8816	23.23	1	181.978				7570155
	8146	17.603	1	726.452				7554822
	2544	6.2619	2;1	618.297				7546531
	4998	11.0518	3;4;2	1726.91				7478102
	8269	17.6639	1	312.227				7467574
	1418	3.9299	1	220.088				7452311
	8122	19.1322	1	943.723				7446492
	6400	13.8244	3;2;4	1712.89				7440301
	3791	8.6026	2	1464.58				7434905
	3240	7.6174	2;3	740.428				7431854
	2718	6.5202	4;3;2	1013.58				7408209
	4227	9.486	1;2	673.338				7342716
	3519	8.176	3;2;1	736.385				7338594
	3509	8.0369	1;2	388.243				7327922
	3746	8.3656	3;4	1384.75				7285387
	1542	4.2626	2;1	666.306				7256665
	5208	11.3594	2	1173.55				7237976
	8129	17.8674	1	614.572				7231047
	5881	12.7931	3;2	1247.6				7134201
	1592	4.3581	1	309.168				7118078
	2705	6.5157	1;2	795.349				7109932
	7450	15.7144	1	316.211				7095574
	6072	13.2237	2;1	951.454				7081446
	4431	9.9123	2;1	1289.56				7049011
	8705	22.9229	5;6;4	3022.6				7039231
	2611	6.6518	1	316.211				7039156
	5986	13.0479	2;3	1094.55				7011314
	8730	22.9086	1	1243.23				6998200
	376	1.8707	1;2	374.191				6969393
	6325	13.6749	1	328.142				6962759
	4383	9.8538	1	301.2				6954011
	677	2.4811	1	347.062				6920466
	3441	7.8239	1	216.097				6917145
	3656	8.2071	1	273.168				6913459
	7277	15.3754	2;3	1113.64				6883743
	3573	8.1191	1	287.195				6876007
	4448	9.9696	3;2;4	2754.13				6839831
	6070	13.202	1	294.158				6839279
	8091	17.613	1	370.094				6784950
	1404	3.9324	1;2	396.248				6757649
	4669	10.3729	3;2	2344.02				6728277
	5302	11.5709	2;1	544.285				6703368
	8426	18.596	1	495.413				6691670
	1726	4.631	2;1	443.296				6690713
	8741	22.8274	1	1073.75				6669556
	7133	15.1871	3;4;2	1746.86				6649818
	8363	18.1954	1	530.379				6648699
	3781	8.568	1;2	493.253				6647330
	8016	16.9109	2	767.454				6621616
	2930	6.9966	1	401.227				6620599
	7508	15.866	2;1	497.332				6595562
	1866	5.2323	2;3	923.303				6577900
	990	3.0668	1	305.151				6570936
	7320	15.4742	1	513.28				6564819
	2094	5.3744	1	869.886				6535811
	4633	10.3516	1;2	484.264				6525326
	8242	17.4705	1	204.078				6488937
	3767	8.5165	6;7;5;4	2465.42				6484824
	8338	18.0309	1	511.408				6478936
	5864	12.8885	2	1510.56				6472005
	5773	12.6149	2;3	909.503				6469210
	4287	9.6495	1	359.205				6372096
	2370	5.9843	1;2	321.18				6352632
	8238	17.413	1	203.131				6333168
	8299	17.7455	1	418.269				6324726
	2898	6.8628	1	373.174				6311538
	1215	3.6047	1	498.205				6309722
	2535	6.2536	1	302.138				6284492
	8687	22.7288	2;1	1177.55				6281911
	8679	22.739	1	343.248				6262038
	712	2.5565	1;2	305.152				6260587
	2103	5.4846	2;3	923.304				6217841
	8354	18.1983	1	657.502				6217422
	7779	16.3522	2;1	535.311				6211837
	4082	9.2315	1	252.111				6200031
	316	1.9895	1	316.185				6191827
	3574	8.075	2;1	400.279				6187613
	8425	19.8781	1	539.439				6172706
	2081	5.391	2	1760.74				6128029
	6951	14.8785	2	799.455				6126319
	4135	9.3143	3;2	856.512				6126272
	1003	3.1339	2	509.223				6125199
	8336	18.0257	1	467.381				6115240
	6387	13.8245	1	388.243				6096987
	5298	11.5154	1	315.179				6059007
	2989	7.083	2	829.404				6053238
	2095	5.3273	2	648.295				6026168
	7256	15.4005	1	303.158				5968310
	293	1.7209	1	200.079				5939770
	5212	11.4573	2	1438.54				5913777
	7030	14.9704	4;3;2	1351.76				5889031
	2894	6.8087	4	6589.84				5859775
	8130	17.6448	1	553.168				5847121
	5539	12.0637	1	315.204				5820241
	539	2.2563	1;2	461.211				5819768
	2145	5.7037	1;2;3	892.339				5777995
	3478	7.9176	1;2	818.45				5737541
	8152	18.925	1	775.225				5732659
	1011	3.1301	1	408.175				5727235
	2082	5.3706	2	2646.1				5701074
	2124	5.4961	2	704.253				5661345
	4495	10.0617	2	1536.6				5642564
	7228	15.3425	4;3;2	1108.71				5634983
	5926	12.885	2;1	484.351				5633087
	8009	16.7871	1	365.195				5632504
	8218	17.3313	1	197.178				5629929
	6565	14.1268	1	444.258				5620291
	3904	8.8794	1	303.179				5613541
	8700	22.7268	1;2	1118.58				5605744
	4560	10.1906	1	333.132				5599502
	5837	12.7176	1	388.207				5594882
	6815	14.5486	2	712.423				5586858
	8170	19.8173	1	767.699				5575082
	2107	5.4881	2	688.275				5573349
	7947	16.6818	2	726.402				5567756
	2877	6.7347	1	185.068				5540001
	8346	18.0103	1	428.311				5532934
	6487	13.9957	1	393.19				5515464
	1001	3.0814	1	277.109				5512210
	5713	12.4674	1	315.216				5502412
	2895	6.8044	4	6346.72				5486326
	3561	8.1717	1;2	552.264				5483919
	2086	5.2967	2	572.338				5475463
	8427	18.6034	1	451.387				5470487
	2942	7.018	1;2	545.317				5469312
	3520	8.0206	1	303.179				5467471
	8714	22.9438	6;5;7;4	3419.88				5464266
	8713	22.7358	2	767.455				5459630
	4205	9.4478	3;2	1683.7				5440194
	8331	17.8778	1	199.193				5420898
	2522	6.1734	1	495.206				5364111
	8505	19.4263	1	662.446				5336033
	1655	4.5646	1	220.088				5296109
	2148	5.6333	1	245.149				5287645
	4450	9.9679	4;3;2	2738.16				5282597
	7090	15.1071	3;2	1257.69				5264470
	6892	14.7203	3;2;4	1551.76				5260228
	2919	7.0099	2;1	386.264				5240173
	2875	6.829	2	1904.78				5228894
	3669	8.2202	2	583.355				5228093
	8143	17.8327	1	772.655				5197990
	4390	9.85	1	260.123				5192298
	5223	11.438	3	1238.71				5189436
	4269	9.6108	3;4;2;5	1940.69				5174520
	6618	14.2189	3;2	1200.67				5170154
	1517	4.1961	1	430.217				5158581
	8685	22.697	1	542.308				5156382
	8374	18.1853	1	574.405				5136709
	4519	10.2341	3;2;4	1226.67				5135262
	8127	20.1946	1	367.417				5134570
	955	3.0187	1	376.048				5132796
	2267	5.7714	1	188.116				5128029
	970	3.0168	1	406.99				5095192
	940	3.0203	1	276.032				5079555
	4391	9.879	2;3	1499.65				5075924
	51	0.8579	1	201.972				5063921
	5344	11.6464	2	787.444				5045070
	6538	14.0797	2;3	1133.58				5041682
	3637	8.1919	1;2	443.31				5036204
	3091	7.6729	2;1	358.233				5020121
	4608	10.3029	2;3	962.541				5018275
	4526	10.1258	2;3	920.445				5013592
	8729	22.8483	3;4;2	1597.87				5008891
	914	2.9734	1	174.1				5001911
	4468	9.994	1	165.079				4993395
	7927	16.6336	3;4	1897				4972143
	8273	17.9695	1	555.433				4969382
	4943	10.9033	1;2	686.359				4967619
	8724	22.7409	1;2	812.429				4952378
	3750	8.4606	3;2;4	1868.67				4949804
	6066	13.1839	3;2;4	1309.7				4948022
	5820	12.6758	2	729.311				4926686
	2316	5.9724	1	174.112				4916184
	4281	9.5775	4	5632.35				4913291
	6439	13.8988	3;2;4	1171.73				4911521
	2908	6.924	1	185.069				4892108
	7281	15.4019	2;3	1181.58				4867449
	8284	17.703	1	770.478				4843953
	941	3.0201	1	289.972				4838828
	3471	7.8986	1	319.174				4823554
	4934	10.8813	4;2;3	1687.86				4814918
	4284	9.5715	1	1865.13				4812765
	3674	8.2573	2;1	631.317				4811556
	5505	12.0166	3;2	1866.75				4808110
	2885	6.8076	2	923.396				4791956
	2099	5.3214	4	6123.64				4783727
	8198	19.8951	1	793.715				4758953
	7999	16.798	1	473.285				4758021
	530	2.3052	1	245.137				4753748
	3809	8.6173	1	646.28				4742033
	3415	7.8444	1	294.121				4732739
	4074	9.1919	1	280.091				4729962
	5135	11.2876	3;2	1415.74				4729091
	2982	7.0944	2	658.376				4721543
	7424	15.6724	2;3	1341.69				4711215
	8686	22.6901	1	532.266				4700258
	4329	9.7698	1	402.248				4698622
	3295	7.7357	1	259.153				4694412
	8738	22.8138	3	2483.23				4693811
	6709	14.373	2;1	571.369				4693282
	4494	10.0701	4;3;2	1568.53				4660147
	6699	14.3766	3;4;2	1215.52				4660006
	3864	8.8479	1	345.19				4656596
	1280	3.9009	1	268.153				4642237
	8216	17.3393	1	296.05				4640517
	4204	9.4241	2;1	711.402				4636677
	2896	6.8	4	7288.12				4633699
	7391	15.6354	1	759.376				4621630
	8568	21.5517	1	273.267				4612605
	3708	8.3037	1	222.1				4609125
	4178	9.4626	1	342.19				4599321
	6787	14.5554	2;3;4	1485.79				4569818
	8770	23.0646	1	270.91				4566657
	2174	5.6287	1;2	481.264				4559202
	5576	12.1762	2;3	1055.61				4552977
	8090	17.3704	1	303.24				4550249
	6983	14.8869	2;1	469.326				4536964
	442	1.9694	1	404.201				4519032
	3548	8.0055	2;3	1384.61				4507824
	8711	22.7158	1	428.264				4504070
	3581	8.1101	1;2	484.264				4495370
	620	2.3236	1	149.051				4494414
	213	1.1861	1	173.977				4475569
	3837	8.7089	2;1	495.232				4467972
	8183	20.0264	1	819.731				4451103
	3740	8.3299	2;3	1050.39				4444641
	5810	12.6584	2	528.374				4441435
	7467	15.7523	1	331.211				4440408
	5233	11.4184	1	402.248				4438715
	4784	10.5725	1	276.111				4434166
	3275	7.6165	2	627.345				4433834
	3659	8.228	2;3	1611.68				4429432
	5936	12.8963	2	1003.52				4426666
	2164	5.5187	1	317.158				4421069
	484	2.0701	1	204.111				4417542
	585	2.2823	1	417.222				4407213
	6766	14.4428	2	1129.54				4406410
	8712	22.7295	1	341.232				4405594
	7379	15.6001	1	682.318				4390668
	2088	5.2993	2	688.274				4383733
	3975	9.0035	2;3	1831.71				4377074
	3901	8.8562	2;3	1061.53				4373997
	4075	9.1769	3;2	1959.77				4364041
	1520	4.2599	1	271.164				4348985
	3902	8.8617	1;2	788.402				4329240
	2306	5.8869	2;1	440.238				4325408
	8076	17.1342	1	386.185				4322292
	236	1.2091	1	533.821				4314590
	5448	11.8192	1	315.216				4293027
	1855	5.0267	1	430.217				4292832
	4927	10.8766	2;4;3	1848.65				4276866
	5957	12.9331	1;2	367.174				4274950
	8132	20.2723	1	368.344				4268528
	8204	19.6333	1	805.715				4264808
	1437	4.0605	2;1	511.238				4236547
	5169	11.3509	3;2	876.445				4227321
	5843	12.7115	6;4;5;3	1996.15				4221744
	5375	11.6817	1	304.15				4211796
	8677	22.6639	1	181.955				4211642
	4286	9.6534	1	331.21				4209007
	2170	5.65	1;2	475.264				4205981
	2305	5.9199	1;2	346.185				4201002
	8410	18.5563	1	583.465				4200091
	269	1.5362	1	303.154				4160343
	265	1.8502	1	231.121				4154877
	6615	14.201	1	296.119				4147260
	7141	15.1756	3;2;4	1472.76				4136194
	228	1.2025	1	373.889				4132905
	5590	12.2359	1	670.365				4124757
	8731	22.9382	1	588.332				4106574
	4311	9.6871	1	370.221				4105422
	5314	11.5528	2;3	1394.6				4100649
	8333	20.0755	1	701.528				4092789
	5159	11.2826	1	359.205				4092686
	8101	17.1379	1	206.152				4074073
	8208	17.2535	1	208.183				4073613
	871	2.8392	2	731.366				4072589
	7181	15.3302	2	712.411				4060660
	8163	20.0528	1	823.726				4057977
	4897	10.7621	1	321.169				4047223
	8607	22.0658	1	289.262				4044263
	5446	11.9413	3;4;2	1152.6				4042786
	3991	9.0259	2	679.328				4041998
	5836	12.6814	1	416.227				4039578
	4490	10.0352	1	312.114				4036875
	8312	19.2116	1	1038.76				4028064
	4944	10.879	2	2002.92				4022979
	3727	8.3453	3;2	1845.69				4020741
	3806	8.6385	1	367.137				4013954
	2419	6.0525	1	259.153				4009020
	4936	10.8599	3	3583.46				4007526
	7742	16.304	3;4;5	1875.95				4005282
	8194	19.6864	1	849.242				4003193
	2769	6.6239	3;2	944.376				4003091
	8339	18.0337	1	472.337				3989230
	1310	3.6978	1	188.116				3984024
	3834	8.7345	3;4;2;5	1285.64				3973064
	6410	13.8151	1	365.195				3965930
	8142	17.234	1	248.198				3965655
	8699	22.7018	1	442.244				3962550
	8692	22.7146	1;2	1376.64				3958567
	2839	6.7157	1	402.222				3957501
	619	2.3245	1	456.196				3953456
	1374	3.8456	1;2	337.175				3951815
	8279	17.6962	1	809.549				3945806
	5801	12.6319	2;3	1156.56				3942383
	7399	15.6543	2	936.466				3935473
	8072	17.1203	1	524.28				3925530
	7444	15.7195	3;2	1253.68				3909219
	3785	8.6247	2;3;4	1496.51				3905814
	6215	13.432	2	706.401				3901498
	1829	4.922	1	214.131				3895550
	3351	7.7425	1	331.174				3894349
	558	2.3454	1	271.164				3891392
	5336	11.6143	1;2	484.351				3883392
	8111	17.1216	1	327.998				3881236
	3839	8.7191	2;3	980.539				3877581
	4942	10.8554	3	3567.48				3876218
	3854	8.7416	1	289.164				3865593
	3730	8.3407	1	809.364				3861423
	4193	9.3906	2	740.371				3859515
	5656	12.3	1	359.205				3846814
	3556	8.0257	2;1	580.296				3844815
	8393	20.3577	1	721.497				3839903
	7501	15.8094	2	1213.56				3839489
	4568	10.2179	5;3;4	1353.75				3832411
	5259	11.4378	2	756.428				3826136
	7575	15.9673	2	957.513				3823019
	3365	7.7391	1	246.121				3822705
	3753	8.356	1	248.119				3819500
	3774	8.5508	2;3	585.395				3817783
	938	2.996	2	604.316				3808333
	3764	8.3934	5;4	7209.06				3801415
	2601	6.328	2	720.317				3801400
	8445	18.7536	1	227.225				3796753
	2736	6.5331	2	907.332				3796543
	650	2.4505	1	432.232				3793720
	4760	10.5509	1	614.339				3786495
	6270	13.55	1	430.279				3785408
	7108	15.078	2	881.424				3783689
	8347	17.9748	1	384.285				3760833
	2767	6.6101	5;3;4;2	1394.81				3755331
	8257	20.0621	1	837.741				3741226
	3768	8.4854	1;2	457.3				3741216
	256	1.5566	1	217.106				3739758
	648	2.3704	1	307.083				3734970
	5450	11.8693	1	442.242				3733158
	3357	7.8291	1	156.126				3727683
	991	3.0722	3;2	936.439				3727033
	4710	10.4776	2;1	943.35				3722862
	3488	8.07	3;2	1050.39				3711992
	5635	12.2947	4;3;5	1614.86				3709799
	8454	20.7796	1	303.292				3707322
	804	2.7841	1	264.078				3700690
	3869	9.1033	1	228.147				3697428
	4298	9.6745	1	287.209				3690871
	4776	10.5658	2;3	892.476				3687418
	264	1.5971	1	234.085				3684338
	4288	9.6225	1	408.164				3680036
	4272	9.5682	4	5616.38				3677517
	4577	10.2208	2	814.466				3676260
	8145	17.8071	1	798.67				3670716
	8744	22.8374	1	379.212				3669260
	8059	17.1128	1	519.325				3667667
	2307	5.8886	1	327.154				3667266
	2128	5.5862	2	718.221				3666103
	2106	5.4354	3	3515.49				3662254
	3477	7.911	1	337.127				3661988
	7314	15.669	2	880.408				3650699
	2897	6.8021	2	2619.04				3650028
	8377	18.1766	1	618.431				3648350
	2892	6.8152	3	3803.57				3647557
	8360	18.273	1	332.292				3636996
	4932	10.847	2	764.369				3632830
	7524	15.892	1;2	1312.54				3623562
	3992	9.0549	4;3;2	1034.59				3622382
	2884	6.8223	2	1661.66				3616350
	5340	11.6548	3;4;2	1463.78				3613890
	4127	9.2895	2	873.455				3612999
	2114	5.6202	2;3	1000.55				3606585
	3891	8.9433	2;3	2235.98				3598068
	7868	16.7127	4;3	1206.63				3593225
	7753	16.3313	2	1299.64				3591782
	6427	13.8406	2	1389.67				3582790
	6882	14.717	1	631.299				3574311
	1547	4.1712	1	218.126				3573820
	3385	7.7799	2	343.164				3566805
	8341	18.0819	1	423.355				3559261
	973	3.0508	1	250.098				3555873
	2904	6.9123	2	760.297				3551675
	662	2.4226	2;3	921.44				3549942
	5681	12.3939	2	890.428				3543337
	6482	13.9518	3;4;5	1740.96				3540223
	5720	12.5473	3;2	956.482				3534371
	3743	8.3224	1	333.189				3533853
	652	2.4067	1	286.11				3528992
	4322	9.6795	1	222.1				3528022
	4572	10.2511	1;2;3	906.492				3519391
	5554	12.1461	8;6;7;5;9	3506.89				3505126
	3461	7.8671	1	472.264				3499341
	5660	12.3515	1;2	599.327				3497217
	934	2.9888	2	568.295				3496336
	5279	11.4411	3;2	1110.62				3492069
	3814	8.6644	1	517.238				3491517
	2034	5.2321	2	644.385				3487037
	4145	9.3601	2;3;4	1070.59				3481202
	7176	15.2573	4;3;2	1104.57				3479620
	8329	19.871	1	599.46				3474369
	7982	16.7257	1	335.185				3473497
	2912	6.9712	2;1	959.363				3453134
	1496	4.324	2;1	360.237				3448697
	4847	10.7076	2	1035.45				3443603
	4530	10.5936	1	228.147				3442847
	4480	9.997	1;2	631.263				3435387
	745	2.6159	1	363.058				3433277
	8732	22.9258	2;3	1022.63				3432906
	7229	15.3037	1	266.16				3425520
	5368	11.9655	1;2	515.258				3421180
	8033	17.071	1	564.275				3419128
	5763	12.7967	2	882.528				3411455
	445	2.0057	1	186.1				3406817
	3499	7.9785	1	285.169				3406367
	8097	17.942	1	609.616				3403696
	6293	13.6227	3;2	1434.71				3401350
	8205	19.7817	1	779.699				3397336
	2873	6.7474	2	760.296				3378869
	6843	14.6434	3;2	1652.79				3378048
	8167	17.9168	1	828.681				3377484
	3370	7.7447	1	241.142				3369680
	4520	10.0946	2;3	1013.57				3366209
	2089	5.2959	3;4	1056.64				3364933
	4547	10.1288	2	773.378				3361911
	8061	17.0673	1	345.226				3346832
	8383	18.2283	1	428.311				3345503
	4160	9.3201	2	743.428				3345228
	5445	11.845	1	365.158				3333454
	2083	5.2994	2;1	719.216				3331494
	5584	12.2276	4;3;5	2067.13				3331456
	2110	5.6518	1;2	358.257				3328697
	6109	13.2452	2;3;4	1361.61				3324380
	5872	12.884	2	1494.59				3316402
	8000	16.8169	4;3	1988.02				3314380
	8704	22.7191	1	762.356				3309711
	1012	3.1274	1	359.18				3307156
	1217	3.6058	2;1	536.152				3307028
	6684	14.3232	1;2	452.274				3303074
	815	2.768	1	316.211				3302886
	2220	5.8075	1	172.071				3300751
	3626	8.2098	1;2	532.227				3296501
	4516	10.0916	2;1	635.302				3296339
	4220	9.4964	2;3	1014.53				3292705
	8739	22.7756	2	1366.77				3290861
	6521	14.058	2	1824.75				3290264
	2687	6.4033	1	181.074				3287610
	6481	13.9355	2;1	654.334				3285662
	3230	7.4925	4;3;2	1124.64				3261234
	8168	17.7902	1	810.67				3259332
	8384	18.209	1	393.345				3248352
	8209	17.275	1	428.274				3244058
	3185	7.476	3	1091.64				3242970
	3921	8.9171	4;3;5	1312.84				3240294
	949	3.0228	1	306.974				3237173
	2108	5.5623	1;2	648.295				3223419
	413	1.9798	1	277.146				3221222
	3595	8.2062	1	374.216				3221185
	5412	11.9031	1	373.221				3215594
	6383	13.7773	4;5;3	2203.14				3213436
	6440	13.8904	2	988.519				3211400
	8680	22.6509	1	165.079				3210571
	710	2.5211	1	155.069				3201638
	8733	22.8584	2	800.466				3192727
	8576	21.4317	1	1038.76				3192331
	3149	7.3822	4;3;2	1199.65				3191937
	8508	19.415	1	679.472				3190626
	2764	6.5768	2	324.122				3190207
	2818	6.6561	3;2;1	539.201				3188554
	5352	11.6338	2;3	1149.57				3186002
	4878	10.7573	2;1	487.283				3184918
	4419	9.9698	2	1327.51				3184910
	937	3.0177	1	355.999				3181168
	8444	18.6098	1	351.313				3179706
	5413	11.8535	3;2	1679.64				3175830
	1959	5.1381	1;2	501.291				3174905
	4184	9.4004	2;4;3	1351.66				3172477
	933	2.9976	1	271.96				3168205
	3777	8.5596	3;2	1810.74				3166422
	6320	13.6828	1	244.179				3166197
	3756	8.4382	3	3638.47				3163437
	2523	6.184	3;2	1150.45				3162996
	1509	4.1768	1	278.093				3160108
	2372	6.2431	1;2	404.22				3159567
	8723	22.7447	1	869.451				3158510
	667	2.5233	1	277.146				3157030
	274	1.7151	1	288.143				3150654
	6493	13.9942	6;5;7;4;3	2474.41				3148132
	4005	9.1098	2	1341.58				3144964
	5318	11.5774	5;4;3	1727.97				3137920
	4029	9.1027	2	519.284				3136986
	4758	10.6421	2;3	1607.62				3136400
	4983	10.9909	1	416.227				3129735
	8010	16.7873	1	689.342				3129185
	7271	15.4506	3;2	1800.79				3125931
	2109	5.4831	1;2	719.217				3119829
	2117	5.5514	1	432.185				3119716
	8399	20.4462	1	545.392				3106727
	6893	14.7281	3;2	1017.5				3102082
	5215	11.4041	3;4	1468.81				3100738
	8050	17.0738	1	373.221				3099690
	2737	6.529	1	296.1				3097915
	8215	17.3341	1	328.222				3097342
	7870	16.5122	1	634.299				3092220
	2599	6.3271	2;1;3	760.297				3087032
	6012	13.0432	3;4;5	1971.04				3086394
	5668	12.3973	3;4	1688.82				3084583
	2290	6.0932	1	330.226				3084132
	998	3.1071	1	285.143				3072092
	2598	6.3629	1	273.18				3071818
	5442	11.8329	2;4;3	2734.1				3069784
	8408	18.3524	1	923.261				3068414
	5370	11.6976	6;7;8;4;5	3085.83				3065848
	4611	10.2114	1	302.164				3065588
	2118	5.5522	2	516.276				3064587
	7251	15.3424	2	617.317				3057915
	5852	12.7556	2;1	483.316				3053598
	6182	13.3869	1	466.206				3046367
	8063	17.1214	1	568.307				3046096
	6397	13.8015	1	505.253				3045248
	4548	10.1468	2	790.433				3039501
	2917	7.0038	2;1;3	594.348				3037482
	8192	17.8718	1	842.697				3036606
	8217	17.3445	1	486.316				3028170
	8773	23.107	3;2	1169.69				3025665
	326	2.433	1	201.978				3020804
	7606	15.9907	2;3	685.274				3017953
	8031	17.0349	1	608.301				3004338
	8035	17.0413	1	563.351				2999904
	5841	12.7012	1	414.211				2999809
	7607	16.0316	1	570.301				2998356
	6864	14.6479	2	884.496				2995557
	4226	9.4604	2	1046.49				2995119
	6890	14.6812	4;3;5	2377.18				2992565
	8126	17.7316	1	581.585				2988985
	7402	15.6683	2	905.486				2985673
	8030	17.027	1	652.328				2984960
	950	3.0206	1	260.019				2971595
	8662	22.6007	1	229.24				2969463
	5118	11.2073	3;2	1114.58				2969127
	5779	12.6279	2;3	923.507				2967484
	8040	16.9742	5;6;7	3419.87				2961596
	6193	13.3734	1	348.176				2959424
	8113	17.1406	1	160.073				2957487
	7680	16.1529	1;2	655.365				2950445
	5896	12.8065	1	370.221				2948436
	2157	5.7962	1	289.163				2947243
	4318	9.7199	2	654.381				2941107
	8340	17.9725	1	516.363				2929432
	7656	16.0663	1	329.231				2923998
	5052	11.1358	2;1	406.258				2923340
	4233	9.5035	3;5;4	1608.89				2922353
	8173	17.8356	1	824.686				2920998
	8172	17.9093	1	858.692				2920310
	3171	7.3991	2	642.417				2919628
	4722	10.469	2;1	918.429				2919353
	4851	10.7002	6;3;5;4	2493.22				2919030
	4262	9.6141	4;2;3	1924.72				2911831
	8180	17.799	1	784.654				2911480
	678	2.5638	1	191.152				2910434
	6303	13.6176	3;2	1135.56				2903639
	3749	8.3382	1	417.221				2901658
	7400	15.6579	3;2	1199.63				2901065
	8008	16.7647	2;3	1500.71				2897723
	2339	5.8606	1	279.122				2897199
	8135	18.2412	1	627.491				2891954
	909	3.0785	1	186.001				2890902
	234	1.2049	1	453.855				2888212
	5566	12.151	2	556.38				2884838
	4273	9.5785	3	1143.6				2882796
	6057	13.1532	2	843.433				2880641
	5599	12.2678	3;2	769.491				2880109
	5769	12.5576	1	244.179				2880060
	8796	23.1989	1	168.97				2874903
	7230	15.312	1	559.284				2873782
	4819	10.6529	2	981.462				2872360
	2144	5.5232	3;2	963.496				2857283
	8688	22.7292	2	902.487				2848559
	5622	12.2781	2	726.391				2847814
	2582	6.3086	1;2	358.257				2845834
	7843	16.4878	2;3	1325.65				2840329
	5731	12.4987	3;2	1188.66				2839495
	4703	10.5046	1	420.165				2832314
	7028	14.9105	1	672.344				2830295
	5607	12.2374	4;3	1600.91				2828363
	270	1.5562	1	249.101				2827829
	4929	10.8604	4;3;5	2168.04				2825950
	2874	6.7429	1	791.238				2819347
	1063	3.7702	1	201.979				2818998
	489	2.2526	1	390.174				2817196
	5153	11.3181	3;2	2416.04				2810203
	8389	18.2337	1	376.319				2805756
	2102	5.4216	2	1791.68				2803557
	4619	10.3019	1	475.18				2803117
	4224	9.4565	1	359.205				2795120
	1535	4.2818	1	296.1				2793324
	4853	10.735	1	492.222				2791842
	4028	9.164	2;3	945.439				2788895
	3843	8.7218	4;2;3	943.555				2788679
	3617	8.21	2;3	674.359				2786077
	5653	12.3146	2	598.369				2785748
	8232	17.4238	1	539.403				2783230
	5152	11.3087	3;2	1014.58				2782849
	7180	15.2305	1	301.2				2782018
	7686	16.2139	1	388.232				2780781
	8602	21.2152	1	683.195				2778216
	2909	6.9222	1	791.239				2777908
	2179	5.6263	1	390.211				2766401
	2970	7.2079	1	287.184				2762112
	2905	6.9192	2	776.274				2760925
	4928	10.8662	1	430.242				2758893
	8395	20.0308	1	753.684				2755941
	5213	11.4344	2	1422.57				2755601
	8062	17.0878	1	480.255				2753227
	8446	20.6311	1	157.146				2749449
	5270	11.4748	2;1	469.326				2748097
	7903	16.6176	3;2	1263.71				2747065
	7994	16.7422	1	817.365				2745993
	4984	11.0064	1	373.221				2745443
	2724	6.5438	2;1;3	962.403				2744893
	3807	8.6369	2	647.348				2743144
	8098	17.6104	1	354.062				2742949
	4347	9.7508	1;2	670.365				2738329
	2496	6.1729	1	268.106				2733908
	3911	8.9051	1	359.205				2731369
	5353	11.6399	1;2	477.262				2731334
	6470	13.9646	3;4;5	1635.03				2722322
	8043	17.0573	3;1;2	1022.62				2717004
	2568	6.2477	1	505.212				2716943
	8653	22.5634	1	842.725				2714373
	6150	13.2841	2	605.353				2711813
	6734	14.4335	5;6;4;7	2503.52				2711425
	8117	17.5844	1	558.123				2710729
	396	1.8914	2	526.285				2708843
	362	1.7943	1	385.159				2697761
	2343	5.9269	2	587.338				2693620
	6802	14.5285	3;2	1170.67				2692670
	8171	17.7944	1	758.639				2677743
	6572	14.158	2	1126.51				2676971
	6014	13.0577	1	387.248				2674295
	7091	15.0467	1	359.188				2670087
	3775	8.7105	1	374.216				2669400
	6976	14.8532	3;2	1471.7				2669385
	2178	5.6017	1	252.111				2668010
	8270	17.6835	1	356.253				2666104
	263	1.7773	1	346.185				2663893
	6782	14.5405	1	603.257				2663854
	8487	21.0123	1	199.965				2661941
	3473	7.9852	1	347.169				2661325
	3865	8.8556	2;3	1590.69				2659254
	3635	8.1769	1	156.126				2658110
	5786	12.743	2;1	1269.53				2654862
	6786	14.5377	2	754.258				2647778
	3406	7.8129	1	339.143				2647717
	3061	7.1944	2	703.361				2644808
	3932	8.9394	1	305.137				2644265
	1887	5.0133	1	293.174				2643705
	6922	14.801	1	430.242				2642487
	2591	6.2866	3;2	912.56				2641508
	4342	9.6829	3	1917.71				2640220
	8335	17.942	1	643.486				2634475
	8429	20.4274	1	765.523				2633368
	6056	13.1266	2	1100.55				2633055
	6616	14.188	2	731.38				2632332
	3841	8.8194	1	287.184				2630007
	5862	12.6984	1	501.291				2629380
	2533	6.1378	1	331.174				2625834
	8231	17.3979	1	360.214				2623727
	5623	12.2656	2	1000.49				2620107
	4713	10.4203	1	718.302				2619477
	5148	11.3274	1	716.334				2617183
	2899	6.8038	2	1434.51				2614174
	8496	21.1301	1	413.423				2612649
	8286	17.7072	1	483.376				2610720
	4598	10.3892	1	344.137				2610487
	8443	18.5875	1	335.318				2605440
	4965	10.8777	2	1825.67				2604675
	5391	11.8199	2	716.436				2601702
	8055	17.0746	1	1154.63				2598778
	1568	4.268	1	247.153				2598575
	8058	17.1486	1	400.269				2595904
	1425	4.013	1;2	325.174				2587799
	1618	4.4274	1	282.121				2586376
	4088	9.2498	1;2	473.248				2585067
	956	3.0202	1	280.017				2583630
	3424	7.7931	1	462.232				2580708
	8507	19.284	1	923.261				2576736
	267	1.9933	1	235.933				2575559
	4301	9.6301	1	503.258				2574263
	5343	11.6161	1	301.2				2571408
	1222	3.4929	6	1031.67				2571003
	3462	7.8649	1	188.116				2569931
	2911	6.9659	1	292.106				2565405
	3578	8.1696	1	330.226				2558944
	951	3.0063	1	330.201				2558402
	8695	22.7291	1	686.362				2556309
	8039	16.8952	1	400.269				2555267
	3979	8.9851	2	735.402				2550445
	8557	20.1315	1	923.261				2548463
	8235	17.425	1	544.358				2547089
	5218	11.3831	2	999.534				2543942
	2143	5.6511	1	185.068				2542711
	7111	15.0907	2	1260.63				2540459
	1162	3.4003	1;2	445.253				2540153
	3905	8.8671	2	516.327				2539476
	7507	15.8305	4;5;3	1980.96				2536994
	8378	18.1419	1	662.458				2536983
	4363	9.7598	2	522.255				2533127
	7555	15.8872	2	860.46				2532714
	4898	10.758	2	626.273				2526095
	4796	10.5946	1	436.243				2524367
	5644	12.3747	3;2	1126.63				2522578
	8305	17.7402	1	413.313				2522316
	6909	14.7201	2;3	1211.59				2518735
	2906	6.9126	3	995.326				2517671
	2111	5.471	2	851.375				2516624
	732	2.578	3;2	914.514				2512417
	2545	6.2439	2	486.327				2511582
	4053	9.1652	1	378.19				2510305
	7407	15.6421	4;3;2	1039.66				2509699
	6911	14.7501	4;3;2	1697.87				2508230
	3888	8.8123	4;3	1591.85				2501026
	4489	10.0081	1	446.237				2500495
	2345	5.9022	2;3	969.498				2497878
	8322	17.8374	1	303.292				2497375
	6332	13.7548	2	1071.52				2496175
	8255	17.5	1	597.444				2494117
	4938	10.8744	3;2;4	1832.67				2492173
	1238	3.5733	1	303.154				2487753
	8219	17.347	1	481.361				2487495
	4954	10.8981	1	252.144				2486511
	8476	18.9756	1	923.261				2486183
	8577	20.3797	1	923.261				2485194
	6647	14.2686	3;2	980.54				2484520
	3570	8.0357	1	257.149				2481543
	7105	15.105	4;3	1947.91				2477196
	4795	10.5657	2	722.371				2476770
	6190	13.438	5;7;6;4	3298.7				2471376
	5013	11.0557	2	1394.47				2471313
	4900	10.7805	1	429.258				2467494
	2368	5.9375	2	1018.5				2466473
	8052	17.0533	1	696.354				2463899
	7723	16.2736	4;3;2	1835.8				2461301
	4607	10.3374	4;3;5	1728.89				2461270
	957	3.0209	1	240.011				2458614
	7122	15.1065	3;4	1896.89				2457014
	1870	5.0292	1	250.099				2453673
	5232	11.3986	1	351.179				2450653
	7533	15.9108	2	855.47				2444597
	7740	16.2606	1	431.273				2442304
	4371	9.7573	1	486.243				2440289
	2802	6.681	2;3;4	1350.53				2437450
	589	2.3051	1	202.095				2437423
	595	2.2805	2	586.234				2435457
	7996	16.7545	2	719.422				2434203
	5664	12.3922	3;2	2323.99				2432878
	6223	13.4688	2	705.333				2432517
	350	1.7228	1	254.137				2431243
	8728	22.7669	1	446.257				2425900
	7674	16.0783	3;2	1282.7				2421045
	8455	20.6053	1	657.502				2420247
	8461	18.7799	1	923.261				2417757
	8007	16.789	2	800.464				2414908
	2156	5.5311	1	278.129				2405193
	7198	15.2516	3;2	1416.77				2402795
	2251	5.7243	1	402.222				2398702
	4223	9.4512	1	279.122				2398483
	4493	10.068	4;2;3	1552.55				2395838
	3861	8.8634	1	273.169				2395572
	7087	14.9987	2	891.481				2392862
	3112	7.2487	3;2	684.489				2391638
	4047	9.1381	4;3;2	1157.62				2390600
	8438	18.5078	1	997.28				2381849
	8053	17.0617	1	607.378				2379920
	5210	11.3481	2	1307.57				2378504
	5553	12.0912	1	481.217				2377873
	6583	14.1364	1	549.243				2375007
	3853	8.7383	3;2	896.58				2374953
	6781	14.5272	2;1	372.274				2374521
	5358	11.6478	1	374.216				2374510
	8037	16.9789	2	902.487				2372241
	8658	22.5796	1	814.694				2371932
	8034	17.0383	1	1110.6				2369461
	8042	16.9439	1	598.383				2368254
	8300	17.7405	1	485.371				2366351
	271	1.5475	1	205.095				2362723
	5885	12.8212	1	427.243				2362218
	4228	9.4716	2;3	711.286				2361135
	2713	6.5045	3;2;1	1020.4				2361023
	3408	7.7865	1	287.184				2358825
	8064	17.1243	1	612.333				2357920
	4407	9.8441	1	212.152				2351067
	4750	10.5251	1	183.069				2348423
	8745	22.8939	1	984.142				2347170
	7387	15.5969	2	592.322				2343171
	6163	13.3341	2	812.382				2342807
	1101	3.2371	1	414.168				2341045
	8190	17.8275	1	793.586				2333976
	3769	8.5047	2	541.321				2332349
	5777	12.594	3;2	1326.79				2331765
	2112	5.4883	2;3	911.324				2329489
	5256	11.4379	4	1291.74				2324005
	3332	7.6642	1	389.191				2322373
	8181	17.7966	1	1107.85				2315758
	8348	18.0477	1	560.389				2314172
	1216	3.5474	1;2	402.222				2311667
	7968	16.6846	2	753.402				2311438
	3496	7.9345	2;3	739.481				2310631
	8742	22.8125	2	1283.65				2310625
	1048	3.2185	1	364.141				2306229
	2120	5.4951	1;2	402.222				2305769
	4871	10.7501	3;2	1053.45				2304513
	7625	16.0222	3;4;2	1168.7				2304224
	2344	5.8659	2;3	729.46				2302280
	3338	7.6684	2	640.365				2296936
	8056	17.0753	1	1066.57				2293011
	8024	17.03	1	1198.65				2291262
	967	3.0209	1	292.01				2289435
	8011	16.7851	1	416.264				2288052
	4714	10.4175	2;3	761.418				2287935
	8615	21.3137	1	923.261				2286468
	8243	17.4875	1	398.243				2284854
	7426	15.7367	2;3	923.555				2283241
	2013	5.1921	2;1	388.232				2281802
	8473	18.9959	1	495.413				2278925
	5496	11.9518	3;2	1030.58				2271475
	2346	5.8977	1	231.133				2267052
	528	2.1912	1	217.142				2265485
	2113	5.7193	1	303.179				2263967
	5103	11.2429	5;4;3	1442.78				2261912
	3551	8.0785	1;2	809.365				2258531
	5465	11.928	1	559.284				2257371
	7614	16.0261	4;3;2	1572.76				2257365
	5878	12.7455	2	971.539				2257040
	8760	23.1072	1	229.883				2255500
	6258	13.5419	2	739.434				2253828
	8182	17.8458	1;3	872.707				2251910
	8703	22.7527	1	598.385				2248833
	8716	22.7178	1	998.493				2246864
	5288	11.5087	2;1	429.295				2245144
	2121	5.5103	2	735.247				2244922
	6001	13.0254	2;3	1790.68				2244641
	3776	8.5563	2	606.303				2243033
	8734	22.8014	4	1724.87				2242903
	8746	22.9406	3	1612.84				2242272
	7045	14.9143	1	392.202				2239256
	2801	6.6475	2	484.228				2239117
	4891	10.7691	1	183.069				2238802
	8435	18.583	1	853.736				2238433
	3726	8.4508	4;3;2	1852.7				2237175
	8457	20.7163	1	501.366				2235549
	3766	8.4557	2	2065.95				2234800
	3109	7.4205	1	245.137				2233699
	2742	6.543	1	207.093				2232924
	6623	14.1833	1	398.253				2231414
	8017	16.8233	4;3	1648.85				2231018
	1100	3.2962	2;1	559.332				2227910
	8120	17.1923	1	249.17				2226329
	8689	22.7005	1	618.324				2224342
	8737	22.8753	5	2980.58				2224156
	4660	10.3677	3;2	2381.96				2223444
	4966	10.9572	2	976.445				2222580
	3804	8.6544	1	246.103				2221246
	7570	15.9169	1	460.253				2219663
	4546	10.0984	1	365.158				2219503
	7721	16.2376	2	1085.57				2216686
	2617	6.5285	1	317.158				2213602
	5955	12.9353	4;3	1513.8				2212183
	8045	16.8954	3	1128.64				2210959
	2564	6.2574	5;4;3	1764.93				2206046
	6985	14.8623	1	475.246				2205775
	1179	3.4316	1	204.111				2203463
	5426	11.8307	3;2	2718.13				2202500
	3636	8.1776	1	424.195				2202154
	5166	11.3349	3;2	940.545				2198052
	8073	17.1044	1	397.234				2195224
	8396	20.0664	1	913.696				2193620
	7442	15.7092	1	361.203				2193587
	3846	8.8421	1;2	400.279				2193064
	5633	12.2628	2	530.248				2192784
	5831	12.7166	5;4;6;3	2195.24				2191807
	6257	13.5206	3	1165.65				2191365
	5458	11.8933	1	499.264				2188315
	6532	14.0393	1	432.258				2187820
	1139	3.5323	1	295.126				2185473
	5542	12.0713	2;1	483.316				2184385
	2188	5.638	1	368.18				2184317
	613	2.3451	1	288.143				2184169
	7339	15.4659	1	414.248				2183050
	5632	12.2443	1	327.216				2179785
	8596	21.1163	1	757.214				2177450
	2913	7.1039	1;2	344.206				2176359
	7386	15.5897	2	810.424				2175772
	1036	3.1164	1	289.138				2174556
	6688	14.3277	2;3	1095.53				2174402
	5132	11.2557	2	868.392				2173981
	7736	16.2402	1	586.332				2169421
	4420	9.8908	2;3	2513.1				2168666
	3977	8.9595	1	332.148				2167891
	3772	8.4943	2	543.373				2166123
	5049	11.0704	2	744.401				2163350
	2907	6.9035	1	345.189				2162453
	8102	17.1298	1	315.216				2160028
	6231	13.4422	2	714.402				2154385
	2505	6.1782	1;2	533.153				2153847
	7651	16.1133	1;2	628.343				2152647
	7984	16.7316	3	1465.77				2151636
	7246	15.3447	3	980.649				2148447
	5455	11.8773	2	592.321				2148039
	835	2.8782	2	644.348				2147101
	4144	9.3387	1	331.174				2146043
	2130	5.4838	3;4	1031.57				2145868
	7236	15.3315	3;2	1929.98				2141067
	2832	6.7193	2	776.274				2139624
	7065	15.0736	2	953.517				2137881
	936	2.9994	2;1	412.206				2135763
	3459	8.0103	1	203.079				2134703
	4190	9.4199	2;4;3	1737.62				2132215
	8261	17.5212	1	619.429				2131244
	8175	17.8884	1	856.712				2130793
	5220	11.4386	3;4	1285.73				2130039
	16	0.8365	1	176.95				2127970
	7231	15.3036	1	198.173				2126777
	5301	11.5316	2	500.368				2124756
	7697	16.1733	4;5;6;7	2690.39				2120338
	7183	15.2255	2	1452.59				2118320
	7492	15.7748	2	788.427				2115936
	2341	5.8264	2	862.403				2114780
	223	1.1736	1	159.173				2114742
	2638	6.3666	2	819.371				2112324
	7584	15.9778	1	358.221				2111865
	2123	5.4812	2	690.226				2110122
	8079	17.1443	1	559.32				2108079
	8066	17.1303	1	1242.68				2101334
	5772	12.58	1	422.216				2100242
	4275	9.5767	1;2	629.348				2098358
	4967	10.9459	2	615.315				2097962
	5319	11.5564	3;2	1134.6				2095921
	3093	7.5853	1	228.163				2095598
	1582	4.5273	1	217.143				2095500
	8268	17.5891	1	655.486				2095167
	7254	15.3845	2	1352.7				2094526
	8032	16.9472	6	2779.67				2094379
	3304	7.6602	3;2	767.512				2094154
	8287	17.7126	1	439.35				2093656
	3676	8.2161	1	212.152				2090435
	3838	8.7008	2;3	915.501				2090228
	8202	17.7725	1	604.388				2089685
	2578	6.3374	2	650.349				2087992
	1408	4.3344	1;2	330.19				2085079
	8334	20.0349	1	867.752				2083305
	7864	16.5034	2;3;4	1359.69				2083238
	4210	9.4142	1	183.069				2083191
	8018	16.7899	1	520.249				2075305
	2910	6.915	3;4	1141.63				2071860
	5967	12.9391	3;2	1029.59				2070475
	7811	16.381	2;3	767.529				2067551
	8591	20.8001	1	289.261				2067493
	7257	15.3772	2	943.533				2067376
	340	2.2188	1	155.967				2067072
	3786	8.622	2;4;3	1480.53				2067017
	4921	10.8423	1	275.126				2066222
	3738	8.3509	2;1	516.289				2063949
	3793	8.5667	3;2	3251.35				2063737
	5234	11.4111	1	414.211				2062957
	2411	6.0156	1	406.206				2062580
	4270	9.5459	2	780.375				2062444
	4211	9.4109	1	289.163				2061715
	1198	3.4846	2	742.287				2059322
	6307	13.6698	4;3	1465.85				2058552
	3442	7.8115	1	194.115				2058467
	3802	8.5594	1	346.185				2058109
	6030	13.0642	4;3	1641.85				2055826
	6170	13.3773	3;2	1120.59				2055385
	5230	11.4013	3;2	1182.56				2055057
	8509	19.3958	1	707.503				2054680
	3805	8.6244	2	871.328				2054106
	5280	11.4213	2	714.402				2053908
	2830	6.6744	3;2	1193.6				2053674
	5016	11.0579	2	1270.59				2052935
	4589	10.192	1	331.211				2052802
	8140	17.2202	1	224.189				2052596
	227	1.1987	1	178.983				2047773
	8782	23.0977	1	454.316				2046408
	1331	3.727	1	318.132				2043071
	7577	15.9565	3;4	1550.86				2041181
	7280	15.3686	2	632.364				2040857
	327	1.7596	1	413.876				2040360
	8112	17.1378	1	647.372				2037456
	3267	7.6135	4;2;3	1417.75				2036236
	4302	9.687	3;2	1086.56				2034998
	7576	15.9504	1	393.226				2032345
	7945	16.6347	2;3	1056.59				2032026
	3195	7.4596	2;3	963.54				2029689
	5506	12.0128	2;4;3	1920.67				2027181
	7756	16.2506	1	436.228				2025335
	5523	12.0623	10;8;7;9	5506.89				2024292
	1429	3.9546	3;2	814.487				2023747
	4365	9.8032	2;1	415.279				2021885
	8428	18.4342	1	671.518				2020832
	5951	12.9501	3;2	1093.59				2020070
	4300	9.6361	4;3	1339.77				2019952
	6213	13.4276	1	165.079				2018804
	1057	3.2585	1;2	401.238				2018768
	948	3.0354	1	237.972				2017814
	8051	17.0033	6	3386.82				2017416
	2407	6.038	3;2	860.507				2016361
	2237	5.7027	2	848.317				2015594
	3915	8.8846	3;4;5	1283.79				2014674
	4312	9.6722	1	460.252				2013672
	2527	6.218	2;1	388.232				2013534
	2217	5.7146	2;3	946.263				2013183
	7667	16.1575	3	1276.71				2012829
	3757	8.4345	1	185.068				2012689
	2902	6.8214	2	1935.72				2010568
	5411	11.8122	2	1109.53				2010109
	6586	14.1449	3;2	1051.49				2008635
	7612	15.9879	2;3	1137.58				2008058
	2054	5.2662	2	858.417				2006175
	8026	16.8402	2	978.477				2004855
	8407	20.39	1	845.746				2003638
	8201	17.3411	1	318.217				2003240
	8610	21.174	1	311.318				2003060
	4462	9.9878	2;3;4	1123.51				1997716
	4041	9.1542	2	557.389				1993400
	3658	8.1642	1	316.174				1991368
	6533	14.0428	2	1043.56				1990645
	969	3.0156	2	552.3				1989726
	2149	5.5515	2	1055.48				1988667
	8436	18.5008	1	456.342				1988389
	3763	8.3759	2	2072.92				1986536
	8362	18.5543	1	1043.72				1986476
	2236	5.8165	2;1	416.238				1985803
	8012	16.7832	5;6	2647.33				1981430
	5451	11.85	3;4;2	1320.68				1980645
	3722	8.3352	3;2	1034.43				1980590
	1190	3.5041	2;1	344.242				1977542
	4282	9.5694	3	1105.62				1977136
	4073	9.1846	5;4;3	2018.01				1975790
	2173	5.6545	1;2	387.248				1974243
	7654	16.0589	3;2	1183.68				1973898
	8462	18.8744	1	1073.3				1973616
	7113	15.1118	2	1425.63				1972797
	1362	3.9754	1	401.238				1971986
	2728	6.5124	3;4	1287.66				1970538
	6299	13.63	1	346.164				1968694
	6071	13.1841	1	491.187				1967951
	2918	6.9592	1	310.116				1965802
	6285	13.6204	2	776.382				1965512
	7018	14.8983	3;4;5	1842.91				1964550
	8451	20.6794	1	250.178				1958825
	2249	5.7324	2;3	700.411				1958504
	2342	5.8295	1	432.185				1957676
	288	2.2063	1	183.962				1957652
	5237	11.5138	3;4;2	1347.77				1956647
	6462	13.884	1;2	529.322				1955785
	8156	17.9438	1	918.652				1953769
	3797	8.5947	1	1421.12				1952127
	6708	14.3741	2;1	529.322				1952049
	7178	15.2178	3;2	1168.72				1951214
	2690	6.4685	2	659.36				1950324
	3571	8.0049	1	186.137				1950062
	2872	6.7125	1	229.142				1945348
	4828	10.6544	2;1	989.43				1945065
	3649	8.2201	2;3;4	1665.59				1944516
	8114	17.1608	1	317.174				1944207
	7810	16.4036	1	372.237				1944151
	5776	12.6169	3;4	1197.69				1942766
	4200	9.4101	1;2	422.227				1942461
	7744	16.3939	2	859.443				1941761
	6463	13.8928	1;2	443.311				1940737
	3773	8.5382	2	754.359				1940431
	3803	8.5797	2	802.453				1939997
	4521	10.0926	3;4	1669.88				1939735
	8065	17.0878	1	375.252				1938191
	8406	18.484	1	1040.76				1937504
	2272	5.9472	1	344.217				1936769
	5919	12.8197	1	373.221				1936436
	2829	6.6553	1	380.169				1936116
	8394	20.2326	1	865.772				1935524
	8676	22.6815	1	526.313				1934286
	3924	8.9203	1	416.227				1932917
	2981	7.0839	2	685.398				1929525
	4962	10.9506	3;4;5	1570.8				1929177
	1478	4.0581	1	398.154				1928998
	4442	9.8996	3;2	794.428				1927471
	1419	3.9321	1	283.164				1925739
	7439	15.6682	2	1024.56				1925477
	6162	13.3233	1	418.185				1924720
	5984	13.0175	4;3	1725.91				1924433
	4219	9.4779	3;2	986.466				1922074
	5657	12.3199	5	1662.85				1917408
	8718	22.7097	1	499.301				1912106
	8116	17.1578	1	603.346				1910248
	8038	16.9333	3	1195.67				1908541
	4890	10.7356	4;3	1430.74				1907569
	7862	16.514	4;3;5	2152.16				1906124
	7553	15.911	4;3	1076.6				1906118
	8020	16.812	2	1255.69				1905835
	4556	10.1579	2;1	601.343				1905627
	2014	5.1964	3;2	946.475				1902491
	366	1.839	1	258.085				1899258
	2914	6.9662	3;2	1017.3				1898424
	3391	7.9319	1	183.069				1898307
	7384	15.5996	1	428.264				1896237
	7846	16.4825	4;6;5	2947.52				1895532
	5289	11.5041	4;6;5;7	2166.19				1895489
	8749	22.9242	4;3	2359.19				1892981
	5491	11.9425	4;5;6;3	2024.15				1892418
	2189	5.637	1	362.18				1892287
	2286	5.8179	2	735.248				1891264
	7516	15.8656	1	384.248				1891196
	8144	17.2688	1	304.201				1889362
	7834	16.445	2;3	1276.6				1888577
	6515	14.0089	2	1031.46				1883143
	3497	7.9283	2	742.397				1882493
	8046	17.0651	1	651.404				1882360
	7266	15.3454	2	981.476				1881388
	8364	18.1141	1	745.555				1881040
	2351	5.8847	1	375.164				1879695
	3912	8.794	3	1029.6				1879428
	5332	11.7198	2;3	963.452				1875769
	621	2.3257	2	516.301				1875432
	2122	5.5114	1	310.116				1875255
	2129	5.5991	1	275.159				1874242
	297	1.6413	2	545.302				1874045
	1649	4.5294	1;2	396.164				1874020
	8106	17.1412	1	408.168				1873996
	8210	17.8273	1	886.723				1873579
	4483	9.9943	4;3;2	1157.54				1873416
	8077	17.1309	1	740.38				1872318
	2328	5.9085	1	316.174				1871318
	7243	15.3937	3;2;1	767.529				1870457
	6861	14.6511	2	826.491				1866940
	5354	11.6436	3;2	739.47				1866771
	193	1.1913	1	217.922				1864434
	8365	18.2616	1	1071.3				1862934
	7720	16.2261	1;2	639.359				1862630
	8480	20.5493	1	511.408				1856760
	3961	8.9846	2;3	992.492				1854133
	8785	23.2242	1	164.976				1853464
	2556	6.2791	1	432.185				1853335
	4299	9.6558	1	715.349				1852877
	2753	6.549	1	287.195				1850864
	8549	20.0242	2	1702.51				1848583
	5937	12.8798	1	275.127				1846463
	4232	9.4637	1	429.258				1843965
	6755	14.417	2	507.305				1843321
	7715	16.2113	1;2	464.263				1843060
	5509	12.0018	3	1135.55				1841455
	1091	4.0192	1	155.973				1841030
	1635	4.4571	2	733.36				1837143
	4271	9.5522	3	970.601				1836597
	4555	10.1603	2	745.396				1836531
	2916	6.9821	2	997.31				1835579
	4449	9.9383	1	280.106				1834667
	4830	10.6486	1	303.179				1834009
	5077	11.1988	3;4;5	1405.8				1833288
	7714	16.168	3	1281.65				1832754
	4961	10.8866	2	1816.72				1829127
	2235	5.6967	1;2	856.39				1829004
	2882	6.7719	2;3	983.343				1828870
	5954	12.9201	2	699.322				1827504
	4166	9.3761	4;6;5;3	1908.09				1827276
	7489	15.7052	1	212.152				1825844
	8292	17.6909	1	814.504				1825751
	2199	5.6655	1	417.185				1823287
	2631	6.3486	1	347.169				1819707
	8316	17.8352	1	304.261				1819441
	1984	5.1529	1	273.18				1819427
	2160	5.5701	3;2	1150.45				1819327
	5592	12.2163	3;2	887.518				1817153
	5559	12.187	8;9;7;6;10	5100.65				1815228
	6222	13.3916	2	853.429				1815169
	2783	6.6305	2;3	981.462				1813943
	3817	8.641	2	716.363				1812338
	5600	12.2837	5;4;3	1939.07				1810200
	4955	10.9073	1	361.184				1808509
	7681	16.1484	3;2	1204.66				1808025
	8524	19.7391	1	418.308				1807898
	8674	22.6304	1	923.261				1807363
	8025	16.821	1	1243.23				1806018
	4639	10.3543	2;3;4	1277.71				1799673
	5614	12.2409	3;4	1141.63				1799259
	5260	11.4385	2	869.512				1796661
	6832	14.5694	1	473.248				1796502
	5272	11.4656	1	218.105				1794418
	4551	10.1823	1	316.106				1793592
	8691	22.7104	1;2	1104.53				1793413
	6278	13.5847	2	610.344				1793094
	3105	7.3358	4;6;5;3	2212.19				1788970
	958	3.0263	1	255.989				1788364
	4802	10.6206	3;2	828.481				1787807
	6903	14.7099	2	889.443				1787051
	4317	9.7081	1;2	1148.49				1784884
	2075	5.294	2;3	700.421				1784290
	2238	5.7126	1	546.228				1783786
	1455	4.0515	1	417.185				1782860
	2840	6.7164	2	458.284				1782839
	5706	12.435	1	360.237				1778780
	5745	12.6375	3	1095.65				1773564
	3576	8.1033	2	702.402				1773114
	6017	13.0391	1	358.233				1772568
	8105	17.131	1	1149.67				1772138
	2903	6.9081	2	718.221				1768787
	6728	14.3918	1	402.248				1762512
	1605	4.5577	2;1	387.248				1761560
	8398	20.2175	1	881.767				1759538
	7958	16.6598	1;2	681.315				1758654
	4728	10.4686	3;2	956.376				1755631
	4899	10.7708	2	724.386				1753710
	2810	6.6575	1	217.142				1753682
	5902	12.7787	1	347.188				1753430
	3349	7.7361	3;4	1364.68				1752845
	6179	13.3603	2	764.454				1751974
	229	1.2147	1	195.953				1751042
	4141	9.2996	2;1	477.262				1750125
	557	2.2131	1	289.127				1749835
	8262	17.5367	1	536.332				1749636
	1239	3.5827	2;1	424.254				1748640
	6458	13.9246	3;4	1272.69				1748192
	3800	8.5647	3	1009.56				1746913
	8013	16.7702	3	899.523				1746912
	6712	14.3775	1	387.248				1744193
	1491	4.668	1	183.069				1743160
	8715	22.7177	1	358.222				1740567
	4348	9.7625	2;1	487.3				1738158
	3209	7.4091	2	1050.39				1737784
	5945	12.9766	8;7;6;9;10	5219.72				1736636
	4430	9.9805	3;4;2	1169.62				1735969
	5855	12.7311	3;2	787.458				1734394
	3292	7.5697	2	1044.52				1732726
	5346	11.6206	1	450.211				1732308
	8141	17.7454	1	632.142				1731805
	6318	13.7465	3;2	907.476				1727716
	6343	13.7008	4;3	1215.63				1727213
	2084	5.2946	1	344.216				1726730
	5975	12.9938	1	315.215				1722639
	6254	13.5441	4;3	1701.84				1722485
	3815	8.621	1	183.069				1722328
	8481	20.1734	1	555.434				1722001
	3364	7.7027	2;1	533.263				1720434
	5408	11.7679	2	434.264				1719859
	7579	15.9225	1	420.237				1719097
	5131	11.2319	2;1	487.3				1718552
	8078	17.1385	1	691.399				1718184
	3167	7.3938	4;3	1455.72				1717947
	2735	6.5008	1	231.133				1711627
	7357	15.4902	1	705.355				1707329
	2554	6.2614	3;2	676.412				1704933
	8402	18.385	1	1073.3				1703772
	3895	8.758	1	343.201				1702434
	2732	6.5904	2	817.381				1701044
	8081	17.1315	1	1193.7				1700189
	3130	7.4544	1	369.201				1699674
	1782	4.7769	2;3	600.406				1698649
	3736	8.3267	2	1217.54				1697127
	5976	12.996	3;2	1283.63				1696489
	8047	17.0753	1	1286.71				1694894
	7378	15.6127	5;4;3	2593.29				1693544
	3562	8.1716	1	402.21				1692982
	1141	3.7681	1;2	346.185				1692427
	5011	11.0431	2;3	1142.62				1690979
	3818	8.64	4;2;3	963.513				1690479
	8512	20.1494	1	467.382				1690417
	8747	22.957	4;5	3296.62				1690190
	5255	11.4173	2	718.411				1689169
	6239	13.4733	3;2	933.502				1689063
	6022	13.0191	1	264.131				1687411
	6552	14.1028	2	905.452				1687121
	7088	14.9962	2;1	569.317				1686100
	4206	9.3719	1	409.148				1685393
	4892	10.7233	1	362.193				1682597
	8755	22.9621	2	798.935				1680727
	8750	22.958	3;2	1051.65				1679776
	3981	9.0031	2;3	1815.75				1677189
	6489	13.9461	2	1380.57				1676806
	8099	17.1807	1	442.327				1676554
	6626	14.1851	1	266.16				1676529
	8103	17.1342	1	656.36				1675765
	5167	11.3255	3;2	982.556				1675666
	8751	23.0807	2	797.408				1675125
	6127	13.2985	2	1086.52				1674936
	5624	12.2527	2	990.461				1674562
	6997	14.879	1	356.242				1673254
	8690	22.7048	1	213.246				1673197
	8133	18.9361	1	1066.79				1673119
	1928	5.1703	1	316.174				1673052
	7029	14.9093	1	387.247				1673050
	8154	17.5342	1	1043.72				1672326
	7939	16.6483	4;3	1798.02				1668899
	7911	16.5953	4;3	1942.07				1668046
	965	3.0249	1	212.017				1665372
	6577	14.1922	1	391.178				1664604
	7765	16.2965	2	994.46				1664537
	1059	3.3127	1;2	461.212				1663459
	7447	15.8471	4;3	1994.03				1662320
	8096	17.1896	1	210.162				1662204
	3609	8.1155	2;3;4	1116.55				1661857
	318	1.627	1	204.074				1659798
	423	1.8989	1	216.111				1659796
	283	1.5801	1	365.046				1656258
	2058	5.2777	1	260.082				1655924
	7541	15.8888	3;2	1350.49				1652700
	7207	15.2822	5;4;6	2565.42				1652647
	6597	14.1723	2;1	727.459				1651370
	2759	6.5601	1	867.37				1649311
	2176	5.6224	1	313.163				1648562
	4414	9.8285	1	238.141				1648136
	2663	6.3582	1	504.217				1648105
	4497	10.0401	1	546.264				1646843
	7462	15.7727	5;4;6	2446.08				1646351
	2218	5.6992	1	653.311				1643611
	2834	6.687	1;2	514.238				1643445
	1479	4.1766	1;2	399.211				1643186
	358	2.0612	1	183.069				1642850
	8088	17.1359	1	784.407				1641977
	2052	5.2511	3	880.498				1641567
	8212	17.2957	1	326.07				1640368
	7515	15.8153	2	927.502				1639135
	5854	12.7262	1	620.283				1638176
	3700	8.264	2	768.34				1637794
	3845	8.7518	3	1099.54				1636513
	8369	18.1644	1	706.484				1636026
	4840	10.6475	1	301.2				1635975
	5529	12.0037	3;2	734.418				1635013
	3217	7.4404	1;2	459.232				1633110
	4578	10.2115	3;2	925.534				1630008
	8490	19.1951	1	467.381				1629378
	2964	7.0503	1;2	480.233				1627784
	4421	9.8693	1	293.137				1626769
	4561	10.169	1	646.281				1625043
	7040	14.9373	1	526.311				1624791
	7624	16.0266	5;4	3324.5				1624281
	3937	8.9166	2	652.329				1624006
	5410	11.7633	1	492.222				1623735
	6161	13.3082	1	441.259				1621965
	8029	16.9146	1	1196.73				1620681
	8787	23.0828	1	377.232				1620033
	6831	14.5561	1	488.248				1619687
	5349	11.645	2	814.429				1619466
	7360	15.5469	2	780.396				1619267
	3855	8.7244	2	539.27				1618473
	2205	5.6503	1	626.264				1617979
	2762	6.5788	1;2	341.149				1616998
	309	2.2892	1	174.111				1615543
	8349	18.041	1	997.28				1615002
	5709	12.4484	3;2	1268.65				1613988
	3677	8.2197	2	555.36				1613753
	4195	9.3681	3	1049.52				1613645
	4797	10.5761	1	374.217				1613243
	5363	11.7338	2;3	1191.56				1611578
	7359	15.5487	2;3	1006.56				1610738
	6006	13.0157	3;4	1783.91				1609911
	8200	17.739	1	836.686				1609110
	2278	5.8796	1;2	666.307				1607912
	4790	10.5519	2;3	1158.64				1607506
	6137	13.2653	2	909.419				1607473
	4920	10.8342	3;2	2826.14				1606939
	2442	6.0632	1	231.133				1606286
	4285	9.5536	5;4	7497.14				1604804
	6276	13.5599	4;3	1641.89				1604478
	6406	13.8362	2	642.254				1604296
	5209	11.3221	1	349.167				1604073
	8041	16.9759	1	1259.76				1604067
	322	1.7918	1;2	355.149				1601723
	3765	8.4016	4	5431.26				1601444
	640	2.3869	2	472.311				1600617
	8281	17.6698	1	400.279				1599931
	4571	10.2184	2	934.411				1599816
	5922	12.8454	2	996.498				1599351
	6507	13.9513	1	395.205				1598974
	4303	9.6966	2;3	1602.76				1598313
	8315	17.8252	1	370.269				1597835
	2471	6.0967	1	183.069				1597553
	8236	17.4108	1	803.481				1597400
	3610	8.1174	2;3	785.475				1596727
	2116	5.5325	3;2	1010.5				1595643
	7796	16.379	3;4;5	1827.98				1594663
	4500	10.0552	1	1493.14				1593449
	8067	17.1224	1	1105.65				1592450
	7371	15.5563	1	718.321				1592176
	251	1.5245	2;1	417.244				1591837
	8087	17.1456	1	341.231				1590237
	8119	17.3973	1	330.202				1587919
	4297	9.6429	2	905.426				1587858
	6029	13.073	2	944.434				1587175
	8401	18.4815	1	1102.89				1584278
	286	1.6291	1	364.098				1583404
	7078	14.9737	2	1145.59				1581632
	7628	16.0223	2	485.332				1581475
	8765	22.9378	1	1243.65				1580059
	8465	19.262	1	1102.89				1579220
	7861	16.5075	2	1156.6				1577891
	8019	16.7835	1	475.299				1577326
	7005	14.951	1	345.19				1576294
	7135	15.1222	1	402.248				1574767
	8493	19.1859	1	457.339				1571974
	7110	15.0637	3;4	1524.76				1568561
	3735	8.3234	2;3	880.449				1568502
	5980	13.0177	3;2	1313.63				1567414
	3654	8.221	2	1386.62				1563025
	4338	9.8472	1	316.211				1562511
	4919	10.8037	2	658.375				1562297
	3233	7.4458	1	331.174				1562020
	7425	15.657	2	622.369				1561672
	4098	9.2126	4;3	1212.72				1561328
	8302	17.7402	1	529.397				1559715
	4772	10.5709	2	543.269				1556650
	2234	5.7064	2	924.288				1556482
	8082	17.1337	1	978.521				1552197
	740	2.5851	2	572.338				1550869
	8701	22.712	3	1022.62				1549246
	4277	9.5489	4;3	1438.69				1546744
	2318	5.9123	2	617.301				1546371
	2131	5.5346	3;2	945.279				1546148
	4968	10.9745	3	1053.57				1545819
	7716	16.2132	2	986.471				1544834
	7473	15.7088	1	184.157				1544689
	4979	11.0096	2;1	500.332				1544160
	8761	22.9762	1	1027.02				1543711
	6438	13.8798	2;3	1057.45				1543531
	1447	4.0687	2	443.296				1543369
	8752	23.0182	2	914.525				1543088
	3972	8.9661	2	873.491				1542110
	8237	17.4124	1	759.455				1541879
	5714	12.4558	1	226.168				1541701
	8021	16.7986	1	448.216				1541659
	2233	5.6972	2	633.307				1541614
	5697	12.4121	3;4	1453.77				1541437
	2689	6.546	1	183.069				1541154
	2125	5.4834	1	922.296				1540950
	1991	5.1977	3;2;4	731.435				1540911
	1117	3.2649	1	288.154				1540872
	5680	12.4062	2;3	1015.48				1540627
	7427	15.6841	2	1177.58				1540265
	2066	5.2727	1	278.093				1540033
	546	2.1208	2	518.244				1537731
	2652	6.4791	1	333.153				1537620
	8303	17.7485	1	442.326				1536228
	2280	5.8058	2	557.339				1535651
	3183	7.4043	1	347.169				1535592
	8474	18.9474	1	687.491				1535372
	4816	10.607	2	467.285				1534119
	7646	16.0838	1	476.263				1533956
	4481	9.9542	2	749.37				1533945
	2104	5.5009	2	641.221				1533646
	7627	16.0297	3	1421.72				1533276
	4869	10.7596	2	758.428				1532297
	7975	16.7145	4;3	1483.78				1531479
	7691	16.1883	4;3	2410.23				1531264
	4201	9.4143	2	693.391				1530037
	7863	16.4926	2;3	997.603				1529572
	3479	7.9086	5;4;3	1467.79				1528760
	7490	15.7727	2	997.016				1528134
	5345	11.6015	3;4;2	972.571				1528005
	4051	9.173	2;3	1943.8				1527100
	7930	16.6253	1	728.37				1525789
	2855	6.7088	1	309.132				1525270
	344	1.8054	1	243.158				1524972
	8520	19.7267	1	495.413				1524159
	8203	17.5721	1	637.648				1524154
	8049	16.9992	5	3022.59				1523197
	6998	14.877	1	381.238				1520296
	7021	14.9262	2	1162.55				1517683
	8206	18.0842	1	777.222				1516503
	2971	7.026	2	563.317				1516485
	7987	16.7214	4;5	2101.18				1515541
	3114	7.3608	1	317.195				1515125
	4050	9.1612	2	565.285				1513267
	4004	9.0856	1	319.117				1512909
	2650	6.4079	2	600.358				1512856
	4496	10.04	2	587.327				1512233
	760	2.6676	1	318.132				1509811
	8786	23.1143	1	391.248				1509701
	5804	12.6011	2;3	925.559				1508949
	966	3.0214	1	277.992				1506520
	2646	6.4745	1;2	386.264				1506400
	7804	16.4768	2	1035.46				1504996
	8358	18.1416	2	1702.51				1504797
	2271	5.7733	3;4	1193.7				1504504
	5959	12.9257	1;2	456.258				1503258
	7132	15.1897	2	984.524				1501324
	370	1.846	1	376.206				1501105
	8604	21.3953	1	467.382				1500443
	3840	8.6966	2	745.396				1500392
	2915	6.9641	1	756.284				1499541
	7679	16.0814	1	378.19				1499540
	1046	3.2154	1	275.148				1496434
	8104	17.0879	1	542.306				1495058
	5596	12.2239	1	416.227				1494348
	4882	10.7773	2	669.38				1494116
	748	3.1646	1	183.069				1494052
	3870	8.7369	1	341.149				1493102
	8558	20.6406	1	495.413				1492658
	8702	22.7172	1	657.353				1492371
	3405	7.7825	2;1	360.191				1490767
	4879	10.7199	2	770.254				1490616
	7443	15.6956	2	1143.56				1490486
	7650	16.0908	2	701.395				1487634
	7015	14.8846	2	983.539				1486543
	4313	9.6875	1	428.226				1484988
	8657	22.5528	1	311.318				1483962
	4187	9.4163	3;4	1169.72				1483469
	8634	22.2391	1	851.757				1483263
	2254	5.7541	2;3	740.38				1482777
	8080	17.136	1	1061.62				1482614
	5053	11.0846	2;1	558.348				1481652
	6125	13.2567	2	927.549				1480144
	4664	10.3658	2;3	2365.99				1479794
	2722	6.5059	1	340.132				1479048
	3862	8.8349	3	1052.57				1478816
	2080	5.2891	3;2	945.278				1478220
	8486	19.1005	1	370.308				1477384
	4083	9.155	2	606.358				1476841
	8094	17.1587	1	191.131				1474692
	2053	5.2561	2	615.344				1474077
	5886	12.7587	3;2	1598.71				1472980
	6952	14.7882	1	287.184				1471000
	8108	17.1695	1	422.191				1469016
	2279	6.2043	1	157.954				1468996
	4958	10.8851	2;1	434.263				1468006
	2268	5.7371	3;2	995.538				1467845
	4662	10.3631	1	273.169				1466431
	7813	16.3889	5;4;3	2068.11				1466009
	8439	20.6839	1	948.702				1465958
	4003	9.0299	1	289.163				1465483
	5267	11.4972	2	1007.47				1459219
	8084	17.1347	1	1017.59				1456880
	7598	16.0215	3;4	1232.69				1455531
	8565	20.1536	1	213.245				1455126
	8726	22.7848	1;2	1244.44				1454348
	6920	14.7609	2	1028.5				1454166
	2202	5.6531	1	238.095				1453714
	1544	4.2611	2;1	688.275				1453527
	8177	17.2499	1	356.139				1453526
	7046	14.8842	3;2	1089.64				1453122
	4724	10.4252	2	894.466				1451970
	6987	14.8347	1	400.28				1451656
	7287	15.4105	2;3	1244.66				1451065
	4743	10.5004	3;4	1373.75				1449928
	4515	10.0448	2;3	3023.22				1449263
	4422	9.9243	2	1311.54				1449029
	5999	12.9982	1	430.242				1448650
	3558	8.0178	1	467.212				1448078
	5868	12.8038	1	228.147				1447591
	8569	20.6333	1	457.34				1446993
	4549	10.1019	1	330.19				1445903
	6291	13.6065	5;3;4	1497.82				1443920
	5780	12.7376	2	1307.48				1443664
	8415	18.6828	1	788.631				1443516
	4278	9.5301	7;8;6	3747.19				1443397
	3695	8.2463	2	686.359				1442939
	8022	16.8328	1	1276.82				1442884
	8390	18.2146	1	421.376				1442629
	6023	13.0333	1	305.137				1441415
	8735	22.7874	4	1783.92				1440872
	6807	14.5546	3	1354.69				1439699
	3003	7.2032	1;2	416.227				1439630
	8706	22.7679	6;7	3087.6				1437674
	6144	13.3312	6;5;4;7	2484.37				1436771
	2779	6.6121	2;1	367.222				1434978
	7126	15.1137	1	393.226				1434581
	6174	13.3821	2;1	1034.47				1433944
	5356	11.6152	1	532.286				1432271
	4207	9.3793	1	301.2				1431291
	4533	10.1559	2;3	830.485				1430966
	2115	5.6209	1;2	374.227				1429703
	8743	22.8228	2	1312.7				1428985
	972	3.0605	2;1	344.216				1427522
	8153	17.9101	1	629.183				1426480
	4290	9.5777	3	3782.51				1425008
	8504	19.2536	1	169.089				1424011
	8482	19.4558	1	213.245				1423300
	2373	6.0099	1	694.301				1423295
	2946	7.0399	1	157.954				1422866
	8545	19.8984	1	457.34				1422375
	8717	22.7087	1	427.211				1422298
	7734	16.211	1	820.381				1422213
	8095	17.1733	1	298.175				1420568
	4470	9.9563	3;4;5	2792.07				1420336
	8639	22.0918	1	169.089				1419999
	2577	6.297	1	366.163				1419331
	8244	17.5519	1	997.279				1418920
	7678	16.1228	1	574.369				1416811
	7429	15.7214	2	825.47				1416039
	7962	16.6564	2	1002.48				1414989
	3627	8.1114	2	817.335				1414750
[truncated: 7,625 more rows]

## Sheet: WT_stat
Metadata	ID	RT (min)	Charge	Obs (Da)	Theo (Da)	Delta ppm	Inferred structure	Intensity	Inferred structure (consolidated)	Intensity (consolidated)		Structure	Intensity	Abundance	oligomer	RT	Obs	Theo	Dppm	Abs(Dppm)
file : 9- WT_stat_2.ftrs	1617	5.2835	1;2	869.383	869.387	-4.2762	gm-AEZ|1	2144362112	gm-AEZ|1	2144362112		gm-AEZ|1	2145623666	0.413401	1	5.2835	869.383	869.387	-4.2762	4.2762
masses_file : DB0_Go	3370	8.4228	2;3;1	1792.78	1792.78	-3.096	gm-AEZA=gm-AEJ|2	790353408	gm-AEZA=gm-AEJ|2, gm-AEZ=gm-AEJA|2	790353408		gm-AE|1	544565568	0.104922	1	6.7708	698.284	698.286	-2.8323	2.8323
rt_window : 0.5	3370	8.4228	2;3;1	1792.78	1792.78	-3.096	gm-AEZ=gm-AEJA|2	790353408				gm-AEJA|1	169309428	0.0326211	1	6.7922	941.405	941.408	-2.7628	2.7628
modifications : Cross-Linked Multimers (=),Anhydro-MurNAc (Anh),Deacetylation (-Ac)	3397	8.5991	1;2	1420.62	1420.62	-2.2635	gm-AEZ=gm-A|2	693315392	gm-AEZ=gm-A|2	693315392		gm-A|1	71734992	0.0138213	1	6.2348	569.242	569.243	2.47697	2.47697
ppm : 10	2444	6.7708	1	698.284	698.286	-2.8323	gm-AE|1	544565568	gm-AE|1	544565568		gm-AE (Anh)|1	59966845	0.0115539	1	11.0571	678.259	678.26	-1.5426	1.5426
consolidation_ppm : 1	4468	10.87	3;2;1	1772.75	1772.76	-1.9858	gm-AEZA=gm-AEJ (Anh)|2	206673712	gm-AEZA=gm-AEJ (Anh)|2, gm-AEZ=gm-AEJA (Anh)|2	206673712		gm-AEZ (Anh)|1	35328126	0.00680673	1	8.6025	849.358	849.361	-2.4181	2.4181
version : 1.1.0	4468	10.87	3;2;1	1772.75	1772.76	-1.9858	gm-AEZ=gm-AEJA (Anh)|2	206673712				gm-AEJ|1	18448082	0.00355442	1	5.6291	870.368	870.371	-2.7886	2.7886
	2474	6.7922	1;2	941.405	941.408	-2.7628	gm-AEJA|1	169138192	gm-AEJA|1	169138192		gm-AEZA|1	15023181	0.00289454	1	6.5126	940.422	940.424	-1.6858	1.6858
	3838	9.5829	3;2;1	1864.8	1864.8	-1.7229	gm-AEJA=gm-AEJA|2	146096304	gm-AEJA=gm-AEJA|2, gm-AEJAA=gm-AEJ|2	146096304		gm-AF|1	8860465	0.00170716	1	14.5461	716.311	716.312	-1.1171	1.1171
	3838	9.5829	3;2;1	1864.8	1864.8	-1.7765	gm-AEJAA=gm-AEJ|2	146096304				gm-AY|1	5158859	0.000993966	1	10.7177	732.306	732.307	-0.2127	0.2127
	4066	10.0622	2;1	1492.64	1492.64	-0.5883	gm-AEJA=gm-A|2	105023232	gm-AEJA=gm-A|2	105023232		gm-AEJA (Anh)|1	4838157	0.000932176	1	10.4127	921.381	921.382	-0.9507	0.9507
	2136	6.2348	1	569.242	569.243	2.47697	gm-A|1	71734992	gm-A|1	71734992		gm-AEJAA|1	3826875	0.000737331	1	8.3257	1012.44	1012.45	-3.2744	3.2744
	4556	11.0571	1	678.259	678.26	-1.5426	gm-AE (Anh)|1	59421236	gm-AE (Anh)|1	59421236		gm-AI|1	3647434	0.000702757	1	12.8975	682.327	682.327	-0.9249	0.9249
	4690	11.4301	2;1	1400.59	1400.59	-1.3694	gm-AEZ=gm-A (Anh)|2	36815708	gm-AEZ=gm-A (Anh)|2	36815708		gm-AEJAN|1	3558929	0.000685705	1	14.683	1055.45	1055.45	-2.4034	2.4034
	4049	9.9704	3;2;4	2716.18	2716.18	-0.4377	gm-AEZA=gm-AEJ=gm-AEJA|3	19890980	gm-AEZA=gm-AEJ=gm-AEJA|3, gm-AEZ=gm-AEJA=gm-AEJA|3	19890980		gm-AEJAG|1	3305235	0.000636825	1	6.4779	998.428	998.429	-1.3502	1.3502
	4049	9.9704	3;2;4	2716.18	2716.18	-0.4377	gm-AEZ=gm-AEJA=gm-AEJA|3	19890980				gm-AEJAR (Anh)|1	1973017	0.000380145	1	10.1391	1077.49	1077.48	4.1356	4.1356
	5018	12.0202	2;3	1844.78	1844.78	-1.3029	gm-AEJA=gm-AEJA (Anh)|2	19558916	gm-AEJA=gm-AEJA (Anh)|2, gm-AEJAA=gm-AEJ (Anh)|2	19558916		gm-AEJAH|1	1805665	0.000347901	1	5.9581	1078.47	1078.47	-1.0667	1.0667
	5018	12.0202	2;3	1844.78	1844.78	-1.3571	gm-AEJAA=gm-AEJ (Anh)|2	19558916				gm-AE (-Ac)|1	1536202	0.000295983	1	5.6158	656.275	656.275	-0.0548	0.0548
	1837	5.6291	2;1	870.368	870.371	-2.7886	gm-AEJ|1	17875374	gm-AEJ|1	17875374		gm-AI (Anh)|1	1493547	0.000287764	1	12.7485	662.302	662.301	0.9864	0.9864
	2285	6.5126	1;2	940.422	940.424	-1.6858	gm-AEZA|1	14734501	gm-AEZA|1	14734501		gm-AEJAR|1	1427967	0.000275129	1	6.3933	1097.51	1097.51	-1.2375	1.2375
	3419	8.6025	1	849.358	849.361	-2.4181	gm-AEZ (Anh)|1	13691180	gm-AEZ (Anh)|1	13691180		gm-AQ|1	1354336	0.000260942	1	5.7466	697.301	697.302	-1.0107	1.0107
	2336	6.5259	2	849.359	849.361	-1.3558	gm-AEZ (Anh)|1	11717746	gm-AEZ (Anh)|1	11717746		gm-AEZA (-Ac)|1	1189953	0.00022927	1	15.8654	898.406	898.413	-7.8915	7.8915
	5424	12.8661	2	1472.61	1472.61	-0.2954	gm-AEJA=gm-A (Anh)|2	10180140	gm-AEJA=gm-A (Anh)|2	10180140		gm-AEJAK|1	1084679	0.000208987	1	5.8417	1069.5	1069.5	-0.8167	0.8167
	4932	11.8395	2;3	2696.15	2696.15	-0.7973	gm-AEZA=gm-AEJ=gm-AEJA (Anh)|3	10136136	gm-AEZA=gm-AEJ=gm-AEJA (Anh)|3, gm-AEZ=gm-AEJA=gm-AEJA (Anh)|3	10136136		gm-AEJAE|1	962189	0.000185387	1	7.2846	1070.45	1070.45	-0.3301	0.3301
	4932	11.8395	2;3	2696.15	2696.15	-0.7973	gm-AEZ=gm-AEJA=gm-AEJA (Anh)|3	10136136				gm-AEZ (-Ac)|1	792119	0.000152619	1	5	827.375	827.376	-1.0399	1.0399
	1849	5.71	2	849.359	849.361	-1.6432	gm-AEZ (Anh)|1	9919200	gm-AEZ (Anh)|1	9919200		gm-AEJA (-Ac)|1	83712	1.61289e-05	1	6.3942	899.397	899.397	-0.7328	0.7328
	6362	14.5461	1	716.311	716.312	-1.1171	gm-AF|1	8860465	gm-AF|1	8860465		gm-AEZA=gm-AEJ|2, gm-AEZ=gm-AEJA|2	790353408	0.152279	2	8.4228	1792.78	1792.78	-3.096	3.096
	3760	9.3738	2;1	1421.6	1421.6	-0.7102	gm-AEJ=gm-A|2	7520253	gm-AEJ=gm-A|2	7520253		gm-AEZ=gm-A|2	693315392	0.133582	2	8.5991	1420.62	1420.62	-2.2635	2.2635
	3600	8.9945	3;2	1793.77	1793.77	-0.5714	gm-AEJA=gm-AEJ|2	7037570	gm-AEJA=gm-AEJ|2, gm-AEJ=gm-AEJA|2	7037570		gm-AEZA=gm-AEJ (Anh)|2, gm-AEZ=gm-AEJA (Anh)|2	212193591	0.0408837	2	10.87	1772.75	1772.76	-1.9858	1.9858
	3600	8.9945	3;2	1793.77	1793.77	-0.5714	gm-AEJ=gm-AEJA|2	7037570				gm-AEJA=gm-AEJA|2, gm-AEJAA=gm-AEJ|2	146096304	0.0281486	2	9.5829	1864.8	1864.8	-1.7229	1.7229
	1712	5.3477	2	2646.1	2646.13	-9.4402	gm-AEJA=gm-AEJ=gm-AEJ|3	5249025	gm-AEJA=gm-AEJ=gm-AEJ|3, gm-AEJ=gm-AEJ=gm-AEJA|3	5249025		gm-AEJA=gm-A|2	105023232	0.020235	2	10.0622	1492.64	1492.64	-0.5883	0.5883
	1712	5.3477	2	2646.1	2646.13	-9.4402	gm-AEJ=gm-AEJ=gm-AEJA|3	5249025				gm-AEZ=gm-A (Anh)|2	41120902	0.00792283	2	11.4301	1400.59	1400.59	-1.3694	1.3694
	4422	10.7177	1	732.306	732.307	-0.2127	gm-AY|1	4824914	gm-AY|1	4824914		gm-AEJA=gm-AEJA (Anh)|2, gm-AEJAA=gm-AEJ (Anh)|2	20079581	0.00386877	2	12.0202	1844.78	1844.78	-1.3029	1.3029
	5489	12.8975	1	682.327	682.327	-0.9249	gm-AI|1	3647434	gm-AI|1	3647434		gm-AEJA=gm-A (Anh)|2	10180140	0.00196143	2	12.8661	1472.61	1472.61	-0.2954	0.2954
	3450	8.731	3	1772.75	1772.76	-1.5801	gm-AEZA=gm-AEJ (Anh)|2	3551178	gm-AEZA=gm-AEJ (Anh)|2, gm-AEZ=gm-AEJA (Anh)|2	3551178		gm-AEJ=gm-A|2	7520253	0.00144894	2	9.3738	1421.6	1421.6	-0.7102	0.7102
	3450	8.731	3	1772.75	1772.76	-1.5801	gm-AEZ=gm-AEJA (Anh)|2	3551178				gm-AEJA=gm-AEJ|2, gm-AEJ=gm-AEJA|2	7037570	0.00135594	2	8.9945	1793.77	1793.77	-0.5714	0.5714
	6457	14.683	2;3	1055.45	1055.45	-2.4034	gm-AEJAN|1	3406300	gm-AEJAN|1	3406300		gm-AEJAK=gm-AE (Anh)|2	3185301	0.000613717	2	15.3371	1729.75	1729.75	-0.5697	0.5697
	2284	6.4779	1;2	998.428	998.429	-1.3502	gm-AEJAG|1	3305235	gm-AEJAG|1	3305235		gm-AEJAG=gm-AEJA|2	2845117	0.000548174	2	9.1729	1921.83	1921.83	-0.4482	0.4482
	6846	15.3371	3	1729.75	1729.75	-0.5697	gm-AEJAK=gm-AE (Anh)|2	3185301	gm-AEJAK=gm-AE (Anh)|2	3185301		gm-AQ=gm-AEJ|2, gm-AEZ=gm-AE|2, gm-AEJAG=gm-A|2	1567302	0.000301975	2	9.5606	1549.66	1549.66	-1.0921	1.0921
	3690	9.1729	2;3	1921.83	1921.83	-0.4482	gm-AEJAG=gm-AEJA|2	2845117	gm-AEJAG=gm-AEJA|2	2845117		gm-AEJA=gm-AEJ (Anh)|2, gm-AEJ=gm-AEJA (Anh)|2	1168710	0.000225177	2	11.4474	1773.74	1773.74	-1.6356	1.6356
	3344	8.3257	2;1	1012.44	1012.45	-3.2744	gm-AEJAA|1	2635256	gm-AEJAA|1	2635256		gm-AEJAG=gm-AEJA (Anh)|2	714189	0.000137604	2	11.5336	1901.8	1901.8	-1.0153	1.0153
	4284	10.4127	2;1	921.381	921.382	-0.9507	gm-AEJA (Anh)|1	2563992	gm-AEJA (Anh)|1	2563992		gm-AEJAA=gm-AEJ (Anh)|2, gm-AEJA=gm-AEJA (Anh)|2	706938	0.000136207	2	9.8357	1844.78	1844.78	0.0915	0.0915
	4490	10.841	3;2	2788.2	2788.2	-1.0985	gm-AEJA=gm-AEJA=gm-AEJA|3	2317817	gm-AEJA=gm-AEJA=gm-AEJA|3, gm-AEJAA=gm-AEJ=gm-AEJA|3	2317817		gm-AI=gm-AE|2	541506	0.000104333	2	10.8294	1362.61	1362.6	7.4961	7.4961
	4490	10.841	3;2	2788.2	2788.2	-1.1344	gm-AEJAA=gm-AEJ=gm-AEJA|3	2317817				gm-AEJAA=gm-AEJA|2	491473	9.46929e-05	2	9.8321	1935.85	1935.84	1.5972	1.5972
	3731	9.3419	3	1772.76	1772.76	-0.8571	gm-AEZA=gm-AEJ (Anh)|2	1968701	gm-AEZA=gm-AEJ (Anh)|2, gm-AEZ=gm-AEJA (Anh)|2	1968701		gm-AEZA=gm-AEJA|2	406019	7.82284e-05	2	9.3807	1863.82	1863.82	-0.4841	0.4841
	3731	9.3419	3	1772.76	1772.76	-0.8571	gm-AEZ=gm-AEJA (Anh)|2	1968701				gm-AEJAK=gm-AE|2	381021	7.3412e-05	2	10.4295	1749.78	1749.78	-1.0181	1.0181
	2001	5.9581	2	1078.47	1078.47	-1.0667	gm-AEJAH|1	1805665	gm-AEJAH|1	1805665		gm-AEZA=gm-AEJ=gm-AEJA|3, gm-AEZ=gm-AEJA=gm-AEJA|3	19890980	0.00383243	3	9.9704	2716.18	2716.18	-0.4377	0.4377
	4170	10.204	2	1400.59	1400.59	-0.3235	gm-AEZ=gm-A (Anh)|2	1683130	gm-AEZ=gm-A (Anh)|2	1683130		gm-AEZA=gm-AEJ=gm-AEJA (Anh)|3, gm-AEZ=gm-AEJA=gm-AEJA (Anh)|3	10136136	0.00195295	3	11.8395	2696.15	2696.15	-0.7973	0.7973
	3864	9.5606	2	1549.66	1549.66	-1.0921	gm-AQ=gm-AEJ|2	1567302	gm-AQ=gm-AEJ|2, gm-AEZ=gm-AE|2, gm-AEJAG=gm-A|2	1567302		gm-AEJA=gm-AEJ=gm-AEJ|3, gm-AEJ=gm-AEJ=gm-AEJA|3	5249025	0.00101134	3	5.3477	2646.1	2646.13	-9.4402	9.4402
	3864	9.5606	2	1549.66	1549.66	-1.2212	gm-AEZ=gm-AE|2	1567302				gm-AEJA=gm-AEJA=gm-AEJA|3, gm-AEJAA=gm-AEJ=gm-AEJA|3	2317817	0.000446578	3	10.841	2788.2	2788.2	-1.0985	1.0985
	3864	9.5606	2	1549.66	1549.66	-1.2857	gm-AEJAG=gm-A|2	1567302				gm-AEJA=gm-AEJA=gm-AEJA (Anh)|3, gm-AEJAA=gm-AEJ=gm-AEJA (Anh)|3	754355	0.000145343	3	12.6251	2768.17	2768.18	-0.2628	0.2628
	1737	5.6158	2;1	656.275	656.275	-0.0548	gm-AE (-Ac)|1	1536202	gm-AE (-Ac)|1	1536202
	1911	5.7466	1	697.301	697.302	-1.0107	gm-AQ|1	1354336	gm-AQ|1	1354336
	4139	10.1391	2	1077.49	1077.48	4.1356	gm-AEJAR (Anh)|1	1228156	gm-AEJAR (Anh)|1	1228156
	3593	9.0127	2	1400.59	1400.59	-0.4978	gm-AEZ=gm-A (Anh)|2	1205704	gm-AEZ=gm-A (Anh)|2	1205704
	7136	15.8654	2;3	898.406	898.413	-7.8915	gm-AEZA (-Ac)|1	1189953	gm-AEZA (-Ac)|1	1189953
	4783	11.4474	2	1773.74	1773.74	-1.6356	gm-AEJA=gm-AEJ (Anh)|2	1168710	gm-AEJA=gm-AEJ (Anh)|2, gm-AEJ=gm-AEJA (Anh)|2	1168710			5190175490
	4783	11.4474	2	1773.74	1773.74	-1.6356	gm-AEJ=gm-AEJA (Anh)|2	1168710
	1924	5.8435	1;2	869.386	869.387	-0.4302	gm-AEZ|1	1102043	gm-AEZ|1	1102043
	1950	5.8417	2	1069.5	1069.5	-0.8167	gm-AEJAK|1	1084679	gm-AEJAK|1	1084679
	3909	9.6809	2	1400.59	1400.59	-0.585	gm-AEZ=gm-A (Anh)|2	1025737	gm-AEZ=gm-A (Anh)|2	1025737
	2260	6.3933	2	1097.51	1097.51	-1.2375	gm-AEJAR|1	973309	gm-AEJAR|1	973309
	3193	8.0552	2	921.381	921.382	-0.6339	gm-AEJA (Anh)|1	971689	gm-AEJA (Anh)|1	971689
	2724	7.2846	2	1070.45	1070.45	-0.3301	gm-AEJAE|1	962189	gm-AEJAE|1	962189
	5430	12.7485	2	662.302	662.301	0.9864	gm-AI (Anh)|1	800574	gm-AI (Anh)|1	800574
	1545	5	2	827.375	827.376	-1.0399	gm-AEZ (-Ac)|1	792119	gm-AEZ (-Ac)|1	792119
	2679	7.1569	2	921.381	921.382	-0.7664	gm-AEJA (Anh)|1	791771	gm-AEJA (Anh)|1	791771
	5346	12.6251	3	2768.17	2768.18	-0.2628	gm-AEJA=gm-AEJA=gm-AEJA (Anh)|3	754355	gm-AEJA=gm-AEJA=gm-AEJA (Anh)|3, gm-AEJAA=gm-AEJ=gm-AEJA (Anh)|3	754355
	5346	12.6251	3	2768.17	2768.18	-0.2989	gm-AEJAA=gm-AEJ=gm-AEJA (Anh)|3	754355
	6987	15.5906	3	1077.48	1077.48	-5.5065	gm-AEJAR (Anh)|1	744861	gm-AEJAR (Anh)|1	744861
	4800	11.5336	2;3	1901.8	1901.8	-1.0153	gm-AEJAG=gm-AEJA (Anh)|2	714189	gm-AEJAG=gm-AEJA (Anh)|2	714189
	3975	9.8357	3;4	1844.78	1844.78	0.0915	gm-AEJAA=gm-AEJ (Anh)|2	706938	gm-AEJAA=gm-AEJ (Anh)|2, gm-AEJA=gm-AEJA (Anh)|2	706938
	3975	9.8357	3;4	1844.78	1844.78	0.1457	gm-AEJA=gm-AEJA (Anh)|2	706938
	3616	9.017	2	662.302	662.301	1.4472	gm-AI (Anh)|1	692973	gm-AI (Anh)|1	692973
	2786	7.3829	2	1012.44	1012.45	-2.0084	gm-AEJAA|1	610930	gm-AEJAA|1	610930
	2686	7.1864	1	870.37	870.371	-0.6148	gm-AEJ|1	572708	gm-AEJ|1	572708
	2959	7.6769	1	678.259	678.26	-0.8227	gm-AE (Anh)|1	545609	gm-AE (Anh)|1	545609
	4502	10.8294	3	1362.61	1362.6	7.4961	gm-AI=gm-AE|2	541506	gm-AI=gm-AE|2	541506
	4275	10.4349	3	1844.78	1844.78	-0.5491	gm-AEJA=gm-AEJA (Anh)|2	520665	gm-AEJA=gm-AEJA (Anh)|2, gm-AEJAA=gm-AEJ (Anh)|2	520665
	4275	10.4349	3	1844.78	1844.78	-0.6033	gm-AEJAA=gm-AEJ (Anh)|2	520665
	6633	14.9706	2	921.386	921.382	4.6655	gm-AEJA (Anh)|1	510705	gm-AEJA (Anh)|1	510705
	3998	9.8321	2;3	1935.85	1935.84	1.5972	gm-AEJAA=gm-AEJA|2	491473	gm-AEJAA=gm-AEJA|2	491473
	2399	6.5939	2	1097.51	1097.51	-1.5712	gm-AEJAR|1	454658	gm-AEJAR|1	454658
	3083	7.865	2	1012.44	1012.45	-0.8027	gm-AEJAA|1	406609	gm-AEJAA|1	406609
	3786	9.3807	2;3	1863.82	1863.82	-0.4841	gm-AEZA=gm-AEJA|2	406019	gm-AEZA=gm-AEJA|2	406019
	4463	10.7584	3	1400.6	1400.59	3.4583	gm-AEZ=gm-A (Anh)|2	390623	gm-AEZ=gm-A (Anh)|2	390623
	4278	10.4295	2	1749.78	1749.78	-1.0181	gm-AEJAK=gm-AE|2	381021	gm-AEJAK=gm-AE|2	381021
	4902	11.6889	1	732.307	732.307	0.0373	gm-AY|1	333945	gm-AY|1	333945
	2024	5.8601	2	940.423	940.424	-0.9719	gm-AEZA|1	288680	gm-AEZA|1	288680
	3249	8.0503	2	1012.44	1012.45	-0.6219	gm-AEJAA|1	174080	gm-AEJAA|1	174080
	2819	7.3638	2	941.407	941.408	-1.3505	gm-AEJA|1	171236	gm-AEJA|1	171236
	2654	7.0821	2	869.386	869.387	-1.2025	gm-AEZ|1	159511	gm-AEZ|1	159511
	2079	5.9951	2	1055.45	1055.45	-0.8294	gm-AEJAN|1	152629	gm-AEJAN|1	152629
	2290	6.3942	2	899.397	899.397	-0.7328	gm-AEJA (-Ac)|1	83712	gm-AEJA (-Ac)|1	83712
	1593	5.2915	1;2	666.305				741232128
	979	5.2932	1	203.079				309353664
	7210	16.1014	2;1	716.442				150453040
	2219	6.337	1	165.078				148358240
	2430	6.774	2;1	720.266				123220120
	3402	8.6114	1;2;3	1458.56				118626840
	1493	5.334	3;2;1	907.332				115992288
	2445	6.7795	2;1	736.231				113343016
	3387	8.4155	3	3585.56				103237840
	6797	15.318	1	244.178				101608504
	1018	3.897	1	181.073				96326728
	3403	8.6024	1;2	1442.6				93141584
	6486	16.8725	1	158.076				92888104
	3681	9.2094	1;2	767.38				91752440
	3779	9.4678	2;1	673.339				82807960
	1638	5.3071	3;1;2	891.367				81957632
	3365	8.4252	2;3	1830.73				81778408
	1701	5.2768	2	2608.15				80621304
	2453	6.7983	1;2	738.327				77145992
	717	2.9302	1	274				75265520
	7175	16.0309	4;2;3	1534.81				71090520
	6134	14.1752	2;1	731.38				66336192
	3374	8.4242	2;3	1814.76				65806120
	4738	11.4253	3;2;5;4	1309.75				64045248
	7696	19.9758	1	412.269				63154832
	7606	20.2493	1	278.164				60144908
	7812	17.26	1	157.146				60058588
	7003	15.6927	2;1	528.363				58714180
	1199	4.0049	1	201.172				56575200
	4471	10.8716	3;2	1810.7				54999712
	1142	3.8963	1	164.047				54152632
	2769	7.4074	5;3;2;4	1355.81				53477044
	5735	13.4144	2;1;3	777.438				51332612
	3844	9.5837	3;2	1902.75				49818352
	6158	14.1765	1	244.178				48693940
	7485	16.6176	1;2	743.417				48560484
	7129	15.9518	2;1	957.512				47902016
	1693	5.2688	3	4346.93				46655104
	2463	6.8141	2;1;3	979.352				43422124
	5690	13.329	1;2	812.381				41952060
	2220	6.7147	1	203.079				40996992
	6445	14.6826	3;2	1017.5				40896716
	2393	6.6888	2;1	489.254				40615212
	4093	10.0861	2;3;1	1013.57				39468700
	7176	16.0176	2;3	1109.57				39412376
	4506	10.8998	1	230.163				39188628
	3581	9.4879	1;2	1418.6				38384696
	4083	10.0625	3;2;1	1530.59				37576872
	3723	9.3461	2;3;1	1790.77				36523252
	4557	11.0581	2;1	716.206				36078176
	7642	17.0546	1	228.133				35449908
	2157	6.2345	2;1	591.224				35438056
	5963	13.8312	2;3	1389.67				34731556
	2137	6.2333	2;1	607.189				34551852
	5844	13.6716	2;3;4	1215.63				34405516
	5599	13.1701	3;4;2	1309.7				32866216
	3390	8.4133	4	5378.34				32245744
	2472	6.7643	2;1	1434.52				31821988
	3279	8.3842	3;2	1589.7				31646402
	236	1.2743	1	861.692				31358068
	7811	17.2361	1	270.18				31152210
	4216	10.3698	2;3	2344.01				30375556
	7750	20.1662	1	564.558				29933308
	6005	13.8953	2;3;4	1356.76				29848450
	3391	8.4132	1	1793.11				28310118
	7831	17.3983	1	382.196				27618508
	3383	8.4214	1	203.079				27357076
	1841	6.2629	2;1;3	867.369				26855252
	5150	12.3061	4;5;2;3	1680.86				26280192
	7683	19.9526	1	185.214				26255476
	2340	6.7315	1;2	360.237				26176270
	3567	8.9756	3;2	1129.58				26087194
	730	2.9323	1	392.026				25993396
	74	1.1045	1	235.933				25608100
	1840	5.6342	2;3;1	908.316				25219852
	3437	8.6745	1	374.216				25170190
	243	1.2986	1	981.65				24848078
	1709	5.3214	2;1	415.29				24661136
	1027	3.6058	1	331.068				24539224
	3792	9.4619	3;2;1	711.286				24418210
	4489	10.8704	3;2	1794.73				24316096
	7228	16.0996	1;2	574.368				24068920
	6075	14.0365	2;3	990.552				23884632
	1694	5.2629	4;3	6085.69				23764670
	110	1.1188	1	155.967				23476950
	2092	6.5069	1;2;3	905.317				23130350
	2458	6.8038	2;3;1	963.389				23081806
	7794	20.1397	1	536.527				22776442
	5859	13.7477	2;3;1	1109.5				22701240
	3851	9.5835	2;3	1886.78				22666038
	3488	8.8428	3;2	1061.53				22593482
	5740	13.4173	2	706.401				22387886
	1848	5.6272	1;2	667.29				22070346
	735	2.9295	1	258.022				22037628
	4078	10.0606	1;2;3	1514.62				21997240
	7919	17.5263	1	424.207				21993408
	4372	10.6739	5;4;3;2	1556.82				21894798
	7931	19.9377	1	589.418				21438306
	6897	15.4947	2	1247.53				21070354
	5542	13.0539	1;2	500.332				20830704
	7884	19.9244	1	633.444				20737318
	7532	16.6426	1	462.215				20556212
	2370	6.6069	1	501.254				20484562
	862	3.2162	2;1	458.284				20309458
	7005	15.6917	1	415.279				20281306
	7607	16.8059	1	478.243				19947550
	4645	11.2805	3;4;2	1415.74				19853266
	48	1.026	1	183.962				19735036
	7407	16.3754	3;2;4	1176.67				19675084
	6446	14.6878	2	889.443				19416344
	7497	16.6052	4;3;2;5	1897				19307238
	3151	8.0106	1;2	388.243				19258680
	3049	7.9346	2;1	742.397				19217010
	7954	17.7358	1	545.392				18974126
	237	1.2791	1	681.754				18631584
	3582	9.4603	2	1456.55				18551518
	5064	12.0534	5;3;4;2	1230.77				17922328
	3388	8.4109	3;2	3623.5				17912870
	3455	8.7522	2;3	1790.77				17894752
	6263	14.4238	3;2;4	1468.78				17812092
	7942	17.7329	1	677.47				17740200
	7796	20.1423	1	915.692				17574860
	7598	16.7727	2	1043.53				17517428
	6451	14.7009	4;2;3	1551.76				17387428
	7526	16.6264	2	1039.49				17316374
	1699	5.2966	2	1776.72				17244530
	3260	8.2071	2;3;1	672.403				17183222
	1708	5.2849	1	1739.44				17091324
	6665	15.0816	5;4;3;2	1947.91				16966984
	2369	6.6025	5;4;3;2	1394.81				16948858
	7561	16.6996	4;3;5	1964.04				16931000
	4660	11.2892	1	294.158				16876510
	4796	11.5439	2;3;1	1394.6				16790458
	238	1.2964	1	801.712				16536959
	3921	9.7416	2;1	522.255				16434972
	4787	11.5034	2;1	429.295				16333748
	7956	17.7429	1	506.321				16168714
	239	1.2916	1	1101.61				16137896
	7252	16.102	1	461.284				16058725
	4703	11.4338	2	1438.54				16051200
	7792	18.0913	1	586.54				16021305
	7185	16.0389	3;2	1357.72				15915179
	1704	5.2697	1	1739.1				15894711
	5997	13.8953	1	315.204				15876342
	5536	13.045	4;2;3	1524.76				15856617
	1922	5.8213	1	202.131				15796285
	3421	8.5797	1	1421.29				15751429
	7798	18.0304	1	354.274				15633803
	3332	8.3361	1	280.141				15582392
	3389	8.4158	3	3607.53				15570011
	7955	17.7383	1	550.347				15548691
	1707	5.2725	5;4	7824.46				15476109
	2091	6.1377	1;2	1112.51				15370410
	8400	22.7331	1	631.355				15038158
	7320	16.3704	2	1342.67				15017805
	3828	9.5215	1	477.225				14993688
	7117	15.8844	2;3;1	860.46				14942737
	5490	12.9232	1	367.174				14899439
	8504	23.1732	1	185.214				14717796
	1741	5.4921	2	1112.51				14684570
	3411	8.6092	2	1464.58				14638841
	5451	12.866	2;1	484.351				14602534
	8425	22.9262	3;2;4	1839				14577680
	7116	15.8816	2;1	1312.54				14474968
	7818	17.7766	1	594.374				14460451
	4112	10.084	2;3	924.524				14406816
	3726	9.3467	2;3	1828.71				14386806
	7793	17.9851	1	558.509				14323070
	6707	15.1569	3;2;4	1472.76				14250678
	8031	18.2158	1	442.326				14135838
	232	1.2074	1;2	333.909				14015272
	7007	15.6925	1	316.211				13993711
	7949	17.7101	1	721.497				13990232
	1705	5.255	3	3477.54				13922596
	7635	16.9253	3;2	883.561				13761920
	8092	18.4271	1	269.272				13663248
	6246	14.3622	1;2	571.369				13609696
	2413	6.7058	1	402.222				13554711
	7768	17.1873	1	227.188				13538165
	1762	5.532	1	401.238				13429008
	4559	11.0553	2;1	700.241				13413706
	7819	17.7032	1	638.4				13392464
	7711	17.0556	1	386.173				13386042
	4744	11.4332	3;2;4	932.566				13382120
	1925	5.8321	2;3	860.413				13307774
	5160	12.2763	2;3	1790.76				13280916
	7713	17.054	1	408.155				13269077
	3639	9.1495	1;2	557.39				13247763
	235	1.2184	1	435.858				13194406
	5125	12.2808	2;3;4	1208.65				13147785
	8401	22.7166	2	1588.8				12975085
	613	2.4918	1	347.062				12906419
	2362	6.5843	2;3	601.365				12852842
	8385	22.6925	1	386.253				12813507
	5533	12.9916	1	262.135				12777928
	8405	22.7851	2;1	955.444				12735264
	7759	18.5218	1	920.647				12681456
	7627	16.8976	2;1	978.478				12677195
	6116	14.0967	3;2	1267.65				12636078
	6228	14.3267	2;1	663.407				12633976
	7737	19.6541	1	337.334				12560428
	240	1.2791	1	850.701				12484279
	5741	13.4176	1	264.147				12400358
	7815	20.116	1	592.59				12346327
	3418	8.599	2	2879.18				12335022
	6395	14.6273	3;2	1652.79				12317976
	3432	8.6388	2	647.348				12266557
	7959	17.7383	1	462.295				12256311
	6680	15.0952	2	1425.63				12243582
	8442	22.7808	2	1400.64				12228422
	2477	6.7862	2	1677.64				12149130
	8028	20.0547	1	525.423				12139527
	3767	9.3895	2;4;3	1351.67				12102145
	2597	7.0736	2	685.398				12066933
	241	1.2626	1	1030.64				12059316
	7958	17.7401	1	501.366				11896436
	6327	14.4708	2	956.492				11867475
	5399	12.8156	2	882.528				11851132
	8032	20.0991	1	481.397				11835782
	7953	17.7191	1	682.426				11778852
	7270	16.1805	2;1	692.385				11768152
	6153	14.2132	1	391.178				11745197
	7735	17.3899	1	303.24				11671904
	8410	22.8767	5;6;4	3022.6				11668068
	5214	12.428	1	430.242				11651026
	242	1.2815	1	970.659				11570460
	2251	6.5208	1;2	664.291				11531307
	3754	9.3769	2;1	740.371				11468922
	8418	22.7405	1	869.451				11461111
	2931	7.7288	1	202.132				11437354
	76	1.1406	1	253.943				11406096
	7469	16.4845	2;4;3	1359.69				11396297
	1833	5.6499	2;1	905.316				11385352
	6093	14.1353	2	616.325				11364598
	8414	22.9024	7;6;5;4	3419.88				11359503
	3128	7.9656	1	232.142				11344754
	3430	8.6005	2	2863.21				11341255
	3150	8.1498	2;1;3	736.386				11250297
	7006	15.6843	2;1	1143.56				11238210
	5647	13.2363	3;2;4	1361.61				11228564
	8227	19.8135	1	311.318				11207885
	245	1.3152	1	872.682				11159325
	2310	6.5161	1;2	737.343				11145886
	7595	16.7624	3;2	1500.72				11126699
	3425	8.6273	3;2;4	1004.57				10993868
	8399	22.715	1;2	998.494				10989728
	6011	13.9465	2;4;5;3	1635.03				10982015
	7590	16.7691	2;3;4	1547.68				10966796
	8403	22.7151	2;1	1420.69				10961092
	7344	16.2874	2;3	1189.67				10945192
	3896	9.6927	2;3	1602.76				10934110
	6979	15.6261	1	759.376				10915367
	4113	10.0885	2	853.487				10871188
	5318	12.6123	2;1	1010.45				10870861
	4992	11.8753	2;1	613.354				10858262
	3395	8.409	4	5416.28				10683462
	4233	10.3687	3;2	2381.96				10635450
	3399	8.4947	1	696.269				10613595
	8427	22.7965	1	659.386				10550225
	8026	18.2092	1	486.352				10547635
	8259	21.537	1	339.349				10538201
	4769	11.5415	2;4;3	1347.77				10479809
	8037	18.2022	1	398.3				10458197
	6735	15.336	2;1	701.407				10416703
	4854	11.6452	3;2	900.527				10325694
	8161	20.5748	1	390.277				10311659
	8444	22.7782	2;3	1978.03				10292806
	7151	15.9531	3;6;5;7;4	2711.47				10235221
	7359	16.3304	2;1	535.311				10199448
	8443	22.7804	3;2	2483.23				10189467
	4651	11.2105	1	262.135				10147994
	7334	16.2874	1	503.295				10097696
	7596	16.7787	1	372.238				10055471
	7061	15.801	4;3;5	1980.96				10009561
	1732	5.5938	1	287.195				9984185
	4753	11.4287	3	1238.71				9973999
	7920	17.5091	1	199.193				9969707
	1231	4.671	1	259.189				9918375
	4086	10.077	5;2;3;4	1534.81				9909329
	6342	14.4863	2;3	1389.67				9877264
	7719	17.0501	2;1	955.445				9874867
	696	2.9142	1;2	371.976				9853167
	5676	13.3127	2;3	1226.59				9739302
	7360	16.3334	2;1	626.273				9728978
	3420	8.5922	1	1420.95				9723392
	2972	7.7299	3;4;2	1364.68				9714281
	4009	9.9029	2;1	1143.47				9695170
	8025	20.0743	1	569.449				9677852
	3469	8.8084	4;3;5;2	1591.85				9602226
	698	2.8206	2	731.366				9594316
	7925	17.6796	1	312.227				9578755
	6687	15.0947	2;1	948.476				9576030
	7630	16.8999	2;3	1128.64				9537800
	4137	10.1483	1;2	601.343				9526697
	5203	12.4079	3;2;4	1453.77				9523504
	3867	9.5693	3	3729.6				9513234
	4340	10.6188	1	294.158				9456012
	3001	7.7893	1	216.097				9413505
	1143	3.8853	1	347.062				9412831
	8452	22.8697	1	1073.79				9402350
	6902	15.4594	2	893.449				9323374
	3392	8.4151	4	5400.31				9301422
	6768	15.2394	3;2	1416.77				9292880
	1182	4.2043	1	246.121				9284188
	2032	5.9901	1	251.102				9260691
	3588	9.0222	2	679.328				9256207
	7602	16.8767	6;7;5;4	3087.61				9228468
	3444	8.6916	2;1	495.232				9222427
	2311	6.5137	2;3;1	978.369				9215607
	3806	9.4604	2	640.249				9166942
	7899	17.4377	1	266.164				9143998
	5554	13.031	2	1752.73				9136413
	7763	17.9539	1	627.186				9131922
	4994	11.975	3;2;4	1152.6				9107824
	4863	11.7053	2	716.443				9079320
	4603	11.1462	1;2;3	1197.51				9018815
	2764	7.3743	2;3;4	1199.65				9001031
	7930	17.8397	1	326.243				8997277
	6368	14.5343	2;3;4	1485.79				8978430
	7593	16.8148	1	446.274				8962993
	2497	6.7871	2	2581.1				8914524
	3406	8.5368	3;2	3213.4				8912297
	4969	11.8735	2;1	485.296				8879238
	7799	17.6117	1	726.452				8833075
	4845	11.6154	2;1	484.351				8813896
	5407	12.7663	3;4;2	1257.61				8813527
	7915	18.0418	1	340.258				8791895
	3159	8.1507	2;1	552.265				8785503
	6812	15.3209	4;3;2	1108.71				8781627
	8430	22.7272	1	460.254				8777998
	5667	13.2798	2	605.353				8739132
	4483	10.8758	3;4;2	1687.86				8733990
	6550	14.8257	1	388.232				8714364
	7856	17.3359	1	486.316				8708489
	4496	10.8603	3	3545.51				8704678
	6516	14.8686	2;1	469.326				8693373
	5070	12.0768	1	481.217				8666982
	8404	22.7013	3;4	3817.07				8604878
	5186	12.3605	1	519.253				8603826
	4950	11.8638	2;1	872.471				8568410
	6020	13.9257	4;3;5	1740.96				8567830
	6880	15.4801	1	402.248				8566660
	244	1.3057	1	1052.62				8557206
	3907	9.6907	2;1	1440.58				8552394
	3869	9.6095	6;4;5;3	1998.21				8526131
	6937	15.5495	1	718.321				8517932
	2866	7.6994	1	358.233				8507586
	3442	8.6434	2	1473.53				8495085
	7952	17.7028	1	765.523				8478777
	3872	9.5955	1	203.079				8432512
	4578	11.0606	2	709.369				8422581
	6105	14.0716	4;3	1513.82				8407582
	3815	9.5741	2	1661.72				8390155
	2075	6.1079	1	495.206				8342608
	7789	17.273	1	428.274				8323172
	5181	12.3412	1;2	599.327				8317670
	6876	15.4568	1	414.248				8243676
	5188	12.3761	3;2	2323.99				8223541
	3701	9.2061	1	586.307				8205104
	4200	10.302	1	477.243				8161668
	1640	5.1286	2;3	829.513				8159393
	6034	13.963	4;3;5;6;7	2474.41				8130511
	8461	22.9077	3	1776.86				8114833
	3446	8.7209	3;2	896.579				8100267
	6500	14.9417	1	444.258				8076412
	4734	11.4288	2;1	1422.57				8052542
	7164	15.951	3;2	995.459				8036481
	7857	17.3343	1	190.099				8000930
	5431	12.8191	2;1	980.492				7965583
	2395	6.7067	2;3	1312.59				7925745
	8468	22.9122	3	1153.67				7914125
	8033	18.1993	1	530.378				7889317
	6008	13.902	5;3;4	2158.19				7888669
	3861	9.5713	1;2	479.237				7884550
	7155	15.946	2	797.362				7861999
	6112	14.0633	2;1	615.322				7853211
	6497	14.7613	1;2	486.316				7843421
	5071	12.0547	1	315.204				7813113
	7780	18.3904	1	701.205				7811354
	3462	8.6636	1	1421.12				7786622
	4548	11.0456	2	1490.62				7759517
	6283	14.3812	3;2;4	1313.74				7751127
	8428	22.7895	1	1243.23				7745889
	6394	14.5868	1	432.222				7613858
	7783	19.1552	1	943.723				7600184
	3405	8.5669	2	802.453				7597703
	3439	8.6458	1	388.195				7588670
	4697	11.3353	1;2	1142.52				7566482
	3187	8.0057	1	257.149				7565121
	5491	12.9227	3;4;2	1513.8				7560465
	4517	10.9424	3;5;4;2	1570.8				7540823
	5218	12.4334	2;1	574.368				7538391
	4741	11.4243	2	756.427				7523311
	4294	10.4626	2;1	918.429				7505845
	636	2.6005	1	363.058				7459062
	4240	10.3686	3;2	2365.99				7451746
	8052	20.2789	1	437.371				7437346
	6596	14.9228	2	1162.55				7420918
	803	2.9794	2	604.317				7418070
	8419	22.7224	1	1051.45				7391205
	5706	13.3547	2	764.454				7390419
	7442	16.4696	3;2	1325.65				7381898
	5024	12.0207	3;2	1882.72				7379634
	4133	10.1643	2;3	1009.52				7379263
	4003	10.309	2;3	1862.79				7373982
	7240	16.1417	3	1276.71				7373147
	3434	8.5998	3	4283.82				7370406
	5039	12.0116	3;2	1413.68				7362259
	2856	7.5517	2	1044.52				7362258
	6435	14.6491	2;3	1316.65				7357408
	7976	17.7425	1	418.269				7342852
	6218	14.3083	2;1	452.274				7337664
	4252	10.3835	3;2;4	1400.73				7302179
	1711	5.3483	2	1760.74				7293927
	4589	11.1094	2;3	874.486				7271379
	6844	15.3534	3;2	1113.64				7255740
	1706	5.2787	1	869.886				7221767
	5187	12.3673	3;2	1126.63				7217440
	8027	20.1375	1	613.475				7207714
	8446	22.787	3;4	1597.87				7196169
	8506	23.0603	2	776.419				7194675
	3965	9.8557	2;1	574.308				7138032
	8505	23.1741	1	153.983				7094951
	5724	13.3754	1	466.206				7086006
	5713	13.3351	3;2	2269.04				7069808
	3494	13.4197	1	185.214				7057449
	5133	12.2583	2;1	726.39				7054360
	7279	16.1772	3;2	1225.71				7041866
	4740	11.4212	3;2	1110.62				7015805
	2114	6.191	1	302.138				6974104
	4754	11.4339	2;3	874.475				6962886
	4713	11.3341	3;2	1107.52				6932414
	8406	22.7117	3;2	883.562				6930695
	3341	8.3232	2;1	1217.54				6929777
	4421	10.7601	2;1	487.283				6894837
	7784	17.9619	1	614.572				6891504
	1516	4.9625	1	383.18				6882328
	3274	8.2225	2;3	871.498				6859419
	7978	17.7391	1	457.34				6846585
	1710	5.3436	2	851.374				6834156
	5973	13.8286	2;3;4	1427.62				6821287
	5857	13.6659	2;3	1049.55				6817033
	7778	17.1479	1	206.152				6813594
	7996	18.0603	1	428.311				6813201
	7893	17.4229	1	544.358				6802829
	3797	9.46	2	655.328				6769704
	2371	6.5932	2;3;1	944.376				6764079
	3692	9.2054	3;2	805.327				6755348
	4538	10.9885	3;2	759.448				6733267
	3776	9.4468	3;4;2	1078.66				6728780
	4316	10.5458	1;2	614.338				6708156
	5153	12.2593	2	1000.49				6682718
	3466	8.7705	2;3	879.503				6667454
	3298	8.3184	2;1	631.316				6665166
	3627	9.0824	2;4;3	1247.68				6662164
	7340	16.2556	3;4;2	1820.91				6661516
	6822	15.3343	3;2	1270.66				6642866
	4431	10.7439	3;2	1053.45				6621112
	3246	8.1625	1	424.195				6616648
	6114	14.0939	2;1	790.397				6614834
	7385	16.3534	2;3;1	767.529				6614700
	3641	9.1198	3;2	1174.63				6613485
	3899	9.7108	2	654.381				6613198
	7621	16.8241	2	876.482				6603421
	7120	15.8795	2;3	1350.49				6602625
	7838	18.9794	1	271.214				6591729
	4154	10.1615	2;1	493.29				6580125
	494	2.2336	1	307.056				6571060
	1587	5.0447	1;2	501.29				6555358
	7608	16.7774	1	520.221				6546105
	7632	16.8541	2	1159.57				6545163
	8483	23.0342	3;2	1169.69				6533146
	7343	16.2599	1	622.296				6513209
	8402	22.7053	1;2	836.396				6512720
	5347	12.6898	5;4;3;6	2195.24				6492893
	1799	5.5743	1	626.264				6487772
	5035	12.005	4;3;2	1300.76				6427687
	3333	8.3085	3;2	887.542				6404822
	8038	18.2021	1	574.404				6398179
	8491	22.9137	2	984.525				6392073
	8099	18.5949	1	495.413				6376550
	2476	6.7605	2	2132.8				6376326
	4661	11.2742	3;2	1324.59				6373543
	2968	7.7704	1	339.143				6356418
	6373	14.535	2	754.258				6355896
	6089	14.039	2	859.512				6349509
	4864	11.68	1	304.15				6346196
	2464	6.7619	1	495.205				6329196
	7566	16.6863	6;3;5;4	2407.18				6323650
	7758	17.6197	1	370.093				6317183
	6010	14.0336	2	905.452				6309226
	4040	9.9635	4;3;2	2754.13				6301130
	3160	8.0336	2;1	748.317				6200607
	3630	9.1005	2;1	764.393				6192894
	8471	22.932	2	878.451				6159284
	4620	11.1917	3;4;5;2	1405.8				6145471
	3507	8.8757	4;5;3;2	1283.79				6139654
	4712	11.3338	4;3;2	1074.64				6139344
	6898	15.4764	1	705.354				6138742
	2812	7.4532	3;4;2;5	1162.68				6125551
	5575	13.0514	1	387.248				6112925
	6656	15.0777	2;3	1260.63				6100431
	6556	14.872	4;3;5	1842.91				6093847
	978	3.6512	1	287.195				6086215
	7921	17.5232	1	287.245				6078392
	7872	19.9816	1	793.715				6049128
	7441	16.6635	3;4;2	1206.63				6045085
	7873	19.8828	1	767.699				6032980
	7562	16.7632	1;2	748.376				6031580
	3393	8.3985	5;4	7209.06				6026855
	3796	9.4689	3;1;2	695.322				6026785
	6750	15.2112	2	1139.56				6024994
	7167	15.9646	2;3	1646.72				6015511
	3839	9.54	2;1	587.327				6015162
	3728	9.3468	3;2	1812.75				6013411
	7869	20.0388	1	819.73				6012274
	4966	11.8685	1;2	917.492				5998837
	7728	17.1091	1	524.281				5995583
	7900	17.4403	1	288.146				5971386
	7597	16.7674	5;4;6	2126.22				5936476
	7232	16.1026	3;2	754.389				5928389
	3994	9.8919	3;4	1660.8				5923835
	7380	16.3323	2	693.344				5919837
	3978	9.8738	3;2	1499.65				5906108
	8472	22.9314	2	861.497				5896721
	2282	6.4899	2	1241.55				5888046
	3431	8.582	3	5682.47				5882132
	7878	17.3749	1	284.196				5866205
	3826	9.497	3;2;4	1030.59				5842434
	2372	6.5996	1;2	454.217				5839752
	7751	19.0162	1	272.16				5831999
	7975	17.7199	1	400.279				5822527
	566	2.5113	1	151.049				5818897
	6817	15.342	3;2	1162.61				5818151
	7331	16.3078	3;2	1016.53				5816503
	3897	9.6831	3;2	969.523				5808453
	231	1.199	2	331.902				5808044
	8094	18.5661	1	539.439				5789177
	3991	9.8238	1	230.163				5776428
	8451	22.8458	2	1312.7				5766891
	4919	11.7849	2;3	1325.53				5758538
	7599	16.8087	3;4	2070.07				5735965
	8005	18.0393	1	511.407				5724793
	7649	17.0248	1	564.276				5713657
	7859	17.3319	1	197.178				5707136
	7657	16.9319	3;2	1195.67				5693068
	2639	7.1221	5;4;3;2	1368.69				5687049
	7592	16.7748	3;4	1929.99				5686063
	8426	22.7747	3;4	1783.92				5665521
	7890	17.404	1	203.131				5655348
	8492	22.9728	1	1243.33				5651489
	7211	16.0687	4;2;3	1575.83				5645866
	2457	6.7555	1	1396.57				5644200
	4930	11.7877	3;4;2	1671.8				5640172
	8467	22.9097	3	1683.88				5626119
	1725	5.4612	4;3;2	1010.5				5622066
	4786	11.4978	1	358.258				5607881
	7736	17.1395	1	608.302				5599739
	1132	3.8018	1	151.049				5595455
	7943	17.6957	1	356.253				5581539
	4318	10.5586	3;2	892.476				5579473
	8453	22.9036	5;4	3296.61				5577622
	7830	18.9606	1	775.224				5574028
	2179	6.2339	1	366.163				5553363
	3908	9.6566	1	287.209				5523391
	7782	20.1913	1	367.417				5520026
	1715	5.6092	1	260.137				5510220
	3416	8.5947	1	1217.54				5496767
	7916	17.5029	1	602.4				5494440
	7484	16.611	2;3	1190.63				5494074
	6686	15.0762	2;3	1874.94				5466145
	8029	18.1885	1	657.502				5460117
	1866	5.6879	2;3;1	740.381				5443978
	1720	5.4111	2	704.253				5435053
	3410	8.6515	3;2;4	1496.51				5431710
	3456	8.6795	1	396.198				5417532
	5145	12.2347	1	345.226				5410201
	3506	8.9014	2;1	1095.48				5387460
	6569	14.8442	2	770.439				5383488
	2957	7.6929	1	696.27				5383028
	761	2.9301	1	376.049				5381184
	5226	12.3454	2;4	1452.77				5371359
	6946	15.5747	2	810.423				5369146
	4481	10.8804	2;1;3	686.359				5368742
	7478	16.5295	2;3	760.459				5364865
	770	2.9315	1	406.99				5363349
	2307	6.5213	1	646.28				5363334
	5497	12.8726	2	996.498				5363241
	35	0.8892	1	201.972				5360916
	6835	15.3875	4;3;2	1712.85				5359694
	3502	8.8439	1;2	788.402				5354571
	8421	22.7134	1	315.216				5330030
	7823	17.9391	1	772.654				5325623
	7011	15.678	3;2	1181.5				5324671
	8188	19.4269	1	662.445				5309924
	7641	16.8211	1	474.233				5308821
	3958	9.7612	1	435.223				5301210
	7660	17.0343	2;1;3	1022.62				5295637
	3807	9.4572	2	1046.49				5295081
	7508	16.591	2	815.384				5292836
	6931	15.5342	5;4;6;3	2542.36				5287292
	8449	22.8037	3;4	2686.38				5281064
	8456	22.817	1	760.414				5278042
	7231	16.0997	1;2	645.405				5266965
	1695	5.1975	2	1760.74				5259508
	5645	13.2465	2;3	1126.65				5257132
	7889	17.3923	1	364.128				5251056
	6450	14.6756	2	1075.5				5245981
	8458	22.8593	3;2	1897.99				5245178
	8007	18.0442	1	467.381				5235796
	6751	15.248	3;5;6;4	2565.42				5230342
	7643	16.858	2	770.477				5230105
	4564	11.0414	4;2;3	1726.91				5220886
	7697	17.0553	1	568.307				5217375
	7961	17.7033	1	770.478				5212438
	6808	15.3	1	450.211				5199519
	6459	14.7277	3;2	1147.61				5190973
	8407	22.7032	2;1	1459.61				5184688
	4330	10.67	2	1569.68				5184152
	4135	10.1384	3;2	771.507				5182915
	3996	9.864	2;4;3	1556.77				5167949
	2486	6.7772	2;1	373.174				5163784
	6252	14.3735	5;3;4	1546.8				5163502
	6400	14.5628	1	473.248				5150811
	5157	12.2877	3;2	983.448				5127862
	2446	6.6712	1	229.142				5121683
	3237	8.205	1	242.126				5109778
	5142	12.2626	3;2	1346.69				5108072
	5175	12.3081	2;1	598.368				5104134
	3006	7.758	1	462.232				5091847
	6570	14.8647	1	381.237				5089867
	3855	9.5571	3;2	1143.6				5089754
	4773	11.6312	2	787.443				5088993
	2187	6.2288	2	1176.43				5082153
	8013	18.0491	1	472.337				5074021
	4541	10.979	1	373.221				5071090
	3404	8.5235	3;2	3251.34				5063745
	8070	18.2482	1	384.285				5062956
	1719	5.3965	2;3	923.304				5060000
	6667	15.092	2;3;4	1278.63				5057558
	5917	13.7912	2	789.365				5052606
	8431	22.7193	1	728.408				5051004
	3535	8.9063	4;5;3	1312.84				5047370
	6967	15.6352	2;3	1199.63				5042690
	5172	12.2988	2	703.412				5041576
	7655	17.0092	1	652.328				5040560
	2420	6.6711	1	273.18				5038038
	5836	13.6125	3;2	1434.71				5030660
	1767	5.5893	1;2	664.211				5024640
	7779	17.6501	1	553.168				5015877
	759	2.9285	1	276.033				5015055
	3453	8.7321	3;4;2;5	1285.64				4997096
	8010	17.8838	1	199.193				4996492
	6980	15.6146	2	1039.53				4989325
	5727	13.3802	2;3	1016.56				4978591
	4038	9.9646	3;4;2	2738.16				4952035
	8020	17.982	1	384.285				4948555
	2094	6.216	1;2	404.11				4935758
	8100	18.6031	1	451.387				4930043
	8445	22.7791	2	1945.85				4929954
	7325	16.2702	4;3;5	1875.95				4929835
	8470	22.9211	2;3	1022.62				4917867
	3372	8.4182	3;4;2	1868.67				4916901
	7029	15.7407	1	488.248				4907672
	4742	11.4106	1	402.247				4892390
	5817	13.5678	3;4;2	1366.71				4891979
	3358	8.3321	2	803.448				4886034
	7550	16.641	2	1002.48				4877110
	6253	14.3664	1	387.248				4871246
	4593	11.1338	2	1235.46				4853924
	3443	8.6707	1	459.232				4852111
	3798	9.4566	2;1	584.291				4850215
	212	1.191	1	173.977				4834474
	2970	7.7041	1;2	734.217				4834334
	2368	6.5713	3;2;4	1256.69				4830229
	7633	16.811	1	834.381				4816533
	6397	14.6326	2	884.496				4815857
	5734	13.3725	1	348.176				4810766
	3922	9.7357	3;2	763.433				4796812
	2125	6.1857	1	432.185				4786092
	8454	22.8054	2	1549.69				4781962
	8450	22.8079	2	957.423				4780269
	6528	14.8374	2;3	1471.7				4773813
	4844	11.6091	1	565.198				4771198
	3428	8.6382	5;4;3;6	1785.1				4764818
	6314	14.4299	2	1129.54				4757570
	816	3.2039	1;2	414.168				4751942
	3693	9.2031	1	493.217				4751684
	1275	4.2307	2;3;1	704.254				4748662
	3463	8.7589	2;3	1828.71				4734509
	1713	5.3986	2	688.275				4717303
	8417	22.7039	2	978.477				4714097
	594	2.5112	1	273.18				4705767
	8412	22.7072	1;2	1177.55				4697684
	8480	22.9602	3;2	1251.77				4696619
	6939	15.5523	3;2	961.526				4695287
	2113	6.1343	2;3	1150.45				4694906
	1578	5.1132	1	337.175				4691121
	3323	8.3278	1;2	364.21				4688162
	1700	5.1997	2	2646.1				4684234
	1818	5.6494	3;2	743.464				4683895
	1697	5.1851	2	704.252				4677516
	5185	12.3357	2	800.438				4666933
	6730	15.1557	4;2;3	1681.88				4660135
	8457	22.8227	2	1306.64				4659737
	8441	22.7519	1	1027.1				4653878
	754	2.9282	1	289.972				4651416
	6063	13.9961	2	1031.45				4651320
	7311	16.2	1	820.381				4649543
	3644	9.1285	4;3;2	1157.62				4643004
	6786	15.2608	3;2	1174.61				4626959
	4317	10.5836	1	436.243				4623717
	1193	3.9247	2;1	467.285				4622409
	8058	20.3385	1	677.47				4613478
	1464	4.8669	1	232.142				4612522
	3407	8.5394	2;3	585.395				4609336
	3457	8.7071	1	718.349				4609096
	3854	9.5873	2;3;4;5	1940.7				4580894
	934	3.2921	2;1	559.332				4571727
	5935	13.7666	3;4	1564.79				4569843
	7944	18.0031	1	555.433				4567961
	622	2.4861	2;1	419.237				4566120
	2605	7.0747	2	829.404				4563305
	3785	9.4244	2	638.302				4562829
	6748	15.2039	2	853.364				4551895
	7669	17.0181	1	696.354				4549947
	8034	18.1807	1	618.431				4549682
	3697	9.2394	2	733.379				4537701
	2427	6.6685	1	282.121				4535185
	4498	10.8583	3;2	3583.46				4526317
	7684	16.9843	3	1121.59				4511931
	6017	13.8746	2	1085.53				4510097
	3422	8.5574	2	748.255				4507188
	2823	7.4524	1	489.207				4506063
	7692	17.0293	4;3	3817.07				4502971
	1919	6.1139	1	330.226				4492909
	6214	14.2817	2	567.283				4491876
	7951	17.6919	1	444.306				4489101
	4085	10.0586	2;3	1536.6				4480144
	6709	15.1666	4;3;5	2239.07				4479203
	7824	18.0529	1	609.616				4475171
	7379	16.3196	1	446.237				4468717
	7032	15.7252	2;3	1092.58				4453377
	8434	22.7642	5;4	2435.24				4444424
	1852	5.6514	1	646.28				4433114
	8469	22.9456	3;2	1119.69				4432211
	7496	16.5729	1	404.209				4426752
	4838	11.6459	4;3;2	1463.78				4423861
	4035	9.9745	2;3;4	1123.52				4420921
	223	1.1688	1	159.173				4412066
	620	2.5707	1	191.152				4409612
	5088	12.0886	2	637.39				4408688
	4491	10.8746	4;2;3	1848.65				4408050
	233	1.2028	1	453.855				4399169
	6679	15.0735	3;2;4	1556.79				4398646
	7253	16.0814	2	628.39				4396915
	7181	16.006	2;3	1446.78				4379647
	7726	17.0093	2	1216.61				4374314
	8077	18.5479	1	583.465				4367251
	4745	11.4234	4;5	1291.74				4359604
	5361	12.7426	2	934.453				4350409
	6512	14.8184	1	400.279				4342650
	7832	17.9164	1	798.67				4335474
	8217	21.3028	1	273.266				4333884
	7671	17.0138	1	1154.63				4333800
	2582	7.0464	2;3	732.413				4308748
	7659	17.014	1	1198.66				4303139
	6819	15.3705	2;3;1	767.53				4301853
	1842	5.6526	1	172.071				4293857
	3340	8.281	1	259.153				4293418
	8409	22.6948	1;2	1104.53				4291437
	3857	9.5666	3	3767.55				4282577
	4828	11.5708	3;2;4	973.591				4280661
	246	1.3949	1	621.776				4273536
	1271	4.2309	2;1	666.307				4251141
	4646	11.2184	2;1	487.3				4241924
	7938	17.6025	1	660.442				4241903
	4685	11.3098	1	418.206				4238263
	7691	17.0678	1	519.325				4237043
	8462	22.8943	3;4	2254.2				4236623
	3881	9.6361	2	905.427				4229913
	3121	7.9361	2	624.334				4229252
	3035	7.8224	5;4;6;3	2048.17				4228970
	2162	6.2119	1	216.147				4216612
	4499	10.8633	3	3567.49				4213141
	6854	15.4385	1	328.142				4208466
	6139	14.1479	2	1126.51				4202547
	970	3.5139	1;2	520.187				4197400
	6499	14.7656	2	964.534				4193017
	2178	6.2125	2;1	618.296				4190253
	7265	16.1222	3;2	1204.66				4189198
	4172	10.2235	1	547.249				4181552
	7670	17.0189	1	1110.6				4178321
	7193	16.0089	2;4;3	1572.76				4169701
	5104	12.1427	2	556.381				4155765
	4065	9.9841	1	236.116				4153210
	6144	14.2134	2;3	1015.57				4151651
	6210	14.2717	4;3	1493.82				4143006
	5402	12.8654	2	1510.56				4140573
	6090	13.9777	2	991.555				4138389
	5276	12.5436	2	1058.49				4132166
	8408	22.7056	3	1128.64				4126691
	5929	13.762	4;2;3	1284.74				4114401
	5118	12.2577	2;3	881.423				4102912
	5972	13.8172	2;1	501.327				4100248
	2901	7.5682	2	485.285				4095824
	5408	12.8161	1	427.243				4094343
	593	2.5754	1	259.189				4084249
	1824	5.5992	1	267.096				4077955
	6219	14.2887	2;1	457.301				4077648
	4473	10.8127	1;2	674.359				4068879
	6055	14.0205	4;3;2	1553.78				4068866
	6791	15.2994	2	1216.58				4068624
	6336	14.5287	2;1	810.339				4064995
	2066	6.2955	1;2	486.327				4064265
	3426	8.5905	2	2841.74				4062347
	5979	13.7946	1	505.253				4062105
	7776	17.5731	1	558.123				4058852
	5983	13.8542	1;2	890.397				4058165
	5169	12.3053	5	1662.85				4054947
	7335	16.2623	1	431.273				4052603
	2469	6.7713	2	2375.92				4052443
	1703	5.1984	2	648.295				4048783
	7852	17.9607	1	824.686				4047714
	8129	18.7055	1	227.225				4045772
	4859	11.7418	2;3	1109.53				4032000
	7720	17.0741	1	612.333				4030274
	7653	16.8477	2	657.393				4029242
	6901	15.5002	2	855.354				4029104
	2498	6.8252	2;1	719.38				4028435
	7486	16.5025	1	634.299				4026259
	5933	13.7342	4;3;2	1184.66				4016496
	8487	22.9721	2	1042.59				4014761
	4846	11.6525	2;3	1770.74				4006470
	7601	16.793	2	916.487				4006065
	8475	22.9378	4;3	1735.05				4004860
	7858	17.3216	1	328.222				4003790
	6294	14.3803	3;2	1060.53				4001416
	6673	15.1199	4;3	1478.93				3998401
	6382	14.572	2;3	888.52				3991646
	7416	16.4119	4;5;3	2324.23				3990977
	6509	14.7695	1	287.184				3989644
	1691	5.1857	2	688.274				3984075
	3646	9.1944	2	749.37				3972377
	3583	9.0161	2;1	1440.58				3972216
	8014	18.0314	1	516.363				3971944
	8420	22.7182	1	598.243				3967174
	5022	11.9781	2	657.369				3956391
	2124	6.1513	2;1	536.27				3950791
	7515	16.5785	2	847.447				3936459
	7917	17.505	1	597.444				3935600
	1698	5.1786	2;3	923.302				3933759
	7685	16.977	7;5;6	3419.87				3930445
	4399	10.7114	2;1	770.254				3920751
	7582	16.7061	1	335.185				3920031
	2499	6.8456	2	771.386				3919145
	8384	22.6432	1	644.34				3916718
	4075	10.065	2;3;4	1568.53				3912996
	5886	13.7091	3;4;2	1780.88				3909285
	7860	17.3385	1	296.05				3907970
	7829	17.7931	1	581.585				3903719
	3860	9.5572	3;2	970.602				3901356
	5319	12.6327	3;2;4	1156.56				3899097
	8082	20.5492	1	1038.76				3897531
	8413	22.772	5;4	2980.58				3889428
	8476	22.9367	2	1517.82				3884558
	7731	17.0944	1	480.255				3884498
	7877	17.3451	1	318.217				3882459
	4567	11.0491	2;1	1394.47				3871446
	3962	9.8053	1	301.189				3871067
	1753	5.6058	1;2	358.257				3865188
	2323	6.5147	3;2;1	962.403				3863932
	3762	9.3846	1	289.164				3861398
	8079	20.3782	1	721.497				3860387
	4565	11.0818	3;2	2342				3856080
	3900	9.6812	3;2	1086.57				3852508
	7699	17.0336	1	563.351				3844151
	6009	13.8855	2	729.438				3840565
	3554	8.9704	2	735.402				3840339
	8473	22.8922	2	1286.71				3839367
	7939	17.5965	1	655.486				3837434
	8493	22.9526	1	1243.23				3836016
	7676	16.8692	1	608.303				3828889
	7971	17.6993	1	483.376				3828180
	5083	12.1311	6;5;7;9;8	3506.89				3824755
	7999	19.7935	1	849.242				3820918
	7286	16.256	4;3	1937.97				3818945
	5072	12.0521	3	1159.73				3815451
	3918	9.7146	1	538.238				3809690
	7542	16.6179	1	728.37				3808196
	6739	15.1673	2	830.395				3805660
	7661	17.0186	1	1066.57				3792998
	1412	4.6313	1;2	443.296				3785374
	3911	9.6899	1	346.185				3779401
	8558	23.3186	1	181.978				3770690
	5829	13.6141	1	473.248				3764147
	6171	14.2213	2	863.438				3763052
	4807	11.566	2	939.393				3761227
	4357	10.6224	1;2	958.508				3757599
	5132	12.2206	3;4	1600.91				3757176
	6398	14.6124	3;2	1596.86				3753292
	8478	22.8759	1	1124.73				3750492
	6510	14.7883	1	430.243				3744306
	5143	12.2501	2	990.461				3742121
	7472	16.4803	2	523.312				3741330
	1825	5.6049	2;3	1184.59				3738294
	8509	23.0488	2	1028.59				3732405
	6562	14.8724	2	983.539				3729934
	7040	15.7419	2	998.55				3721475
	4099	10.0664	3;2	2506.21				3719710
	8477	22.9538	2	1184.62				3715554
	4114	10.0827	3;2;4	1051.52				3714944
	3555	8.9675	1;2	740.345				3714021
	6276	14.3962	3;2	891.517				3713596
	4246	10.3948	3;2	860.413				3708621
	6091	14.0282	2	746.428				3703281
	8474	22.9199	3	1596.92				3699227
	3447	8.6815	2	716.363				3698038
	7891	17.422	1	539.402				3697189
	8510	23.0497	4;3	1418.78				3694662
	7721	17.097	1	431.23				3686000
	4598	11.0492	2	780.424				3684293
	4269	10.4648	3;2	956.376				3682606
	3349	8.3143	2	1255.49				3646761
	6818	15.3182	3	980.649				3642851
	572	2.4172	1;2	503.269				3637442
	7678	17.0335	1	1242.68				3624546
	6643	15.0221	4;3;5	2281.13				3620268
	6590	14.8984	1	392.202				3615227
	5060	12.0487	2	1271.56				3614457
	4201	10.3036	2	757.303				3593748
	2306	6.5237	2	702.238				3591522
	1205	4.0035	1	245.179				3589682
	5876	13.623	2	1275.61				3584997
	3856	9.5693	1	408.2				3583034
	5344	12.6525	2	528.375				3582174
	4351	10.6168	2;3	875.371				3575946
	7329	16.2908	2	730.433				3575781
	6995	15.6535	2	1035.53				3572636
	495	2.1936	1	329.038				3570509
	4180	10.2079	3;2	925.534				3563528
	6976	15.7914	1;2	497.332				3559824
	5068	12.0592	2;1	483.316				3556599
	8459	22.8282	3	1121.59				3552372
	3927	9.7384	3;2	858.492				3549911
	5711	13.3616	6;4;5;3	2053.11				3544807
	4743	11.4229	2	869.511				3540134
	6386	14.5224	2	864.443				3536221
	8012	20.1423	1	701.528				3535237
	5902	13.7464	3;2	1147.44				3533403
	3957	9.7352	2;1	670.365				3532716
	5478	12.8612	1	301.189				3526339
	2409	6.6314	1;2	429.295				3521928
	4048	9.9465	1	390.211				3516389
	7863	19.8268	1	823.725				3513295
	7672	17.0274	1	740.381				3512057
	8398	22.6525	1	317.174				3507023
	8435	22.7154	1	838.445				3504326
	6458	14.6897	4;3;5	1912.98				3503481
	4295	10.4598	3;2	1133.63				3500726
	8422	22.703	1	428.264				3500593
	8380	22.6452	1	372.238				3499242
	4338	10.5579	2	722.371				3498835
	2485	6.7835	2	1661.66				3493088
	6587	14.8808	1	356.242				3487248
	7350	16.2619	1	436.228				3485817
	8314	21.9078	1	289.261				3485734
	4957	11.8377	3;2;4	2734.1				3485695
	6934	15.5332	4;3	1479.84				3480253
	7962	17.6931	1	809.549				3471666
	5700	13.3996	5;6;4;3	2387.37				3471344
	8511	23.057	2	1417.79				3469234
	889	3.2289	1	345.237				3469159
	8128	18.5939	1	923.261				3455634
	6285	14.3572	2;3	693.417				3451404
	5433	12.8108	1	413.227				3450761
	7425	16.4292	5;4;3	1775.99				3449561
	7775	17.2099	1	334.212				3448307
	753	2.9262	1	306.975				3442105
	7536	16.617	1	601.343				3441693
	8080	20.2863	1	837.741				3441317
	7774	17.2022	1	249.17				3438200
	3539	8.9452	1	432.222				3436117
	7443	16.4343	2	643.365				3426030
	6355	14.5506	2;1	372.273				3404043
	7489	16.6213	1	487.206				3400275
	6551	14.8166	1	269.185				3397913
	7619	16.7779	3;2	957.586				3396766
	8006	18.0201	1	599.46				3390669
	4067	10.0103	2	900.466				3390334
	3868	9.5709	3	3751.58				3382565
	3367	8.3419	1;2	516.289				3378892
	8460	22.8322	2	1217.65				3374440
	4684	11.3019	2;1	691.32				3373999
	6610	14.9276	3;2	1200.49				3371958
	5534	12.9964	2;1	642.381				3369844
	6065	14.0198	3	1319.68				3365524
	4843	11.619	1	374.216				3363753
	8370	22.5349	1	229.24				3363542
	8126	20.7659	1	303.292				3361223
	7166	15.9189	1	296.119				3358825
	3761	9.3762	2	1459.55				3342372
	2291	6.4323	2	659.36				3339819
	2470	6.7712	2	752.203				3334723
	2102	6.1036	2;1	533.153				3329592
	7152	15.931	3;2	1287.7				3328544
	2203	6.3199	1	252.111				3325120
	7244	16.0797	2	684.427				3324593
	2821	7.4047	1	640.279				3319331
	3682	9.1789	4;5;3	2018.01				3319111
	7965	17.7059	1	439.35				3312113
	7634	16.7894	1	365.195				3301312
	6081	13.9837	1	393.19				3297569
	7861	17.3424	1	481.361				3295267
	2669	7.1796	3;2;4	971.576				3290558
	8043	18.3125	1	332.292				3289372
	3408	8.5192	2;3	3235.37				3281643
	7805	17.9994	1	828.681				3280094
	8481	22.9027	3	1631.8				3279609
	8463	22.8796	4;3	2359.19				3277733
	6685	15.2648	2;1	712.412				3277263
	6304	14.4241	3;2	1277.64				3274986
	5061	12.0522	3	1060.66				3272750
	6156	14.1891	1	549.243				3272696
	4848	11.6285	2;1	477.262				3271819
	2676	7.319	2;1	514.239				3267426
	8122	18.6066	1	351.313				3267090
	2611	7.1476	2;1	502.311				3264945
	3413	8.4946	2	734.216				3263906
	6302	14.4039	2	943.497				3263224
	7417	16.3945	2;3	975.549				3259449
	1746	5.6173	2;1;3	892.338				3254038
	8117	20.5172	1	545.392				3247945
	5262	12.4508	1;2	491.241				3247749
	3412	8.5001	2	690.353				3244582
	2315	6.4877	1	207.093				3239852
	7973	17.7	1	718.484				3237241
	4257	10.4317	3;2	1900.73				3222748
	8039	18.1647	1	662.457				3219733
	3115	7.9188	4;3;5	2056				3214218
	4704	11.3377	2;4;3	1227.73				3208189
	5040	11.9778	2	880.465				3207795
	432	2.1869	1	417.222				3197352
	6048	13.9761	2;1	672.391				3192387
	1687	5.1721	2;1	374.215				3189945
	4296	10.4454	2	749.374				3183654
	4425	10.7344	2	530.306				3181865
	3531	8.8544	1	230.163				3180343
	7972	17.694	1	713.528				3178910
	6913	15.5175	4;3;5;6	2123.17				3168575
	4826	11.5427	3;2	1382.74				3167346
	7957	17.6892	1	527.403				3160135
	6222	14.3089	2	938.507				3159565
	2857	7.5347	1	248.119				3158842
	1714	5.4053	1;2	719.218				3150650
	7662	17.0129	1	1286.71				3150594
	8522	23.0693	2	584.401				3149435
	3816	9.4503	1	483.244				3146018
	4579	11.0502	2	1270.59				3145954
	5202	12.3964	2	917.433				3144591
	5510	12.9898	3;2	1283.64				3134965
	3284	8.3122	2;3	1627.65				3132531
	4138	10.1465	1	316.211				3130818
	8498	23.0012	2	806.454				3129607
	6275	14.4261	2	971.438				3128758
	1310	4.3122	1	309.168				3126971
	6923	15.4417	2	829.411				3118614
	5904	13.6866	2	1071.5				3118284
	4289	10.3915	1	262.135				3115331
	7704	17.0681	1	656.36				3111759
	1692	5.186	1;2	719.216				3109620
	742	2.9329	1	260.02				3108804
	4926	11.7856	3;4;5	1698.92				3095777
	4805	11.5412	3;2;4	1432.54				3089539
	1418	4.6342	2;1;3	545.353				3088922
	8466	22.8028	2	1809.92				3088210
	3305	8.2441	1	567.227				3081604
	7122	15.8725	3;2	2184.93				3080442
	3601	8.9914	2;3	1831.71				3079036
	3270	8.1776	1	260.137				3075096
	5282	12.5479	2;3;4	988.585				3074902
	8447	22.7595	2	1955				3072101
	4755	11.4359	3;4;2	1285.73				3070514
	3694	9.204	1	568.249				3069759
	2248	6.5215	2;1;3	889.339				3067355
	5434	12.847	3;2	1018.44				3063426
	4367	10.7429	1	386.264				3051930
	4387	10.6646	4;3	2097.92				3049668
	2321	6.6897	1	185.069				3046986
	732	2.9616	1	186.001				3046339
	5995	13.8297	1	604.306				3042910
	7250	16.1475	7;5;6;4	2690.39				3042595
	6272	14.4168	4	1450.77				3037814
	6108	14.0723	3;2	1619.77				3036915
	5222	12.4356	1	461.284				3036600
	5038	11.9852	2	992.466				3035787
	6597	14.9509	3;2;4	1351.76				3033087
	8512	23.0523	2	1352.68				3032499
	4715	11.3326	2;3	1180.47				3031587
	6874	15.4167	3;2	1244.66				3031046
	1742	5.5663	1	185.069				3026831
	3929	9.728	1	486.243				3026166
	5580	13.0871	2;3	1249.63				3025036
	6077	14.0072	3;4;5	1860.95				3015141
	7437	16.4835	4;5;3	2152.16				3011614
	5180	12.3809	4;6;3;5	1995.13				3005502
	1917	5.7491	2	557.339				2996677
	8500	23.0129	3	1225.59				2995127
	7698	16.9899	1	598.384				2989832
	6341	14.4889	2	912.437				2986281
	8437	22.7029	2	1214.58				2982871
	7913	17.5251	1	492.305				2981001
	5026	11.9842	1;2	689.322				2979179
	8202	19.4927	2	1503.11				2977653
	4608	11.149	4;5;6;7	2418.35				2976015
	8309	21.2145	1	683.195				2975931
	7795	17.7383	1	632.142				2973841
	6877	15.4413	2	948.433				2972139
	4533	11.0472	2	1528.57				2969267
	1721	5.5052	1;2	648.295				2968843
	8436	22.7383	2;3	1195.67				2968731
	8440	22.7127	1	730.387				2966827
	8093	18.4058	1	923.261				2963751
	4339	10.5433	1	276.111				2962534
	7667	17.0218	1	607.377				2957145
	2568	6.9941	2;1	545.317				2956560
	4500	10.8724	2	1825.67				2954292
	6354	14.535	3	1354.69				2952089
	3343	8.3234	1;2	916.412				2949475
	2313	6.4986	2	716.417				2948762
	4920	11.7718	2	792.368				2948727
	7993	17.8087	1	771.57				2946950
	8196	19.4097	1	679.472				2942766
	7623	16.787	1	475.3				2939176
	6992	15.6472	4;5;6;7	2833.52				2932552
	7028	15.6747	1	212.152				2929048
	2487	6.7738	2	2359.95				2927173
	8003	18.0456	1	560.389				2925089
	6668	15.0608	2	881.424				2924548
	7053	15.7181	1	434.22				2924537
	7260	16.1372	3	1258.7				2921678
	3440	8.6569	3;4	1730.79				2920910
	6468	14.6779	2;3	960.48				2917989
	4166	10.1776	1	266.127				2913777
	7233	16.0606	3;2	1497.7				2912013
	7405	16.3703	2;3	1053.59				2910557
	3486	8.8043	1	345.19				2909364
	3827	9.4957	2	788.373				2906899
	5531	13.0076	3;4	1725.91				2899918
	4615	11.1337	2	1005.43				2899706
	3777	9.4184	2	659.348				2892983
	5485	12.8954	2	720.274				2892766
	705	2.806	1	188.116				2891227
	6727	15.1566	2;1	521.321				2885674
	6970	15.5906	3;2	1288.67				2884708
	6736	15.1842	2	1067.64				2883936
	7371	16.3132	2	1299.64				2879502
	8448	22.783	4	2523.32				2878613
	4171	10.2194	3;4;5	1353.75				2878390
	7180	16.0019	5;4	3324.5				2877625
	8127	20.6563	1	157.146				2877270
	3647	9.149	3;5;4	1581.88				2877033
	4822	11.5269	2	500.368				2875130
	941	3.2927	2;3	630.369				2871382
	1777	5.4834	1	202.131				2869668
	4280	10.4993	3;2;4	1373.75				2869293
	8220	19.768	2	1561.15				2866440
	274	2.37	1	201.979				2864268
	1336	4.4495	2	778.29				2862284
	2610	7.1199	1	218.126				2860498
	6595	14.8733	1	422.216				2858300
	7870	17.9771	1	842.696				2841877
	1177	3.8807	1	503.13				2841458
	3707	9.2099	1	485.259				2840516
	3461	8.7088	2;1	502.284				2839882
	4975	11.8334	1	365.158				2834863
	4705	11.3202	2;3	2416.04				2831979
	2965	7.9202	1	156.126				2827850
	7194	16.009	2	928.485				2825292
	4729	11.3328	1	416.226				2822806
	7738	17.1083	1	375.252				2822040
	1586	5.1156	2;1	764.354				2817911
	2609	7.0771	3;2	506.296				2816082
	6968	15.6213	3;2	797.323				2814687
	1598	5.0805	3;2;4	731.436				2814179
	3490	8.7648	3;2	720.391				2810817
	5890	13.668	3	1022.55				2810121
	5802	13.5374	4;3	1641.89				2809885
	4849	11.6319	2;1	515.306				2807698
	7618	16.7908	4;3	1611.91				2806728
	8101	18.483	1	456.342				2803257
	726	2.8239	3;2	655.412				2799599
	828	3.2567	1	201.979				2798422
	7182	15.9825	1	647.327				2797384
	6878	15.4408	1;2	491.277				2793211
	7538	16.6345	3;4	1574.85				2791660
	5543	13.0259	3;2	1790.68				2789337
	3364	8.3235	1	503.258				2786293
	4100	10.0866	2	725.429				2784042
	4587	11.0752	1;2	429.295				2776243
	6076	13.9982	1	457.253				2776004
	8231	19.892	1	255.256				2775926
	4968	11.8542	2	643.401				2772655
	3480	8.7563	2	1812.75				2770172
	6648	15.0428	2;3	1275.66				2769647
	7845	18.3267	1	627.491				2769410
	1283	4.266	1	232.142				2766659
	2416	6.6116	1	387.211				2766251
	4236	10.359	1	273.169				2759607
	1055	3.592	2;1	424.254				2759569
	6918	15.5361	2	644.364				2754544
	3427	8.6163	3	2425.18				2753505
	8325	22.1856	1	228.148				2752600
	1790	5.5743	1	245.149				2750317
	715	2.9246	1	280.017				2747773
	8067	20.3541	1	845.746				2745231
	5063	12.0291	3;4	1153.7				2743036
	5606	13.1579	4;3;5	1594.91				2742202
	2224	6.3055	2	564.301				2741264
	7192	16.0061	3	1421.72				2739568
	7797	17.2655	1	304.201				2738181
	5102	12.1085	2	801.433				2737806
	6145	14.2028	4;3;5	1431.81				2736631
	7495	16.5531	2	942.55				2728339
	1637	5.1423	3;2;4	937.52				2723642
	7813	17.2471	1	356.139				2721446
	3778	9.3686	1	203.079				2721240
	7707	17.0745	1	603.346				2721093
	570	2.4878	1	332.205				2718757
	4092	10.0933	2;1	485.296				2715076
	7529	16.6029	3;2	781.364				2713058
	4056	9.987	1;2	631.263				2712584
	7979	17.7411	1	485.371				2710076
	1739	5.4928	3;2	1150.45				2708128
	7361	16.3103	3	1313.7				2706997
	7594	16.7464	3;4	1723.83				2702125
	5974	13.8	2;3	1314.7				2699229
	5679	13.3488	2;1	1034.47				2695895
	6151	14.1702	3;2	1327.72				2695475
	5130	12.2652	5;4;3	1939.07				2688776
	8053	18.1404	1	643.486				2682027
	4954	11.8238	2	858.455				2681084
	6297	14.4228	4;5;3	1655.97				2680268
	8018	18.0854	1	423.356				2670989
	4087	10.0117	2	807.339				2670837
	8464	22.8558	3	2127.08				2667268
	1722	5.3733	3;2	972.534				2661141
	6460	14.6748	4;3;2	1371.77				2658414
	4659	11.2496	2	868.392				2655968
	2045	5.9674	1	451.173				2650955
	6215	14.277	1	326.206				2649895
	4775	11.4474	1	307.153				2649419
	3433	8.6071	3	753.424				2649009
	4512	10.9202	3;4	1489.83				2647985
	7183	16.0569	1	476.263				2645580
	2153	6.1917	2;3	671.407				2644682
	8415	22.6975	2	1207.54				2644458
	8140	20.7531	1	501.281				2643784
	3672	9.1823	1	252.111				2641766
	8180	19.2316	2	1445.07				2641577
	8063	20.6921	1	413.423				2638375
	4167	10.2001	1	503.205				2637158
	8479	22.9144	5;4	2603.36				2635019
	7013	15.6857	1	184.157				2634879
	470	2.139	1	316.21				2633696
	327	1.8129	1	376.207				2632157
	5452	12.8126	1	567.265				2630133
	8086	20.4145	1	765.523				2629577
	6123	14.1102	2	916.461				2624741
	3336	8.2573	1	236.116				2623883
	2456	6.7617	2;1	1418.55				2622737
	3586	9.1216	1	228.147				2621868
	3445	8.6658	2	1915.85				2617529
	7733	17.1328	1	784.407				2616475
	4386	10.641	3	1757.89				2607304
	2627	7.1306	2;1	486.291				2607024
	8488	22.9709	2	925.467				2601557
	736	2.7602	1	316.211				2600525
	3219	8.1906	1	374.216				2597255
	8484	22.9786	4;3	1966.21				2597101
	4904	11.7542	4;3;5	1598.82				2596531
	5204	12.3722	3;2	2361.94				2595627
	4401	10.6496	1	367.222				2595256
	7396	16.3565	5;3;4	1827.98				2594851
	3027	7.783	1	194.115				2593540
	6293	14.3579	2	856.454				2593147
	8237	19.9669	1	923.261				2587251
	5278	12.5457	1	244.179				2586258
	3235	8.1189	3;4;2	1116.55				2585799
	4115	10.074	2	907.498				2581516
	3400	8.4935	4;3	1852.69				2581395
	3919	9.7111	2;3	785.475				2580221
	6364	14.5127	2	643.39				2577566
	8499	23.0213	3	1224.7				2574447
	8186	19.345	1	923.261				2570439
	5459	12.8011	2	845.431				2570382
	780	2.7777	1	271.961				2570135
	5712	13.4078	3;2	753.485				2567433
	6924	15.4806	3;2	1285.48				2557783
	5041	11.9929	1	515.259				2556085
	3514	8.8999	2;3	1133.43				2554701
	3937	9.7345	2	664.365				2554330
	2722	7.273	4;2;3	1068.56				2553414
	4653	11.226	5;4;3	1442.78				2552204
	2647	7.1287	3;4	1351.67				2551572
	7160	15.9297	4;3	1550.86				2550484
	5404	12.7516	3;4	1681.75				2548124
	261	1.6323	1	190.095				2547519
	7057	15.7518	1;2	505.301				2547213
	4265	10.4041	2	790.418				2546589
	1723	5.3909	2;3	911.324				2540587
	6879	15.4409	1	360.183				2540392
	5337	12.6832	2;1	614.375				2539810
	7904	20.1221	1	368.344				2537590
	6933	15.5003	3;2	1182.6				2536078
	6728	15.1895	2	984.523				2535382
	7677	16.8585	2;3	1090.58				2533225
	6019	13.8897	3;4	1410.64				2531324
	7682	17.0292	1	1330.73				2531318
	5245	12.46	2	813.434				2530992
	3948	9.7704	2;3	1183.63				2525022
	4572	10.9829	2	515.306				2523333
	2692	7.2272	2;1	568.26				2520771
	6932	15.5227	3	1627.78				2519119
	5023	12.0211	3;2	1866.76				2516102
	4128	10.1958	3;4;5	1723.99				2512620
	3853	9.5873	3;2;4	1924.72				2511206
	4385	10.6209	2	710.292				2510295
	8501	22.995	1	1027.1				2508922
	6231	14.3257	3;2	1660.77				2508019
	5980	13.7856	2	974.492				2507109
	6983	15.6111	2	1000.53				2505437
	2449	6.6793	1	293.173				2503442
	7842	17.2658	1	302.055				2501651
	4224	10.3674	3;4;2	2403.94				2501385
	1599	5.0885	1	445.228				2499238
	5673	13.2879	2	1146.54				2498055
	1832	5.6738	1	431.249				2496996
	2824	7.4897	1	321.18				2496951
	2421	6.6668	1	384.212				2496232
	7994	17.8106	1	776.525				2493254
	7125	15.8904	2	620.328				2491695
	8520	23.1129	3;2	1739.84				2484937
	6200	14.2318	1	428.227				2483301
	3273	8.2091	2	583.355				2480829
	6122	14.0963	3;4;2	1305.6				2480522
	6221	14.2965	4;3	2080.12				2479792
	6746	15.2156	2;3;4	1104.53				2478017
	2492	6.7676	2	2337.97				2475284
	4732	11.373	2	974.502				2472310
	3423	8.6631	3;2;4	1480.53				2468586
	5326	12.6119	3;4	1430.77				2468273
	5951	13.7349	3	1285.74				2465357
	4484	10.8737	4;2;3	1832.67				2461440
	3441	8.597	4	7141.03				2456606
	5352	12.6673	2	729.311				2455466
	6244	14.3035	3;2	1440.68				2454644
	2380	6.6072	2;3	539.201				2454081
	5351	12.6568	2	902.471				2451044
	5303	12.5839	3	1326.79				2448335
	4937	11.8366	2;3	2718.13				2447902
	8132	20.5964	1	657.502				2447412
	846	3.0095	1	271.961				2444713
	4225	10.3688	4;2;3	2419.91				2443204
	2438	6.7759	1	548.117				2438712
	4726	11.3479	2;3	1087.59				2437533
	6154	14.1682	1	618.297				2436011
	762	2.9292	1	240.012				2433290
	7383	16.32	2;1	572.328				2432807
	6309	14.4224	3;2	1417.69				2432590
	8062	18.2222	1	376.318				2432178
	8411	22.6973	1	400.269				2430652
	6308	14.4078	2	507.305				2429102
	7262	16.2241	3;2;4	1547.72				2428036
	2417	6.6454	2	731.428				2427660
	7628	16.744	1	818.441				2426786
	8149	18.9311	1	495.413				2424020
	8455	22.7873	4	2123.06				2420310
	2894	7.5975	3;4	1706.78				2419627
	7665	17.0258	1	651.404				2417853
	5941	13.7561	3;4	1731.87				2417188
	7770	17.1445	1	700.386				2416995
	4558	11.0199	2	1056.47				2415830
	3738	9.2951	2;3	845.485				2413812
	3136	7.9509	1	373.175				2412682
	7656	16.844	4	1484.83				2411783
	2281	6.4756	3;2	1036.37				2409098
	4298	10.438	2	704.4				2404647
	7589	16.6977	4;5	2617.29				2402715
	8284	20.6313	1	1071.3				2401217
	8242	20.0792	2	1619.19				2400976
	6045	13.9462	2	1380.57				2400150
	3499	8.8749	3	1170.71				2398484
	5283	12.5521	3;4	1659.86				2396899
	7201	16.0131	2	937.486				2395146
	7701	16.9283	3;2	1293.69				2394126
	7853	17.8837	1	858.691				2393093
	4396	10.6854	5;4;6	2493.22				2390813
	7428	16.408	2	895.523				2386329
	7651	16.7937	1	875.425				2386183
	4794	11.4737	2;1	469.326				2383448
	4599	11.0763	1;2	558.348				2383413
	3954	9.796	2;1	415.279				2383203
	4096	10.0643	2;4;3	1552.56				2380563
	3199	8.0885	2	817.335				2380548
	5144	12.2534	2	709.339				2379772
	5790	13.5102	2	924.445				2379263
	7503	16.5655	3;2	1340.75				2378977
	228	1.1984	1	217.922				2378402
	3435	8.6012	3;4	5720.42				2377046
	5428	12.7884	1	370.221				2375863
	8145	18.8767	1	923.261				2375663
	7769	17.165	1	559.32				2375402
	8123	18.5853	1	335.318				2372409
	519	2.3687	2;1	360.2				2369652
	6947	15.5388	2	756.267				2369177
	2569	6.9959	2	563.318				2368623
	4211	10.3254	5;4;3	1728.89				2364825
	7663	16.8943	2	1276.64				2363911
	6850	15.363	2	943.533				2360882
	3385	8.3608	2	603.357				2358624
	323	1.76	1	323.051				2357971
	7912	17.5302	1	536.332				2357006
	7732	17.0793	1	475.3				2353865
	6622	14.9864	4;5;3	1791.94				2351653
	5021	11.9503	2;1	691.354				2350956
	8175	19.0785	1	923.261				2349844
	8030	18.1428	1	706.483				2348612
	763	2.9281	1	292.01				2347654
	4165	10.1616	1	422.253				2347240
	5044	12.0215	2;1	1060.47				2344796
	5613	13.1299	3;2	1390.69				2340980
	7245	16.0881	2	698.432				2340537
	4319	10.5454	3;2	727.47				2339956
	7690	17.0355	1	647.372				2339860
	7820	17.6266	1	354.062				2337656
	3311	8.2767	1	399.212				2337087
	7280	16.1811	3;4	1862.95				2327070
	7828	17.2498	1	290.185				2323667
	6118	14.0529	1	314.183				2323502
	6260	14.3453	2	876.412				2323048
	6433	14.6102	2	801.434				2320843
	5097	12.1702	9;8;7;10;6	5100.65				2320731
	6662	15.0289	3;2	1385.68				2319964
	4015	9.9012	3;2	1181.41				2319437
	752	2.9121	1	355.999				2319094
	7716	17.0317	5;6	3022.6				2318479
	7631	16.7437	2	872.436				2318192
	6873	15.4039	1;2	517.286				2316738
	5795	13.5022	1	563.259				2312471
	7229	16.0729	5;4;6	2581.21				2310068
	2322	6.4828	2	614.36				2305789
	3302	8.2324	4;3;5	1373.75				2303129
	2422	6.6667	2	471.243				2300844
	7785	17.2946	1	442.326				2300028
	6201	14.2354	2	547.311				2299760
	6729	15.135	3;4	1397.8				2295029
	5632	13.1718	2	601.343				2294509
	4611	11.1151	2	919.413				2291954
	4004	9.8128	1	238.142				2290418
	4247	10.4927	2	1490.62				2289358
	3673	9.2026	5;6;4	2687.41				2288770
	7908	17.4801	1	398.243				2288419
	2500	6.8447	1;2	687.39				2287908
	7695	17.0089	5;4	2980.58				2286704
	8264	20.4115	1	923.261				2285982
	4082	10.0586	2	1327.51				2284929
	5976	13.8492	2	928.344				2282002
	4686	11.2762	4	1452.73				2281371
	2452	6.7728	2	740.224				2278896
	5465	12.8171	2;1	519.283				2277754
	7065	15.799	2;3	1065.56				2276940
	5656	13.1964	2	817.418				2276847
	2792	7.4026	2;1	678.227				2275555
	3203	8.1535	1	455.212				2275206
	7702	16.9596	6;7;5	3386.83				2274124
	6872	15.4098	2	1300.68				2272277
	6085	14.1117	1	485.285				2269814
	8004	17.9327	1	643.486				2268141
	8137	18.7434	1	1071.3				2266392
	264	1.9261	1	235.933				2265177
	5426	12.7625	2	1494.59				2264008
	7558	16.6917	5;4;3	2101.18				2263868
	7964	17.6873	1	814.504				2262461
	7382	16.3271	2	1229.59				2262249
	4788	11.43	1	344.206				2260716
	5217	12.3813	1	337.163				2256818
	2779	7.4271	1;2	456.233				2256443
	7604	16.7343	2	719.423				2256320
	4037	9.9204	4	1557.78				2255713
	6521	14.7791	4;3	1245.71				2255349
	7051	15.756	4;3	1729.8				2255127
	3727	9.2729	4;3;5	1390.83				2253133
	5413	12.7991	1	342.19				2253116
	8432	22.699	2	2196.92				2251885
	4751	11.3111	2	726.365				2251499
	4730	11.3499	2	649.39				2250314
	6403	14.5736	5;6;4;7	2735.48				2249583
	485	2.1932	1	288.143				2246563
	7998	17.839	1	303.292				2246264
	211	1.1481	1	202.215				2243801
	5271	12.4992	2;3	1356.71				2243088
	6018	13.8783	4;3;2	1171.73				2242192
	288	1.638	1	364.098				2242093
	1616	5.1057	4;3	1483.86				2238336
	4418	10.6754	2	729.402				2237965
	3885	9.6944	3;4	1640.71				2237718
	8482	22.9241	4	1820.99				2237069
	3775	9.4237	1	342.19				2235250
	4711	11.3322	3;2;1	1164.5				2234329
	6769	15.2259	3	1257.7				2233211
	234	1.1981	1	178.983				2231230
	8495	23.0611	5;6	4176.19				2230250
	7646	16.8154	3	1285.61				2229914
	8299	20.8412	1	923.261				2224746
	4458	10.7711	1	183.069				2224502
	7610	16.728	4;5	1947.05				2221952
	3438	8.5963	3;4	5704.44				2221372
	3525	8.9495	3;2	2235.98				2219650
	7059	15.7653	3;2	1203.6				2217242
	7365	16.3243	1	388.243				2213864
	4434	10.7432	1	404.227				2209053
	2475	6.692	2	314.231				2208556
	3257	8.1572	1	184.121				2208434
	7752	17.1524	1	691.398				2207083
	8416	22.7088	1	598.384				2206351
	4036	10.013	1	330.19				2204674
	4936	11.8253	3;2	1321.75				2203770
	3002	7.7731	1	227.138				2203270
	6119	14.0537	2	1824.75				2203104
	5409	12.751	2;3	773.475				2201394
	4804	11.4929	2	899.507				2198366
	3366	8.3187	2	472.232				2197990
	1479	4.9629	2;1	438.186				2197703
	8351	21.943	1	923.26				2195621
	5915	13.6667	1	328.142				2193501
	6401	14.5432	1	488.248				2192300
	6410	14.5915	2	831.459				2190335
	6703	15.1181	2	1034.46				2190280
	7041	15.7318	2	1234.58				2189697
	6537	14.8216	2	1266.58				2188939
	7729	17.0803	1	998.495				2188846
	6376	14.5448	2	1001.53				2188745
	4914	11.7764	3;2	1309.63				2188322
	4102	10.022	2;1	528.338				2187437
	8439	22.7164	2	1926				2186290
	7983	18.0328	1	604.415				2185691
	4666	11.2578	1;2	573.254				2185298
	3794	9.4089	1	434.237				2184446
	7105	15.8869	2	969.524				2183240
	2382	6.6297	1	316.211				2181583
	2537	6.8815	2	601.317				2172417
	7754	17.1627	1	883.441				2169316
	8078	18.3611	1	545.392				2168155
	3050	7.9033	4;3	1223.77				2168148
	7963	17.6779	1	571.429				2167730
	5162	12.2679	3;4	1828.7				2165025
	5119	12.2007	1	490.228				2164572
	2437	6.7027	2	538.322				2164392
	2305	6.5085	1	461.212				2162066
	8197	19.3945	1	707.503				2161650
	3730	9.3434	4;3;2	1866.66				2160326
	8015	17.9323	1	829.611				2158683
	7471	16.4625	2	764.407				2156775
	7430	16.3851	1	629.338				2155849
	3185	8.1725	2	702.402				2154198
	1367	4.8992	1	316.211				2153735
	7911	17.5037	1	580.358				2152979
	5823	13.4781	3	1165.65				2152564
	7271	16.0963	1	499.235				2151203
	3546	8.9083	2	805.393				2149801
	3888	9.641	4;3;5	1339.77				2149341
	6480	14.7404	3	1226.72				2149205
	3963	9.8085	1	316.211				2148816
	5045	12.0358	2	875.453				2146761
	6087	14.0908	4;3;2	1581.85				2143033
	7906	17.9764	1	856.712				2141724
	3813	9.4662	1	489.218				2141345
	699	2.7297	2	587.338				2140447
	4698	11.2907	2	757.408				2139700
	8143	20.502	1	539.439				2139498
	7054	15.7478	3;2	1008.52				2139183
	5922	13.694	1	487.246				2138820
	1716	5.4257	2	735.247				2136989
	5644	13.2301	2	728.345				2136879
	975	3.5106	1	498.205				2135068
	8490	22.9384	4;3	1953.13				2134140
	8057	18.5302	1	1043.72				2132898
	5577	13.0496	1	370.221				2127573
	8423	22.6972	1	444.259				2127410
	7389	16.3423	3	1385.69				2126125
	7161	15.9038	1	420.237				2126074
	7406	16.3692	3;4	1380.62				2124626
	5993	13.8008	2	792.412				2123955
	6911	15.4904	4;5	2079.16				2122198
	805	2.959	3;2	786.47				2120840
	5825	13.5665	2	668.349				2118477
	8291	20.8012	1	289.261				2118466
	5173	12.2869	2	974.466				2118028
	8494	22.9503	4;5	2853.5				2116221
	8289	20.7207	1	1073.3				2114851
	7847	17.5899	1	637.648				2113717
	1743	5.4498	1	330.201				2113579
	2466	6.7317	1	1058.52				2113286
	7202	15.9825	2	485.332				2112984
	3409	8.5186	3	5006.18				2111838
	4234	10.3477	2;3	1062.52				2103210
	5540	13.0298	4;5;3	1971.04				2099272
	4429	10.7186	3;4	1352.68				2098181
	5161	12.2472	2	708.391				2097898
	4507	10.8881	2;4	1816.72				2095888
	3371	8.3276	1	720.316				2095261
	1946	5.83	3	843.387				2094577
	8312	21.1771	1	311.318				2092386
	2462	6.779	1	834.208				2091463
	6463	14.7007	1	494.237				2090634
	8433	22.712	6	2867.6				2090191
	7673	16.8625	1	330.202				2088974
	7104	15.8274	2	772.433				2083208
	5715	13.3121	2	1202.57				2083047
	3547	8.9429	3;2	1028.57				2082467
	4721	11.354	3;4	1194.62				2081120
	3903	9.6973	3;4;2	1494.5				2078915
	7056	15.75	2	783.508				2078686
	6277	14.3561	1	500.332				2077502
	5573	13.0418	2;3	1225.59				2076957
	3711	9.3321	2	1587.69				2076539
	2849	7.7451	1	183.069				2075356
	6573	14.9028	1	370.22				2074887
	5658	13.2206	4;3	1599.8				2074412
	6642	15.0924	3;2;4	1463.57				2073684
	1160	3.8772	1	344.038				2073505
	2789	7.4053	1;2	665.312				2073297
	7552	16.634	1	681.315				2072261
	6363	14.5338	1	428.227				2071358
	7436	16.4593	2	1035.46				2070532
	3361	8.3346	2;4;3	1852.69				2069733
	3357	8.305	1	183.069				2069216
	4393	10.6117	3	828.333				2066724
	3772	9.3635	2	694.303				2065463
	7995	17.8168	1	370.269				2060658
	870	3.308	2;1	461.212				2060185
	5776	13.4228	2	635.364				2059260
	3269	8.1657	1	273.169				2057039
	7451	16.4532	4;6;5	2947.52				2055214
	3485	8.7966	2;3;4	957.502				2051665
	4552	11.0336	5;3;4	1713.84				2050193
	7725	17.0746	2	1588.8				2049357
	1056	3.739	1	174.112				2048986
	4168	10.1998	2	741.413				2048645
	6555	14.8397	3;2	1032.6				2047380
	8465	22.8169	3	2124.16				2047322
	3487	8.798	2	753.413				2044394
	2723	7.2761	1;2	668.277				2044070
	8438	22.7044	1;2	1201.58				2042954
	7227	16.0453	1;2	471.316				2040685
	4327	10.5645	3;2	851.461				2040609
	3417	8.5426	3;4	6054.63				2040220
	6611	14.9043	3	1089.64				2035318
	6561	14.863	2;1	777.329				2034540
	4059	9.9871	3;4;2	1157.55				2033259
	5155	12.2705	2;1	540.327				2032037
	7288	16.1757	1	527.307				2031981
	3448	8.6777	2;3	663.38				2029718
	4152	10.256	2;3	906.492				2026721
	7700	16.8944	2	606.35				2026254
	6436	14.6023	2	493.29				2025478
	7101	15.8381	2	1426.7				2024577
	7708	16.9726	1	934.497				2022938
	4191	10.281	2	828.424				2021791
	6202	14.2134	1;2	562.314				2020485
	7481	16.4784	2	849.434				2019507
	6522	14.8582	1	510.28				2017108
	2987	7.7388	1	387.212				2016604
	4667	11.2628	2	1129.57				2015310
	5111	12.1653	2;3	1055.61				2012228
	7403	16.3569	2	1031.56				2011215
	8332	21.6751	1	923.261				2011062
	4600	11.1085	2	658.412				2011053
	5686	13.3039	5;4;3	1975.97				2009487
	3930	9.7533	2	608.292				2005680
	7706	16.9626	2	800.452				2004689
	2479	6.7665	2	3036.26				2004630
	4264	10.3724	2	1031.49				2000053
	7626	16.7827	4;3	1988.02				1999767
	78	0.9195	1	176.95				1997912
	7603	16.7595	6;5	3303.74				1997910
	3936	9.6392	3;2	1917.72				1997901
	3137	8.0462	2	977.338				1997468
	1344	4.452	1	537.264				1997267
	1012	3.5294	2;1	479.204				1995705
	7267	16.1352	4;3	1665.88				1995298
	3156	8.0184	2	851.343				1994580
	6575	14.9141	3;5;4	2319.11				1993107
	6241	14.3051	1	339.19				1990087
	8054	18.132	1	687.512				1989333
	7680	16.9114	4;3	1422.76				1985205
	3787	9.4027	2;1	633.275				1984228
	2567	7.0799	1	183.069				1984197
	8124	20.6432	1	250.178				1983635
	5626	13.1763	3	1215.62				1981365
	2460	6.693	2	774.179				1980277
	1938	5.8417	2;1	572.237				1978702
	250	1.5979	1	245.088				1978009
	7914	17.5242	1	442.326				1975931
	6514	14.7994	2	604.336				1974429
	269	2.094	1	155.967				1974192
	2293	6.4529	1	340.222				1972773
	8516	23.0367	2	727.46				1971363
	6990	15.6512	2	778.397				1970880
	6343	14.4084	3	1314.62				1969779
	3880	9.6144	2;3	830.46				1969724
	8166	19.0675	2	1702.51				1969690
	7419	16.3983	3;2	1282.73				1968927
	6194	14.2002	1	473.267				1968141
	3721	9.317	2;3	1058.48				1967565
	6225	14.2942	2	888.47				1965994
	5714	13.315	1	582.291				1965007
	5765	13.442	2	912.4				1963777
	2373	6.5727	2;3	982.323				1963463
	7177	15.9533	2	874.475				1962225
	5731	13.327	2;1	546.294				1961470
	7545	16.6345	2	1129.58				1959506
	6890	15.4614	4;3;2	992.638				1958481
	5905	13.6385	2	1125.53				1957249
	6860	15.411	3;4	1915.97				1956378
	6588	14.8949	2	918.455				1955311
	4933	11.7761	1	474.233				1953222
	4237	10.3547	3	961.556				1952185
	6645	14.9509	1	387.247				1950456
	6783	15.2691	3;2	1037.55				1946698
	6861	15.409	1;2	510.28				1946491
	7128	15.8747	3;2	1334.51				1946022
	4235	10.3429	1	754.313				1945773
	7714	16.9567	1	861.462				1944041
	5751	13.4013	3	2193.01				1943575
	793	2.8781	1	228.122				1942103
	1252	4.6443	1	183.069				1941956
	6080	13.9541	3	1191.63				1941898
	5012	11.9271	6;3;4;5	2024.15				1941760
	811	2.9753	1	485.259				1941550
	4789	11.4581	1	818.34				1941009
	6396	14.5742	2	841.476				1940088
	6137	14.0851	3	1249.64				1939873
	435	2.2295	1	245.173				1939164
	8240	20.0195	2	1702.51				1937767
	1426	4.7254	1;2	474.28				1934012
	6456	14.6664	2;3	1488.74				1933472
	7688	17.0618	1	695.43				1933325
	6906	15.4539	1	404.209				1931940
	2493	6.7478	2	3074.21				1931126
	5687	13.3024	5;7;6;4	2484.37				1930086
	8041	20.2422	1	865.772				1930009
	4722	11.4343	4;2;3	1476.49				1927909
	8295	21.1106	1	757.213				1927003
	1702	5.1846	2	671.394				1926596
	7310	16.1988	2	858.328				1925145
	5176	12.2748	3;2	1078.54				1923190
	4415	10.733	1	356.242				1921696
	7256	16.091	1	514.322				1915587
	5608	13.1716	4	1291.69				1914040
	2454	6.7105	1	589.27				1913863
	8165	20.6924	1	511.408				1908704
	5785	13.4702	2	1291.62				1906169
	8095	18.443	1	671.518				1904998
	5174	12.2665	2	773.428				1903034
	7802	17.501	1	849.243				1902585
	8218	19.7635	1	418.308				1901659
	5349	12.6208	2;3	706.401				1900256
	7980	17.7409	1	413.313				1899668
	6974	15.6361	1	535.231				1899590
	8489	22.9934	3	2500.25				1899009
	5616	13.1234	3;2	1357.69				1898482
	7816	17.7488	1	706.161				1897430
	4324	10.6208	2;3	1607.62				1897039
	3545	8.9274	2;1	445.253				1894609
	7705	16.989	2	630.359				1894546
	5171	12.2596	3;2	769.491				1893233
	8019	17.9348	1	834.566				1891760
	1726	5.4598	2;3	945.279				1890934
	6848	15.3613	3;2	1417.66				1889720
	5462	12.8102	1	638.302				1888792
	6740	15.1571	3	1291.69				1885594
	3481	8.7962	3;2	1099.48				1884924
	5416	12.8022	3;4	1622.75				1884223
	7755	17.1581	1	735.425				1881690
	4369	10.6056	3;2	2714.16				1881605
	7648	16.7868	1	363.22				1880934
	1690	5.1744	2;1	883.362				1875574
	4469	10.7924	1	585.312				1874724
	5797	13.539	2	687.38				1874551
	5387	12.7438	4;3	1433.74				1873123
	7444	16.42	3	1276.6				1872696
	3835	9.5401	9;7;6;8	3747.19				1872487
	8263	20.4141	2	1677.23				1871563
	7349	16.243	2	986.576				1870609
	4776	11.4339	1	440.238				1867671
	7709	16.9878	1	1193.7				1866532
	1931	5.8087	1	339.19				1866346
	6804	15.281	3;2	1628.84				1866178
	8375	22.4141	1	923.261				1860253
	5937	13.7596	1;2	602.309				1858334
	6013	13.884	4;3	1394.71				1858328
	2188	6.3482	1	388.132				1857783
	6951	15.5927	5;4;3	2593.28				1856752
	4155	10.1459	1	676.255				1856595
	5325	12.624	2;3	727.495				1854541
	734	2.9235	1	255.989				1853567
	7817	17.3841	1	604.388				1850354
	6623	14.9702	2	986.551				1848701
	6146	14.1622	3;4	1325.66				1847815
	5984	13.7948	2;4;3	1411.64				1847036
	7862	17.9128	1	1107.85				1846473
	848	3.1004	2;3	728.301				1845652
	7555	16.6581	4;3;5	2210.08				1845072
	3326	8.2783	1;2	580.285				1839377
	5050	12.0042	4	1283.74				1837946
	7539	16.6192	2;3	1077.44				1837810
	7431	16.4082	3;2	1343.75				1837534
	7408	16.3302	1	539.241				1836572
	7107	15.8943	4;3	1322.78				1835430
	7625	16.7427	2	722.361				1834531
	3739	9.2535	2	504.222				1834474
	8156	18.9678	1	897.777				1834074
	1879	5.7024	2	502.257				1833622
	5665	13.2308	3;2	1143.59				1833071
	6035	13.9414	4	1434.95				1831974
	5137	12.2685	2	811.466				1831644
	6917	15.4718	2	496.319				1829630
	5659	13.1985	1	294.158				1829504
	3491	8.6989	1	430.206				1829441
	5371	12.6986	2	734.396				1828884
	5086	12.1107	2	576.293				1828688
	6303	14.394	3;2	1218.65				1828281
	4907	11.6714	1	282.168				1827697
	3396	8.4622	2	743.438				1827528
	7901	17.4305	1	285.23				1827521
	6414	14.6117	4;5	2192.18				1826205
	3261	8.1692	2	665.349				1825928
	6465	14.624	1	746.38				1825520
	5615	13.1021	2	556.38				1825173
	7488	16.5484	2;3	1042.6				1824734
	8089	20.2397	1	881.767				1823152
	5763	13.4483	4;3	2141.08				1821885
	6197	14.2125	3;2	1198.54				1821727
	5766	13.4641	2	705.333				1819292
	8529	23.1699	2;1;3	881.561				1818719
	3912	9.6834	3	951.513				1816674
	8365	22.5148	1	652.454				1816405
	3913	9.6905	2	1462.57				1816279
	3809	9.457	1	471.207				1816167
	7848	17.6585	1	1043.72				1814593
	1696	5.1759	3;2	945.277				1812532
	7888	17.9067	1	886.722				1812391
	2483	6.8273	2	760.296				1812246
	4821	11.5149	3;2	1021.51				1810638
	5216	12.3965	4	1435.76				1809443
	8424	22.6975	2	1090.58				1808719
	320	1.7106	1	345.033				1808519
	7351	16.2633	3;2	1317.64				1808177
	1030	3.5272	1	303.154				1807944
	3893	9.659	1	493.238				1806293
	5920	13.6608	1	429.258				1804843
	6998	15.6736	5;4;6;7	2720.53				1804535
	7448	16.4484	2	786.438				1803888
	7140	15.9547	2	900.454				1803543
	6169	14.1703	2;3	769.328				1801983
	2902	7.5619	1	372.201				1800139
	7203	16.0275	2;3;4	1147.52				1799840
	4521	10.9292	2	736.374				1798330
	7563	16.636	2	1238.66				1796134
	5154	12.2394	2;3	776.465				1796041
	5215	12.3868	2	890.427				1795516
	312	1.8333	1	316.185				1795311
	7600	16.7788	5;6	2647.33				1794110
	8485	22.9199	2;1	600.368				1792913
	6124	14.1007	2	930.512				1790909
	6546	14.8507	2	799.455				1790633
	7060	15.7399	1	331.211				1789768
	8200	20.8607	1	467.381				1789336
	4630	11.1312	2;1	1219.49				1788796
	5578	13.0623	2	871.487				1787608
	6053	13.9897	2	1402.63				1786449
	7809	17.9105	1	629.183				1786148
	1923	6.0203	1	183.069				1785249
	6198	14.2253	1	386.253				1784361
	7381	16.3159	2	775.35				1783020
	7309	16.1864	1;2	683.396				1779901
	7640	16.8085	2	961.454				1776926
	4737	11.3626	3	1057.62				1776851
	6286	14.349	2	529.322				1776690
	3424	8.6218	2	1255.48				1774702
	6598	14.9204	3;2	1184.53				1772426
	4571	10.9715	2	744.918				1772101
	8130	20.2795	1	555.434				1771764
	6284	14.3456	1	402.248				1771726
	8158	19.0052	2	1387.02				1770450
	6418	14.5918	3;2	861.481				1769800
	8497	23.0722	4;5	3132.66				1768524
	8535	23.1191	1	270.909				1767846
	5089	12.067	1	452.19				1767786
	3178	7.9992	1	229.154				1767162
	7620	16.7339	1	817.366				1767081
	3887	9.6369	4;3	1067.7				1767054
	1162	3.8775	1	378.014				1767042
[truncated: 7,327 more rows]

## Sheet: LdtGo1
Metadata	ID	RT (min)	Charge	Obs (Da)	Theo (Da)	Delta ppm	Inferred structure	Intensity	Inferred structure (consolidated)	Intensity (consolidated)		Structure	Intensity	Abundance	oligomer	RT	Obs	Theo	Dppm	Abs(Dppm)
file : 5- 2094_stat.ftrs	1600	5.254	1;2	869.383	869.387	-3.9252	gm-AEZ|1	1941496448	gm-AEZ|1	1941496448		gm-AEZ|1	1942344345	0.478922	1	5.254	869.383	869.387	-3.9252	3.9252
masses_file : DB0_Go	3155	8.427	2;3	1792.78	1792.78	-3.913	gm-AEZA=gm-AEJ|2	766302336	gm-AEZA=gm-AEJ|2, gm-AEZ=gm-AEJA|2	766302336		gm-AE|1	389575623	0.0960573	1	6.7522	698.284	698.286	-3.0071	3.0071
rt_window : 0.5	3155	8.427	2;3	1792.78	1792.78	-3.913	gm-AEZ=gm-AEJA|2	766302336				gm-AEJA|1	162640016	0.040102	1	6.7828	941.404	941.408	-3.4759	3.4759
modifications : 3-1 Cross-Linked Multimers (=),3-3 and 3-4 Cross-Linked Multimers (=),Anhydro-MurNAc (Anh),Deacetylation (-Ac)	2281	6.7522	1	698.284	698.286	-3.0071	gm-AE|1	389432256	gm-AE|1	389432256		gm-AE (Anh)|1	26559676	0.00654879	1	11.0498	678.259	678.26	-1.7226	1.7226
ppm : 10	3190	8.5971	2;1	1420.62	1420.62	-1.9198	gm-AEZ=gm-A|2	296074368	gm-AEZ=gm-A|2	296074368		gm-A|1	21619272	0.00533064	1	6.2155	569.242	569.243	1.94996	1.94996
consolidation_ppm : 1	4132	10.8626	3;2;1	1772.75	1772.76	-1.9858	gm-AEZA=gm-AEJ (Anh)|2	170615168	gm-AEZA=gm-AEJ (Anh)|2, gm-AEZ=gm-AEJA (Anh)|2	170615168		gm-AEZ (Anh)|1	19110702	0.00471211	1	8.6007	849.358	849.361	-2.4181	2.4181
version : 1.1.0	4132	10.8626	3;2;1	1772.75	1772.76	-1.9858	gm-AEZ=gm-AEJA (Anh)|2	170615168				gm-AEZA|1	13872686	0.00342057	1	6.5033	940.423	940.424	-1.4262	1.4262
	2317	6.7828	2;1	941.404	941.408	-3.4759	gm-AEJA|1	162640016	gm-AEJA|1	162640016		gm-AEJ|1	7829716	0.00193057	1	5.609	870.369	870.371	-1.752	1.752
	3558	9.582	2;3;1	1864.8	1864.8	-2.7048	gm-AEJA=gm-AEJA|2	93788944	gm-AEJA=gm-AEJA|2, gm-AEJAA=gm-AEJ|2	93788944		gm-AEJAG|1	5263569	0.00129783	1	6.4698	998.428	998.429	-1.5336	1.5336
	3558	9.582	2;3;1	1864.8	1864.8	-2.7584	gm-AEJAA=gm-AEJ|2	93788944				gm-AF|1	3889566	0.000959047	1	14.5285	716.311	716.312	-1.2023	1.2023
	4202	11.0498	1	678.259	678.26	-1.7226	gm-AE (Anh)|1	26559676	gm-AE (Anh)|1	26559676		gm-AEJAA|1	3791066	0.000934759	1	8.3229	1012.44	1012.45	-3.9375	3.9375
	4321	11.421	2;1	1400.59	1400.59	-0.7593	gm-AEZ=gm-A (Anh)|2	23890998	gm-AEZ=gm-A (Anh)|2	23890998		gm-AEJA (Anh)|1	3205917	0.00079048	1	10.4129	921.38	921.382	-1.6132	1.6132
	3748	9.9692	3;2;4	2716.18	2716.18	-1.4489	gm-AEZA=gm-AEJ=gm-AEJA|3	22302774	gm-AEZA=gm-AEJ=gm-AEJA|3, gm-AEZ=gm-AEJA=gm-AEJA|3	22302774		gm-AEJAK|1	1717253	0.000423421	1	5.8241	1069.5	1069.5	-1.045	1.045
	3748	9.9692	3;2;4	2716.18	2716.18	-1.4489	gm-AEZ=gm-AEJA=gm-AEJA|3	22302774				gm-AY|1	1695428	0.00041804	1	10.7103	732.306	732.307	-1.1295	1.1295
	2015	6.2155	1	569.242	569.243	1.94996	gm-A|1	21619272	gm-A|1	21619272		gm-AI|1	1521363	0.000375121	1	12.8876	682.327	682.327	-1.0143	1.0143
	3806	10.0582	2;1	1492.64	1492.64	-1.2426	gm-AEJA=gm-A|2	20714142	gm-AEJA=gm-A|2	20714142		gm-AEJAR|1	1487191	0.000366695	1	6.3984	1097.51	1097.51	-1.46	1.46
	3201	8.6007	1;2	849.358	849.361	-2.4181	gm-AEZ (Anh)|1	19110702	gm-AEZ (Anh)|1	19110702		gm-AEJAH|1	1402970	0.000345929	1	5.9614	1078.46	1078.47	-1.6326	1.6326
	2162	6.5033	2;1	940.423	940.424	-1.4262	gm-AEZA|1	13660073	gm-AEZA|1	13660073		gm-AEJAN|1	1354010	0.000333857	1	14.7193	1055.45	1055.45	-2.2299	2.2299
	4492	11.8292	2;3	2696.15	2696.15	-0.2539	gm-AEZA=gm-AEJ=gm-AEJA (Anh)|3	8512259	gm-AEZA=gm-AEJ=gm-AEJA (Anh)|3, gm-AEZ=gm-AEJA=gm-AEJA (Anh)|3	8512259		gm-AEZ (-Ac)|1	911154	0.000224662	1	4.9848	827.375	827.376	-1.3349	1.3349
	4492	11.8292	2;3	2696.15	2696.15	-0.2539	gm-AEZ=gm-AEJA=gm-AEJA (Anh)|3	8512259				gm-AQ|1	896043	0.000220936	1	5.7323	697.301	697.302	-0.9232	0.9232
	4545	12.0107	3;2	1844.78	1844.78	-1.0382	gm-AEJA=gm-AEJA (Anh)|2	8038910	gm-AEJA=gm-AEJA (Anh)|2, gm-AEJAA=gm-AEJ (Anh)|2	8038910		gm-AEJAE|1	739150	0.000182251	1	7.278	1070.45	1070.45	-0.4441	0.4441
	4545	12.0107	3;2	1844.78	1844.78	-1.0924	gm-AEJAA=gm-AEJ (Anh)|2	8038910				gm-AEJ (Anh)|1	672567	0.000165834	1	9.0336	850.344	850.345	-0.8258	0.8258
	1740	5.609	2;1	870.369	870.371	-1.752	gm-AEJ|1	7541519	gm-AEJ|1	7541519		gm-AEJA (-Ac)|1	285287	7.03429e-05	1	6.4163	899.396	899.397	-1.4793	1.4793
	2155	6.4698	2;1	998.428	998.429	-1.5336	gm-AEJAG|1	5263569	gm-AEJAG|1	5263569		gm-AEJAA (-Ac)|1	255051	6.28877e-05	1	12.3738	970.442	970.434	7.278	7.278
	3361	9.0995	2;3	1793.77	1793.77	-0.5714	gm-AEJA=gm-AEJ|2	5151437	gm-AEJA=gm-AEJ|2, gm-AEJ=gm-AEJA|2	5151437		gm-AEZA (-Ac)|1	237129	5.84687e-05	1	15.8989	898.406	898.413	-8.503	8.503
	3361	9.0995	2;3	1793.77	1793.77	-0.5714	gm-AEJ=gm-AEJA|2	5151437				gm-AEZA (Anh)|1	224658	5.53937e-05	1	9.9266	920.396	920.398	-1.1747	1.1747
	4140	10.832	3;2	2788.2	2788.2	-1.9522	gm-AEJA=gm-AEJA=gm-AEJA|3	4828014	gm-AEJA=gm-AEJA=gm-AEJA|3, gm-AEJAA=gm-AEJ=gm-AEJA|3	4828014		gm-AE (-Ac)|1	121651	2.99954e-05	1	5.6297	656.275	656.275	0.2242	0.2242
	4140	10.832	3;2	2788.2	2788.2	-1.9881	gm-AEJAA=gm-AEJ=gm-AEJA|3	4828014				gm-AF (-Ac)|1	102861	2.53623e-05	1	16.277	674.302	674.301	1.2404	1.2404
	5781	14.5285	1	716.311	716.312	-1.2023	gm-AF|1	3439284	gm-AF|1	3439284		gm-AEZA=gm-AEJ|2, gm-AEZ=gm-AEJA|2	766302336	0.188946	2	8.427	1792.78	1792.78	-3.913	3.913
	3960	10.4129	2;1	921.38	921.382	-1.6132	gm-AEJA (Anh)|1	3121690	gm-AEJA (Anh)|1	3121690		gm-AEZ=gm-A|2	296074368	0.0730028	2	8.5971	1420.62	1420.62	-1.9198	1.9198
	4903	12.8468	2	1472.61	1472.61	-0.2954	gm-AEJA=gm-A (Anh)|2	3006468	gm-AEJA=gm-A (Anh)|2	3006468		gm-AEZA=gm-AEJ (Anh)|2, gm-AEZ=gm-AEJA (Anh)|2	170750645	0.0421018	2	10.8626	1772.75	1772.76	-1.9858	1.9858
	3426	9.179	3;2	1921.83	1921.83	-0.1624	gm-AEJAG=gm-AEJA|2	1989962	gm-AEJAG=gm-AEJA|2	1989962		gm-AEJA=gm-AEJA|2, gm-AEJAA=gm-AEJ|2	93788944	0.0231254	2	9.582	1864.8	1864.8	-2.7048	2.7048
	3153	8.3229	1;2	1012.44	1012.45	-3.9375	gm-AEJAA|1	1930537	gm-AEJAA|1	1930537		gm-AEZ=gm-A (Anh)|2	24627633	0.00607241	2	11.421	1400.59	1400.59	-0.7593	0.7593
	3283	8.848	3;2	1850.79	1850.79	-0.5623	gm-AEJAG=gm-AEJ|2	1928909	gm-AEJAG=gm-AEJ|2	1928909		gm-AEJA=gm-A|2	20714142	0.00510747	2	10.0582	1492.64	1492.64	-1.2426	1.2426
	4111	10.7103	1	732.306	732.307	-1.1295	gm-AY|1	1695428	gm-AY|1	1695428		gm-AEJA=gm-AEJA (Anh)|2, gm-AEJAA=gm-AEJ (Anh)|2	8038910	0.00198215	2	12.0107	1844.78	1844.78	-1.0382	1.0382
	2639	7.381	1;2	1012.44	1012.45	-1.1644	gm-AEJAA|1	1592397	gm-AEJAA|1	1592397		gm-AEJA=gm-AEJ|2, gm-AEJ=gm-AEJA|2	5151437	0.00127018	2	9.0995	1793.77	1793.77	-0.5714	0.5714
	1838	5.8241	2	1069.5	1069.5	-1.045	gm-AEJAK|1	1496793	gm-AEJAK|1	1496793		gm-AEJA=gm-A (Anh)|2	3006468	0.000741302	2	12.8468	1472.61	1472.61	-0.2954	0.2954
	1906	5.9614	2	1078.46	1078.47	-1.6326	gm-AEJAH|1	1402970	gm-AEJAH|1	1402970		gm-AEJAG=gm-AEJA|2	1989962	0.000490663	2	9.179	1921.83	1921.83	-0.1624	0.1624
	4993	12.8876	1	682.327	682.327	-1.0143	gm-AI|1	1331987	gm-AI|1	1331987		gm-AEJAG=gm-AEJ|2	1928909	0.000475609	2	8.848	1850.79	1850.79	-0.5623	0.5623
	2140	6.3984	2	1097.51	1097.51	-1.46	gm-AEJAR|1	1241717	gm-AEJAR|1	1241717		gm-AEJA=gm-AEJ (Anh)|2, gm-AEJ=gm-AEJA (Anh)|2	1381030	0.000340519	2	11.4936	1773.74	1773.74	-1.9109	1.9109
	2623	7.3807	2;3	1377.58	1377.58	-0.5158	gm-AQ=gm-AE|2	1138166	gm-AQ=gm-AE|2	1138166		gm-AQ=gm-AE|2	1138166	0.000280636	2	7.3807	1377.58	1377.58	-0.5158	0.5158
	3865	10.1397	3	2402.01	2402.02	-4.1526	gm-AQ=gm-AEJ=gm-AEJ|3	1127490	gm-AQ=gm-AEJ=gm-AEJ|3	1127490		gm-AQ=gm-AEJ|2, gm-AEZ=gm-AE|2, gm-AEJAG=gm-A|2	909513	0.000224258	2	9.5588	1549.66	1549.66	-2.1949	2.1949
	4854	12.6739	3;2	2768.17	2768.18	-0.329	gm-AEJA=gm-AEJA=gm-AEJA (Anh)|3	960293	gm-AEJA=gm-AEJA=gm-AEJA (Anh)|3, gm-AEJAA=gm-AEJ=gm-AEJA (Anh)|3	960293		gm-AEJAK=gm-AEJ|2	863020	0.000212794	2	8.7773	1921.86	1921.86	-0.3495	0.3495
	4854	12.6739	3;2	2768.17	2768.18	-0.3651	gm-AEJAA=gm-AEJ=gm-AEJA (Anh)|3	960293				gm-AEJ=gm-A|2	770815	0.000190059	2	9.3739	1421.6	1421.6	-0.8819	0.8819
	1498	4.9848	2	827.375	827.376	-1.3349	gm-AEZ (-Ac)|1	911154	gm-AEZ (-Ac)|1	911154		gm-AEJAA=gm-AEJA|2	658206	0.000162293	2	9.844	1935.84	1935.84	-0.3891	0.3891
	1793	5.7323	1	697.301	697.302	-0.9232	gm-AQ|1	896043	gm-AQ|1	896043		gm-AEJ=gm-AEJ|2	535514	0.000132041	2	8.6466	1722.73	1722.73	-1.3799	1.3799
	3260	8.7773	3;2	1921.86	1921.86	-0.3495	gm-AEJAK=gm-AEJ|2	863020	gm-AEJAK=gm-AEJ|2	863020		gm-AEJAG=gm-AEJ (-Ac)|2	475323	0.0001172	2	8.1254	1808.78	1808.78	-1.5191	1.5191
	4373	11.4936	2;3	1773.74	1773.74	-1.9109	gm-AEJA=gm-AEJ (Anh)|2	822604	gm-AEJA=gm-AEJ (Anh)|2, gm-AEJ=gm-AEJA (Anh)|2	822604		gm-AEZA=gm-AEJA|2	471161	0.000116174	2	9.2876	1863.82	1863.82	-0.2062	0.2062
	4373	11.4936	2;3	1773.74	1773.74	-1.9109	gm-AEJ=gm-AEJA (Anh)|2	822604				gm-AEJAG=gm-AEJA (Anh)|2	423372	0.00010439	2	11.52	1901.8	1901.8	-1.128	1.128
	3628	9.5588	2	1549.66	1549.66	-2.1949	gm-AQ=gm-AEJ|2	790513	gm-AQ=gm-AEJ|2, gm-AEZ=gm-AE|2, gm-AEJAG=gm-A|2	790513		gm-AEJAR=gm-AEJA|2	233965	5.76885e-05	2	9.0085	2020.9	2020.91	-0.4917	0.4917
	3628	9.5588	2	1549.66	1549.66	-2.324	gm-AEZ=gm-AE|2	790513				gm-AEJAG=gm-AEJ (Anh)|2	223471	5.5101e-05	2	11.2484	1830.76	1830.76	-1.4599	1.4599
	3628	9.5588	2	1549.66	1549.66	-2.3885	gm-AEJAG=gm-A|2	790513				gm-AEJ=gm-AEJ (Anh)|2	218817	5.39535e-05	2	11.1519	1702.7	1702.7	-0.3472	0.3472
	3518	9.3739	2	1421.6	1421.6	-0.8819	gm-AEJ=gm-A|2	770815	gm-AEJ=gm-A|2	770815		gm-AEJAN=gm-AEJA|2	203615	5.02052e-05	2	8.7513	1978.85	1978.85	-0.7517	0.7517
	5885	14.7193	3;2	1055.45	1055.45	-2.2299	gm-AEJAN|1	769055	gm-AEJAN|1	769055		gm-AEZA=gm-AEJA (Anh)|2	143308	3.53353e-05	2	11.5624	1843.79	1843.79	-0.3654	0.3654
	2553	7.278	2	1070.45	1070.45	-0.4441	gm-AEJAE|1	739150	gm-AEJAE|1	739150		gm-AEJAK=gm-AEJ (Anh)|2	138736	3.4208e-05	2	11.0703	1901.84	1901.84	-0.6493	0.6493
	3878	10.2005	2	1400.59	1400.59	-1.3694	gm-AEZ=gm-A (Anh)|2	736635	gm-AEZ=gm-A (Anh)|2	736635		gm-AEZA=gm-AEJ (-Ac)|2, gm-AEZ=gm-AEJA (-Ac)|2	130074	3.20722e-05	2	8.1477	1750.77	1750.77	-1.0153	1.0153
	3382	9.0336	1	850.344	850.345	-0.8258	gm-AEJ (Anh)|1	672567	gm-AEJ (Anh)|1	672567		gm-AEJAA=gm-AEJA (Anh)|2	93817	2.31324e-05	2	12.1205	1915.81	1915.82	-0.9041	0.9041
	3709	9.844	3;2	1935.84	1935.84	-0.3891	gm-AEJAA=gm-AEJA|2	658206	gm-AEJAA=gm-AEJA|2	658206		gm-AQ=gm-AEJ (Anh)|2, gm-AEZ=gm-AE (Anh)|2, gm-AEJAG=gm-A (Anh)|2	76189	1.87858e-05	2	6.9905	1529.63	1529.64	-3.2261	3.2261
	1829	5.8089	2;1	869.386	869.387	-1.0621	gm-AEZ|1	595393	gm-AEZ|1	595393		gm-AEZA=gm-AEJ=gm-AEJA|3, gm-AEZ=gm-AEJA=gm-AEJA|3	22302774	0.00549917	3	9.9692	2716.18	2716.18	-1.4489	1.4489
	1958	5.9905	2	1055.45	1055.45	-1.4077	gm-AEJAN|1	584955	gm-AEJAN|1	584955		gm-AEZA=gm-AEJ=gm-AEJA (Anh)|3, gm-AEZ=gm-AEJA=gm-AEJA (Anh)|3	8512259	0.00209886	3	11.8292	2696.15	2696.15	-0.2539	0.2539
	4486	11.7401	2	1773.74	1773.74	-3.0809	gm-AEJA=gm-AEJ (Anh)|2	558426	gm-AEJA=gm-AEJ (Anh)|2, gm-AEJ=gm-AEJA (Anh)|2	558426		gm-AEJA=gm-AEJA=gm-AEJA|3, gm-AEJAA=gm-AEJ=gm-AEJA|3	4828014	0.00119044	3	10.832	2788.2	2788.2	-1.9522	1.9522
	4486	11.7401	2	1773.74	1773.74	-3.0809	gm-AEJ=gm-AEJA (Anh)|2	558426				gm-AQ=gm-AEJ=gm-AEJ|3	1127490	0.000278004	3	10.1397	2402.01	2402.02	-4.1526	4.1526
	3225	8.646	3	2359.99	2360.01	-9.2429	gm-AQ=gm-AEJ=gm-AEJ (-Ac)|3	545467	gm-AQ=gm-AEJ=gm-AEJ (-Ac)|3	545467		gm-AEJA=gm-AEJA=gm-AEJA (Anh)|3, gm-AEJAA=gm-AEJ=gm-AEJA (Anh)|3	960293	0.000236779	3	12.6739	2768.17	2768.18	-0.329	0.329
	4116	10.7253	3	2544.09	2544.1	-4.0332	gm-AQ=gm-AEJA=gm-AEJA|3	540513	gm-AQ=gm-AEJA=gm-AEJA|3	540513		gm-AEJA=gm-AEJ=gm-AEJA|3, gm-AEJ=gm-AEJA=gm-AEJA|3, gm-AEJAA=gm-AEJ=gm-AEJ|3	759712	0.000187321	3	10.594	2717.16	2717.16	-1.1756	1.1756
	3223	8.6466	2	1722.73	1722.73	-1.3799	gm-AEJ=gm-AEJ|2	535514	gm-AEJ=gm-AEJ|2	535514		gm-AQ=gm-AEJ=gm-AEJA|3	698965	0.000172343	3	10.5999	2473.05	2473.06	-3.684	3.684
	4073	10.5999	3	2473.05	2473.06	-3.684	gm-AQ=gm-AEJ=gm-AEJA|3	507319	gm-AQ=gm-AEJ=gm-AEJA|3	507319		gm-AQ=gm-AEJ=gm-AEJ (-Ac)|3	545467	0.000134495	3	8.646	2359.99	2360.01	-9.2429	9.2429
	3458	9.2876	2;3	1863.82	1863.82	-0.2062	gm-AEZA=gm-AEJA|2	471161	gm-AEZA=gm-AEJA|2	471161		gm-AQ=gm-AEJA=gm-AEJA|3	540513	0.000133274	3	10.7253	2544.09	2544.1	-4.0332	4.0332
	6753	16.3927	1	716.311	716.312	-1.0319	gm-AF|1	450282	gm-AF|1	450282		gm-AEJAG=gm-AEJ=gm-AEJA|3	263475	6.49648e-05	3	10.2516	2774.19	2774.19	0.207	0.207
	4072	10.594	3	2717.16	2717.16	-1.1756	gm-AEJA=gm-AEJ=gm-AEJA|3	429134	gm-AEJA=gm-AEJ=gm-AEJA|3, gm-AEJ=gm-AEJA=gm-AEJA|3, gm-AEJAA=gm-AEJ=gm-AEJ|3	429134		gm-AEJA=gm-AEJ=gm-AEJA (Anh)|3, gm-AEJ=gm-AEJA=gm-AEJA (Anh)|3, gm-AEJAA=gm-AEJ=gm-AEJ (Anh)|3	188436	4.64625e-05	3	12.5093	2697.14	2697.14	-0.5221	0.5221
	4072	10.594	3	2717.16	2717.16	-1.1756	gm-AEJ=gm-AEJA=gm-AEJA|3	429134				gm-AEJAG=gm-AEJA=gm-AEJA|3	144222	3.55607e-05	3	10.48	2845.23	2845.22	1.0203	1.0203
	4072	10.594	3	2717.16	2717.16	-1.2124	gm-AEJAA=gm-AEJ=gm-AEJ|3	429134
	4414	11.52	2;3	1901.8	1901.8	-1.128	gm-AEJAG=gm-AEJA (Anh)|2	423372	gm-AEJAG=gm-AEJA (Anh)|2	423372			4055659406
	3965	10.3752	3	2717.16	2717.16	-0.7039	gm-AEJA=gm-AEJ=gm-AEJA|3	330578	gm-AEJA=gm-AEJ=gm-AEJA|3, gm-AEJ=gm-AEJA=gm-AEJA|3, gm-AEJAA=gm-AEJ=gm-AEJ|3	330578
	3965	10.3752	3	2717.16	2717.16	-0.7039	gm-AEJ=gm-AEJA=gm-AEJA|3	330578
	3965	10.3752	3	2717.16	2717.16	-0.7407	gm-AEJAA=gm-AEJ=gm-AEJ|3	330578
	2531	7.1724	1	870.37	870.371	-0.755	gm-AEJ|1	288197	gm-AEJ|1	288197
	2998	8.1254	2;3	1808.78	1808.78	-1.5191	gm-AEJAG=gm-AEJ (-Ac)|2	286096	gm-AEJAG=gm-AEJ (-Ac)|2	286096
	2196	6.4163	2	899.396	899.397	-1.4793	gm-AEJA (-Ac)|1	285287	gm-AEJA (-Ac)|1	285287
	2904	7.8634	2	1012.44	1012.45	-1.1041	gm-AEJAA|1	268132	gm-AEJAA|1	268132
	3899	10.2516	3	2774.19	2774.19	0.207	gm-AEJAG=gm-AEJ=gm-AEJA|3	263475	gm-AEJAG=gm-AEJ=gm-AEJA|3	263475
	4758	12.3738	2	970.442	970.434	7.278	gm-AEJAA (-Ac)|1	255051	gm-AEJAA (-Ac)|1	255051
	3053	8.1509	2	1097.51	1097.51	-1.0151	gm-AEJAR|1	245474	gm-AEJAR|1	245474
	6506	15.8989	3;2	898.406	898.413	-8.503	gm-AEZA (-Ac)|1	237129	gm-AEZA (-Ac)|1	237129
	3392	9.0085	3	2020.9	2020.91	-0.4917	gm-AEJAR=gm-AEJA|2	233965	gm-AEJAR=gm-AEJA|2	233965
	3793	9.9266	2	920.396	920.398	-1.1747	gm-AEZA (Anh)|1	224658	gm-AEZA (Anh)|1	224658
	4287	11.2484	2	1830.76	1830.76	-1.4599	gm-AEJAG=gm-AEJ (Anh)|2	223471	gm-AEJAG=gm-AEJ (Anh)|2	223471
	2168	6.4064	2	1069.5	1069.5	-1.5015	gm-AEJAK|1	220460	gm-AEJAK|1	220460
	4240	11.1519	2	1702.7	1702.7	-0.3472	gm-AEJ=gm-AEJ (Anh)|2	218817	gm-AEJ=gm-AEJ (Anh)|2	218817
	1857	5.8453	2	940.422	940.424	-1.6209	gm-AEZA|1	212613	gm-AEZA|1	212613
	3280	8.7513	2;3	1978.85	1978.85	-0.7517	gm-AEJAN=gm-AEJA|2	203615	gm-AEJAN=gm-AEJA|2	203615
	5257	13.5176	3	2473.04	2473.06	-5.535	gm-AQ=gm-AEJ=gm-AEJA|3	191646	gm-AQ=gm-AEJ=gm-AEJA|3	191646
	6758	16.3728	2	682.327	682.327	-0.1393	gm-AI|1	189376	gm-AI|1	189376
	2794	7.7292	2;3	1808.78	1808.78	-1.5191	gm-AEJAG=gm-AEJ (-Ac)|2	189227	gm-AEJAG=gm-AEJ (-Ac)|2	189227
	4812	12.5093	3	2697.14	2697.14	-0.5221	gm-AEJA=gm-AEJ=gm-AEJA (Anh)|3	188436	gm-AEJA=gm-AEJ=gm-AEJA (Anh)|3, gm-AEJ=gm-AEJA=gm-AEJA (Anh)|3, gm-AEJAA=gm-AEJ=gm-AEJ (Anh)|3	188436
	4812	12.5093	3	2697.14	2697.14	-0.5221	gm-AEJ=gm-AEJA=gm-AEJA (Anh)|3	188436
	4812	12.5093	3	2697.14	2697.14	-0.5592	gm-AEJAA=gm-AEJ=gm-AEJ (Anh)|3	188436
	2525	7.1086	2	869.387	869.387	-0.1494	gm-AEZ|1	155019	gm-AEZ|1	155019
	4015	10.48	3	2845.23	2845.22	1.0203	gm-AEJAG=gm-AEJA=gm-AEJA|3	144222	gm-AEJAG=gm-AEJA=gm-AEJA|3	144222
	2059	6.1357	1	698.285	698.286	-1.2589	gm-AE|1	143367	gm-AE|1	143367
	4450	11.5624	2	1843.79	1843.79	-0.3654	gm-AEZA=gm-AEJA (Anh)|2	143308	gm-AEZA=gm-AEJA (Anh)|2	143308
	4237	11.0703	3	1901.84	1901.84	-0.6493	gm-AEJAK=gm-AEJ (Anh)|2	138736	gm-AEJAK=gm-AEJ (Anh)|2	138736
	3391	8.9814	2	1772.76	1772.76	-1.0906	gm-AEZA=gm-AEJ (Anh)|2	135477	gm-AEZA=gm-AEJ (Anh)|2, gm-AEZ=gm-AEJA (Anh)|2	135477
	3391	8.9814	2	1772.76	1772.76	-1.0906	gm-AEZ=gm-AEJA (Anh)|2	135477
	3028	8.1477	2;3	1750.77	1750.77	-1.0153	gm-AEZA=gm-AEJ (-Ac)|2	130074	gm-AEZA=gm-AEJ (-Ac)|2, gm-AEZ=gm-AEJA (-Ac)|2	130074
	3028	8.1477	2;3	1750.77	1750.77	-1.0153	gm-AEZ=gm-AEJA (-Ac)|2	130074
	1781	5.6297	2	656.275	656.275	0.2242	gm-AE (-Ac)|1	121651	gm-AE (-Ac)|1	121651
	5048	12.9608	2	1549.65	1549.66	-6.7445	gm-AQ=gm-AEJ|2	119000	gm-AQ=gm-AEJ|2, gm-AEZ=gm-AE|2, gm-AEJAG=gm-A|2	119000
	5048	12.9608	2	1549.65	1549.66	-6.8736	gm-AEZ=gm-AE|2	119000
	5048	12.9608	2	1549.65	1549.66	-6.9381	gm-AEJAG=gm-A|2	119000
	6719	16.277	2	674.302	674.301	1.2404	gm-AF (-Ac)|1	102861	gm-AF (-Ac)|1	102861
	2025	6.1317	2	869.386	869.387	-0.8514	gm-AEZ|1	97485	gm-AEZ|1	97485
	4654	12.1205	2	1915.81	1915.82	-0.9041	gm-AEJAA=gm-AEJA (Anh)|2	93817	gm-AEJAA=gm-AEJA (Anh)|2	93817
	6053	14.9872	2	921.386	921.382	5.1955	gm-AEJA (Anh)|1	84227	gm-AEJA (Anh)|1	84227
	2406	6.9905	6	1529.63	1529.64	-3.2261	gm-AQ=gm-AEJ (Anh)|2	76189	gm-AQ=gm-AEJ (Anh)|2, gm-AEZ=gm-AE (Anh)|2, gm-AEJAG=gm-A (Anh)|2	76189
	2406	6.9905	6	1529.63	1529.64	-3.3569	gm-AEZ=gm-AE (Anh)|2	76189
	2406	6.9905	6	1529.63	1529.64	-3.4222	gm-AEJAG=gm-A (Anh)|2	76189
	1608	5.2609	2;1	666.305				654545600
	1285	5.4936	1	203.079				268596576
	5685	16.8598	1	158.076				133631848
	1601	5.3133	3;2;1	907.331				123781480
	612	2.49	1	347.062				112267480
	2283	6.7537	2;1	720.266				102491688
	2278	6.757	2;1	736.231				102175456
	3177	8.4142	3	3585.55				101379240
	3191	8.6031	2;1;3	1458.56				93355904
	3162	8.4359	3;2	1830.72				81444344
	1602	5.2739	3;2;1	891.367				80780280
	2231	6.7079	3;2;1	1312.58				78908536
	2311	6.7872	1;2	738.327				75676200
	1622	5.2479	2	2608.15				72215264
	3165	8.4319	3;2	1814.76				71628880
	3197	8.5989	1;2	1442.59				59829696
	534	2.6198	1	274				56169564
	6179	15.3411	1	244.178				53954228
	7086	17.2517	1	157.146				53435968
	2318	6.8015	2;3;1	979.352				53363248
	4135	10.8643	3;2	1810.7				50088580
	2097	6.3408	1	165.078				48554160
	1623	5.2468	3	4346.92				45239032
	3214	18.925	1	185.215				40030044
	3567	9.5832	3;2;4	1902.75				36675320
	7408	21.4505	1	278.163				36514092
	241	1.2685	1	861.691				34986316
	5564	14.1931	1	244.178				34770224
	618	2.5844	1	363.057				34064448
	3181	8.4101	4	5378.33				33290016
	4344	11.4619	5;2;3;4	1309.75				32670932
	7023	20.1504	1	564.558				31772862
	6947	17.021	1	228.133				31188414
	1637	5.4782	2;1	1112.51				31060192
	4163	10.9124	1	230.163				30330414
	7085	17.2338	1	270.18				29992238
	3182	8.4102	1	1793.11				29703418
	7049	20.1146	1	915.691				29220452
	2666	7.4861	1;2	1110.5				28880000
	3068	8.3955	3;2	1589.7				28821658
	246	1.3087	1	741.733				28760946
	2683	7.5221	1;2	1140.51				27615230
	249	1.5957	1	245.087				26686042
	867	3.4125	1;2	520.187				26384948
	7080	17.3894	1	382.196				25826122
	1624	5.241	4	6085.69				25699878
	3185	8.5115	1;2	1252.58				25102166
	946	3.904	1	181.073				24983952
	3112	8.4157	1	203.079				24897702
	7159	19.8476	1	589.418				24823790
	238	1.2517	1	1079.63				24736342
	7043	19.8686	1	633.444				24551970
	2291	6.7453	1;2	1434.52				24527386
	7063	18.571	1	920.647				24106092
	6575	16.1389	2;1	716.442				23976664
	7234	17.7369	1	545.392				22717844
	7030	20.2065	1	536.527				22439266
	3186	8.5341	2;1	1282.59				22408078
	4136	10.8629	2;3;1	1794.73				21678942
	1027	3.6037	1	331.067				21559220
	7214	19.9953	1	677.47				21512506
	3443	9.2364	1;2	767.381				21447566
	5195	13.4491	2;1;3	777.437				21294790
	2319	6.793	2;3;1	963.386				21267614
	7338	21.2728	1	412.269				21084354
	237	1.2038	1	413.875				21064834
	242	1.275	1	681.753				19853094
	7047	18.1555	1	586.54				19320146
	6409	15.7254	2;1	528.363				18637922
	245	1.2729	1	801.712				18285038
	4186	11.0505	1;2	716.205				18248408
	3517	9.4171	2	1114.55				17886162
	7793	23.1627	1	181.978				17832976
	565	2.5766	1	392.026				17414386
	1607	5.2671	2	1776.72				17310124
	7215	17.7133	1	721.496				16958346
	3180	8.419	3	3607.53				16945180
	538	2.6237	1	258.022				16859598
	1620	5.2092	1	1739.44				16775330
	2976	8.2261	2;1	1181.54				16773962
	7240	17.7407	1	506.321				16757413
	1708	5.5913	1	267.096				16622221
	868	3.4124	1	498.205				16426093
	7045	17.1813	1	227.188				16357592
	3179	8.4263	3	3623.5				16354779
	7243	17.7388	1	501.366				16122782
	7040	17.9234	1	558.509				16109724
	3589	9.5831	3;2;4	1886.78				16030676
	7189	17.5209	1	424.207				15985463
	71	1.0263	1	235.933				15745772
	244	1.2989	1	692.744				15583439
	5580	14.1972	2;1	731.38				15529088
	1628	5.3217	2	415.29				15151534
	3198	8.6003	2;3	1464.58				14595720
	7053	18.0369	1	354.274				14508157
	239	1.2593	1	910.679				14426521
	7290	20.0645	1	481.397				14408363
	7298	20.0348	1	525.423				14201907
	7239	17.7358	1	550.347				14099289
	1121	3.8911	1	164.047				14094161
	3938	10.3593	2;3	2344.01				14033393
	1732	5.6099	3;1;2	908.316				13764871
	243	1.2966	1	872.682				13540902
	2022	6.2147	2;1	607.189				13388731
	7301	18.2207	1	442.326				13185946
	7354	18.4193	1	269.272				13032026
	6912	16.9828	1	278.163				12979362
	6999	17.0285	1	386.173				12884468
	7074	20.1435	1	592.59				12837204
	1627	5.2558	4	7824.46				12632556
	7236	17.7198	1	638.399				12599367
	1621	5.2417	1	1739.1				12562968
	3107	8.2707	2;1	1211.55				12523563
	7018	19.5895	1	337.334				12459586
	7224	17.735	1	462.295				12458820
	7131	17.7588	1	594.373				12389243
	1626	5.2419	3	3477.54				12103695
	2325	6.7726	2	1677.64				12037220
	240	1.2736	1	1041.63				11506039
	2292	6.7474	2;3	1154.56				11272801
	3833	10.1079	3;2	2274.03				11254297
	4316	11.3008	1	294.158				11143629
	6532	16.0726	3;4;2	1534.81				11073157
	7299	20.0611	1	569.449				11027806
	1752	5.6173	1;2	667.29				10970060
	5028	13.0035	1	262.135				10937601
	7762	23.1317	1	153.983				10918529
	7156	17.429	1	266.164				10786138
	4211	11.121	2;1	1197.51				10677010
	7190	17.5067	1	199.193				10671687
	7235	17.7164	1	682.426				10607340
	2223	6.7519	1	360.236				10518910
	1989	6.1307	1;2	1112.51				10462479
	7471	19.808	1	311.318				10372147
	2674	7.485	3;2;1	1148.45				10341106
	2234	6.6886	3;4;2	1350.53				10277335
	7486	21.3915	1	339.35				10268104
	3174	8.4181	4;3	5416.28				10211456
	7293	20.2154	1	437.371				10209496
	6869	16.6596	2;1	743.417				10111096
	2810	7.7881	1	216.097				10101351
	4327	11.4235	2	1438.54				10089987
	233	1.2	1	333.909				10061491
	6986	17.0232	1	206.152				10052410
	7017	19.0591	1	272.159				10036964
	548	2.5878	1	371.976				10022113
	2305	6.7325	2	2010.87				9981148
	7292	18.2161	1	486.352				9974780
	6500	15.9752	2;1	957.512				9920426
	7409	19.1218	1	390.276				9898655
	150	1.1353	1	155.967				9854780
	7034	17.9209	1	627.186				9847208
	2206	6.5054	1;2	737.343				9775417
	5408	13.847	2;3	1389.67				9666499
	7179	20.0444	1	765.522				9611950
	5206	13.4525	2	706.401				9587726
	7064	17.2102	1	224.189				9464413
	7302	18.1977	1	398.3				9449726
	7073	18.3465	1	701.205				9390089
	7241	17.7358	1	457.34				9382462
	3175	8.4133	4	5400.31				9328515
	7005	17.0429	1	408.154				9003730
	2648	7.4308	4;3;2;5	1355.81				8995829
	3821	10.1199	2;3	2304.04				8988294
	3044	8.2199	2;3	672.402				8946056
	5	0.8983	1	183.962				8910062
	5875	14.7216	2;3	1017.5				8673460
	364	1.8168	1	346.017				8659463
	2950	7.9918	3;2	1384.61				8575913
	7291	20.1258	1	613.476				8536040
	879	3.4137	1;2	536.152				8523662
	2197	6.5053	2;3;1	978.369				8445806
	1797	5.8146	1	202.131				8320494
	4194	11.034	3;4;2	2241.02				8256361
	3144	8.3269	1	280.141				8131993
	7066	17.9344	1	614.572				8066288
	2227	6.5956	2;3	601.365				7977252
	6946	16.85	1	272.16				7952575
	3779	9.9674	3;2;4	2754.12				7821964
	7231	17.9894	1	340.258				7811329
	7673	22.7144	1	164.976				7807040
	5759	14.5742	3;4;2	1485.79				7714989
	216	1.1503	1;2	323.168				7690406
	2301	6.7482	2	951.485				7657253
	5174	13.3465	1;2	812.381				7636276
	5215	13.4332	1	264.147				7627004
	1962	6.0666	2;1	998.465				7589682
	3206	8.5901	1	1421.12				7570752
	3545	9.4188	3;2	1317.63				7567221
	310	1.7423	1	323.051				7469448
	4272	11.2181	1	262.135				7456450
	3801	10.0573	3;2	1530.59				7431957
	7244	17.7386	1	418.269				7398234
	4722	12.3335	3;5;4;2	1680.86				7394861
	7201	17.6386	1	312.227				7372830
	7100	17.3923	1	303.24				7366969
	7303	18.2031	1	530.378				7364288
	3566	9.4828	1;2	673.339				7355981
	7029	17.6256	1	370.093				7334824
	1158	4.0202	1	201.173				7333215
	3087	8.2365	3;2	1219.49				7325462
	4785	12.4524	2;1	574.368				7307522
	7237	17.7038	1	726.452				7292678
	108	1.0875	1	253.943				7287823
	7252	17.8288	1	326.243				7236168
	4955	12.8641	2;1	386.264				7210191
	7363	18.5852	1	495.413				7134101
	1638	5.3917	1	330.201				7124479
	3726	9.8379	1	260.123				7041143
	2690	7.5217	3;2	1178.46				6943700
	7071	17.6387	1	553.168				6893558
	4225	11.1179	2	1235.46				6818174
	7277	18.0197	1	511.407				6805539
	7052	19.5009	1	943.723				6718140
	895	3.2262	1;2	458.284				6711738
	7157	17.47	1	278.151				6653941
	6938	16.7934	2	1043.52				6634159
	7069	18.9139	1	775.224				6599294
	4154	10.8514	3	3545.51				6581992
	3547	9.5185	1	203.079				6578414
	1130	3.9593	2;1	467.285				6573985
	7155	17.4037	1	203.131				6569670
	3825	10.1122	2;3	1013.57				6563525
	6394	15.725	1	415.279				6506744
	5049	13.0166	2	1752.73				6476956
	2019	6.2133	1;2	591.224				6469867
	6923	16.8316	1	446.22				6467141
	2909	7.9603	1	232.142				6453020
	7270	18.0231	1	467.381				6437619
	7122	19.9706	1	913.696				6416278
	1625	5.2464	1	869.885				6415780
	3293	8.8663	3;2	1061.53				6408611
	2764	7.7259	1	202.131				6408540
	4978	12.8628	1	287.195				6401060
	979	3.6465	1	287.195				6387797
	5329	13.7601	2;1;3	1109.5				6369997
	3216	8.6388	4;3;2	1004.57				6330862
	7294	18.1728	1	657.502				6220337
	1611	5.2744	2	1760.74				6205486
	7062	19.9347	1	809.71				6196830
	3218	8.6929	1	374.216				6193685
	1648	5.4793	2;3	1150.45				6163753
	7784	23.0614	1	270.91				6143138
	2249	6.6958	2	1109.51				6113949
	2331	6.7698	2	2581.1				6075759
	7340	20.0074	1	539.439				6028378
	3219	8.6958	2;1	495.232				6004302
	4058	10.5982	3;2	2345.07				5974081
	3843	10.1283	3;5;4;2	2334.05				5965677
	7075	17.9792	1	814.665				5957568
	7161	17.3678	1	284.196				5950714
	7266	17.9955	1	555.433				5888196
	3780	9.9655	3;4;2	2738.15				5877666
	7067	18.1046	1	918.651				5873266
	4094	10.7187	2;3	2416.11				5860141
	1630	5.3583	3;2	923.303				5856138
	1619	5.2514	2	2646.1				5841302
	3598	9.5337	1	477.224				5778872
	4547	11.8941	1;2	613.354				5764793
	1583	5.1422	2;3	773.375				5763363
	1629	5.3569	2	688.275				5726014
	7756	22.9354	2	800.466				5712408
	1635	5.3897	2	704.253				5696489
	7263	17.9873	1	428.311				5690522
	7436	19.4441	1	662.445				5688369
	2667	7.4779	5;2;4;3	1162.68				5687017
	7068	17.9294	1	858.691				5667810
	7160	17.3458	1	190.099				5634410
	871	3.4115	1	295.126				5620059
	4014	10.6463	2	1569.68				5587303
	5054	13.0695	2;4;3	1524.76				5580731
	6463	15.8829	2;1	497.332				5576079
	3202	8.6239	3;4;2	1496.51				5565072
	7422	20.973	1	229.24				5534698
	6624	16.2664	1;2	601.307				5523148
	4325	11.4189	2;1	1422.57				5493689
	7308	18.207	1	574.404				5446459
	1747	5.6369	1	172.071				5426263
	3819	10.0961	3;4;5	1534.81				5411321
	6934	17.01	1	519.324				5403924
	3356	8.996	3;2	1129.58				5398502
	3534	9.561	3;2	1661.72				5361646
	3193	8.5126	3;2	1290.52				5273578
	7367	18.5971	1	451.387				5267665
	3467	9.2551	2;3	2077.96				5263810
	7329	18.3106	1	340.258				5263228
	2679	7.4843	2;3;1	1132.48				5261605
	3822	10.1077	4;3;2	2311.98				5250677
	4151	10.8671	4;2;3	1848.65				5250275
	1618	5.1717	2;1	688.274				5229236
	4206	11.0481	1;2	700.241				5222976
	4089	10.7253	3;2	2446.12				5221689
	6533	16.0488	3;2	1109.57				5214800
	66	1.1057	1	161.068				5188830
	3302	8.9693	2;3	1182.52				5171483
	6935	17.0186	1	564.275				5170342
	7137	17.3186	1	328.222				5161318
	5116	13.2599	2;3;4	1361.61				5149328
	4449	11.6712	1	304.15				5130243
	7013	17.0985	1	524.28				5086897
	7550	21.9419	1	273.267				5085809
	4054	10.6374	1	294.158				5082089
	287	1.6707	1	345.033				5073264
	7087	17.8206	1	758.639				5034210
	7456	20.8618	1	390.277				5010345
	3166	8.4376	4;2;3	1868.67				4985618
	1606	5.1754	3;2	923.303				4982490
	2691	7.5201	2;3;1	1162.49				4942342
	7167	17.3888	1	364.128				4885073
	5732	14.4575	3;4;2	1468.78				4867799
	7693	22.6869	1	222.982				4866946
	4402	11.5577	2;3	1394.6				4843575
	3608	9.5868	2;4;3;5	1940.69				4810506
	3192	8.544	1;2	1312.6				4796577
	3926	10.3588	2;3	2381.96				4775886
	2682	7.527	2;3;1	1170.52				4767802
	7202	20.3793	1	1038.76				4763681
	7149	19.8945	1	753.683				4755930
	1612	5.1771	2	648.295				4719449
	3207	8.592	2	2879.18				4696861
	3187	8.5146	2;3	1274.56				4693653
	7281	17.9972	1	472.337				4684196
	1631	5.4335	2	718.221				4673721
	7152	20.0134	1	779.699				4670083
	7123	20.0129	1	805.715				4649978
	1663	5.5774	1	287.195				4636658
	3614	9.5638	3	3729.6				4632937
	7676	22.7995	2;1	955.445				4608850
	7364	18.534	1	923.26				4595583
	3652	10.2302	1	183.069				4566974
	4526	11.8888	2;1	485.296				4564563
	7162	17.3369	1	296.05				4530671
	7114	17.2626	1	620.41				4520144
	7101	19.7444	1	849.243				4519361
	7334	20.2962	1	823.725				4514963
	5953	14.8239	1	388.232				4498929
	6952	16.8287	1	330.202				4495182
	2306	6.7326	1	495.205				4492043
	3805	10.0552	2	1514.62				4485813
	6972	17.0226	1	1198.65				4483689
	7361	18.5508	1	583.465				4482076
	4845	12.6209	2;1	745.433				4474519
	6968	17.0264	1	1154.62				4458967
	4368	11.4616	3	1238.71				4452358
	3841	10.1181	2;3	2341.99				4449024
	7084	17.8178	1	784.654				4441477
	7076	17.5566	1	558.123				4435372
	217	1.1543	2;1	484.237				4425085
	7633	22.3851	1	289.262				4421985
	7282	17.9733	1	384.284				4421075
	7761	22.9889	1	238.218				4399660
	2692	7.5221	3	1160.45				4390170
	6956	17.0178	1	608.301				4361490
	7675	22.7252	1	443.275				4357129
	7223	17.7025	1	770.478				4343214
	3199	8.5355	3;2	3251.34				4339593
	3331	8.9603	2;1	1152.51				4330790
	7369	20.715	1	367.417				4325256
	3183	8.4058	4;5	7209.05				4311488
	7681	22.7255	1;2	1420.69				4310844
	5848	14.7115	3;2	889.443				4309266
	1610	5.1742	1	359.11				4303590
	3215	8.5899	2	2863.21				4302650
	3205	8.5903	2	802.453				4300730
	7147	19.9785	1	837.741				4295210
	6418	15.7258	1	316.211				4286799
	564	2.3892	1	289.972				4269026
	7387	21.0679	1	199.965				4252897
	3194	8.4883	1	1793.45				4192834
	7019	17.086	1	480.254				4181941
	7276	20.1409	1	701.528				4177028
	2184	6.4709	2;3	1036.37				4173853
	3727	9.8321	1	230.163				4169048
	6944	16.9972	1	652.327				4167077
	7088	17.8734	1	810.67				4153772
	7089	17.9718	1	828.681				4136424
	7317	18.6509	1	853.735				4132945
	1659	5.4684	1	202.131				4124582
	6957	17.0193	1	1110.6				4093904
	6273	15.4972	1	402.248				4074581
	7012	17.3823	1	412.268				4056490
	7320	20.3733	1	721.497				4034165
	5478	13.9739	5;4;3;2	1740.96				4019424
	567	2.6841	1	276.033				4002194
	7238	17.6917	1	809.549				3990956
	3171	8.3447	4;2	1836.74				3936106
	2939	7.9533	2	742.397				3931379
	6953	16.9846	1	563.351				3919372
	4369	11.4593	3;2	1110.62				3919064
	1613	5.1651	2;1	719.216				3888357
	3208	8.5066	2	1836.74				3885378
	6950	17.0283	1	1242.68				3872254
	7092	17.9253	1	872.706				3867842
	7138	17.3321	1	678.452				3864491
	7695	22.7343	2	800.44				3863306
	3585	9.5905	2	1292.56				3854923
	7273	19.8387	1	599.46				3850869
	4046	10.611	2;3	2375.08				3837833
	255	1.563	1	271.084				3835395
	2320	6.7391	2	2132.8				3825375
	6609	16.137	1;2	574.368				3822648
	5012	12.9446	3;4;2	1513.79				3811718
	5801	14.5762	2	1109.48				3809376
	6974	17.0121	1	1066.57				3804497
	1679	5.4894	2;1	701.344				3768935
	7078	17.9741	1	842.696				3761042
	1895	5.9462	1;2	927.391				3755478
	7278	18.0677	1	423.355				3746016
	582	2.3828	1	406.99				3745025
	3212	8.6165	2	887.306				3735595
	7732	22.8125	1	1124.92				3734585
	4282	11.3074	2;3;4	1415.73				3731340
	2300	6.7534	2	752.203				3729865
	3627	9.5889	1;2	479.237				3712295
	7300	18.2835	1	332.292				3708276
	3195	8.5245	2;3	1304.57				3695562
	556	2.3878	1	376.048				3671291
	3196	8.5304	3;2	1320.53				3667639
	6723	16.3668	2;1	535.311				3665310
	5046	13.0779	1;2	500.332				3662002
	1054	4.0167	1	151.049				3660405
	7309	18.1921	1	618.431				3639304
	6990	17.021	1	568.306				3635786
	4171	11.1475	1	183.069				3633536
	7698	22.7128	1	228.148				3623551
	931	3.3096	1;2;3	630.369				3609537
	4155	10.8457	3	3583.46				3601212
	7139	17.3452	1	357.972				3584698
	1412	4.8557	1	232.142				3582279
	6927	16.9079	1	475.298				3581776
	835	3.4449	1	201.979				3576356
	5335	13.7432	2;4;3	1215.63				3574171
	1982	6.1299	3;2	1150.45				3559076
	7009	17.0409	2	955.442				3556409
	6544	16.0488	3;2	1357.72				3550004
	4742	12.3804	3;2	2323.99				3547234
	6954	16.9955	1	696.353				3538193
	7083	17.7893	1	796.654				3529655
	1634	5.3334	2	851.374				3518395
	7416	20.9189	1	303.292				3515272
	7694	22.6898	1	181.955				3500639
	3933	10.3589	3;2	2365.99				3477311
	6943	16.9955	1	607.377				3457219
	3529	9.4139	3;4;2	1351.66				3450741
	7708	22.747	1	460.254				3446838
	4096	10.73	2;3	2476.13				3442393
	3235	9.1175	1	183.069				3429111
	2263	6.657	1;2	489.253				3428050
	2327	6.7669	2	1661.66				3426375
	4376	11.4632	2	756.427				3388753
	613	2.4774	1	369.044				3385081
	7439	19.4114	1	679.472				3372938
	7701	22.7131	1	245.236				3370990
	2324	6.7548	2	2375.92				3354449
	7319	18.2107	1	428.311				3352488
	6980	17.0224	1	1286.7				3350069
	5187	13.3652	1	348.176				3349926
	7372	20.5332	1	545.392				3341545
	6208	15.3703	2;3	1270.66				3335297
	7081	17.8207	1	271.214				3332792
	2973	8.0215	1	388.243				3331676
	7315	18.1903	1	393.345				3330353
	6936	16.9024	2	800.438				3318613
	6670	16.2554	1	431.273				3318072
	2008	6.2326	1	216.147				3309665
	5171	13.2998	2	605.353				3305737
	7722	22.7784	2	1571.84				3300160
	1632	5.3791	1;2	719.217				3299099
	3530	9.413	4;3;2	1355.58				3296930
	7677	22.7151	1	317.174				3295574
	7283	17.9775	1	516.362				3291705
	6708	16.3316	2;3	1189.67				3289895
	6576	16.1127	2;1	628.39				3266570
	7713	22.8274	1	1073.79				3261050
	3114	8.2412	3;2	871.497				3245981
	5943	14.904	1;2	469.326				3241753
	7705	22.8961	2;3	1022.63				3229361
	7341	18.507	1	627.491				3227716
	4992	12.8906	2;1	484.351				3225079
	7164	19.9438	1	867.751				3211713
	1562	5.0929	3;2	770.487				3202081
	2200	6.7446	1	185.068				3201821
	4565	12.0112	2;3	1882.72				3198165
	6501	15.9452	1	296.119				3190479
	285	2.2284	1	201.979				3189486
	6987	17.0191	1	612.332				3189368
	7072	17.6016	1	354.062				3187815
	5099	13.1943	3;2;4	1309.7				3186436
	510	2.7071	1	186.001				3182376
	1111	3.8695	1	347.062				3179873
	5428	13.8836	2	1019.5				3165343
	6928	16.7859	1	478.242				3161031
	7816	23.2013	1	168.97				3155425
	7082	17.7515	1	744.623				3153719
	2336	6.7962	1;2	373.174				3146584
	7575	21.2051	1	683.195				3145948
	4688	12.2429	1	345.226				3137958
	7725	22.9433	6;5;4	3022.6				3132675
	7674	22.7032	1	171.95				3132209
	7717	22.7695	1	502.265				3130534
	7158	18.3852	1	791.699				3128554
	6970	17.0209	1;3	1022.55				3126602
	4036	10.5505	1;2	614.338				3125446
	4922	12.8063	4;3;2	1257.61				3112903
	7090	17.8755	1	793.586				3111524
	6930	16.8004	1	480.254				3098641
	2364	7.6244	1	183.069				3092196
	4383	11.523	1;2	429.294				3091657
	3560	9.472	2	1046.49				3086830
	6925	16.7802	3;2	1500.71				3086283
	1596	5.1405	2	645.317				3082729
	595	2.5646	1	259.189				3063589
	7191	17.5218	1	575.402				3058856
	7702	22.7356	1	315.216				3056160
	4324	11.3261	3;2	890.496				3051918
	1887	5.9447	1;2	724.312				3044233
	1711	5.5731	2;1	731.355				3043648
	3083	8.3237	2;3	1627.64				3036476
	4156	10.8522	3	3567.48				3033939
	7055	17.7143	1	632.142				3030191
	1214	4.5624	1	259.189				3023500
	4859	12.7434	1;2	654.37				3017009
	3826	10.1078	3;2	2296.01				3016352
	1888	5.9461	3;2	965.338				3012896
	7091	17.8576	1	844.675				3005558
	7116	17.2698	1	302.055				3003457
	7773	23.2696	1	229.883				2999143
	3204	8.6246	2;4;3	1480.53				2996525
	6961	17.0015	1	740.38				2989405
	4494	11.8246	3;2;4	2734.1				2985613
	2170	6.5044	1;3;2	962.403				2981714
	1481	5.0059	1	498.206				2980249
	3846	10.1342	3;2	2372				2974149
	2328	6.7343	1	1396.57				2971019
	6493	15.9092	2	860.459				2956330
	3117	8.2634	3;2	1249.5				2955894
	6966	16.9997	1	651.403				2939484
	7745	22.8709	1	1027.06				2937292
	3783	9.9885	1	236.116				2934649
	4602	12.069	3;4;2	1263.66				2922489
	7094	17.2221	1	248.198				2915838
	6337	15.6342	1	759.376				2914902
	3660	9.7291	2	654.381				2907351
	3170	8.3383	4;3;2	1852.69				2896224
	1042	4.0829	1	246.121				2874408
	3217	8.6171	1	646.28				2868896
	7739	22.8682	1	1243.28				2868743
	7192	17.5202	1	619.428				2859988
	2399	7.0212	1	540.216				2858853
	2018	6.2036	2;1	618.297				2855259
	3110	8.2703	3;2	1241.56				2840722
	7096	18.1883	1	1043.72				2837291
	1224	4.2527	1	232.142				2830677
	4772	12.4541	1	461.285				2791630
	6940	16.9581	1;2	978.476				2791050
	3200	8.5373	3;2	3213.4				2773733
	7449	19.4684	1	923.261				2772068
	225	1.1584	2;1	564.203				2766032
	7520	20.3718	1	923.261				2765449
	7591	21.1752	1	923.261				2764233
	5829	14.5752	3	1354.69				2763862
	5784	14.5289	2;1	754.258				2747891
	5433	13.8464	2	501.327				2738465
	7267	17.9309	1	643.486				2735721
	247	1.4428	1	621.775				2732438
	7479	19.8236	1	923.261				2729445
	7008	17.0611	1	603.346				2720815
	7735	22.849	1	1243.44				2720100
	7391	20.7238	1	157.146				2709380
	6190	15.3134	1	450.211				2700404
	1661	5.3567	2;3	911.324				2699208
	3236	8.7493	4;2;3;5	1285.64				2698734
	2788	7.8349	1	156.076				2681092
	7398	18.8937	1	923.26				2672260
	877	3.2319	1	414.168				2671355
	7168	17.3977	1	736.494				2669557
	1844	5.8289	2;3	860.413				2667400
	4281	11.2558	4;3	3437.56				2664548
	1917	5.9812	1	251.102				2663314
	1799	5.7861	2	772.382				2657433
	7033	17.1852	1	562.368				2652854
	7599	21.3824	1	923.261				2652647
	7098	17.258	1	304.164				2646814
	7247	17.7407	1	413.313				2633711
	7310	18.1494	1	662.457				2630506
	7095	17.7927	1	604.388				2618408
	5004	12.9335	1	367.174				2614313
	4231	11.1149	1;2	1219.49				2614025
	7559	20.7964	1	923.261				2612797
	7216	17.676	1	356.253				2608589
	2198	6.4837	2	1241.55				2608340
	3842	10.12	3;2	2326.02				2606889
	4578	12.0218	3;2	1413.68				2602520
	6939	16.8032	1	520.249				2594014
	7006	17.0265	1	647.372				2588478
	5987	14.8985	1	392.202				2588425
	6992	16.9877	3	1121.59				2585273
	6377	15.6715	3;2	1199.62				2583587
	468	2.3206	1	306.975				2583369
	6610	16.1358	1	461.284				2581739
	7571	20.9651	1	923.261				2580038
	4047	10.5954	2;3;4	2383.02				2579834
	306	1.9212	1	316.185				2579050
	3577	9.4754	3;2	711.286				2577968
	4143	10.8687	4;3;2	1832.67				2575550
	3113	8.2399	3;2;1	1203.52				2575173
	577	2.393	1	271.961				2572793
	7316	18.195	1	472.337				2571602
	7169	17.403	1	360.214				2567047
	7038	17.1384	1	559.319				2565352
	5934	14.8603	3;2	1471.7				2563492
	7407	18.9335	1	495.413				2558153
	3301	8.8607	1	230.163				2552725
	6978	17.032	1	1330.73				2552009
	5138	13.2674	2;3	1126.64				2550509
	7065	17.1914	1	249.17				2546888
	7165	18.6106	1	817.715				2539703
	4419	11.5282	2	899.506				2536467
	5884	14.7335	3;4;2	1551.76				2527455
	6014	14.9658	3;2	1089.64				2525066
	1670	5.5251	1	401.238				2524850
	3145	8.3229	2;1	1217.54				2519329
	4869	12.6298	2	1010.45				2502139
	3654	9.7132	3;2	1602.76				2497824
	3210	8.582	1	1420.95				2494780
	7742	22.886	3	1554.82				2488940
	2326	6.7201	2	2709.15				2487123
	3209	8.5988	2;3	585.395				2477144
	3292	8.9382	3;2	2235.99				2475647
	7365	18.4795	1	456.342				2468894
	1223	4.2178	2;3	704.253				2467272
	733	2.9832	1	289.972				2461943
	7026	17.1211	1	691.398				2457586
	2248	6.667	3;4;2	1334.55				2452804
	7093	17.7922	1	1107.85				2452239
	5513	14.0602	2;3	990.553				2449232
	7274	18.0396	1	560.389				2446106
	7020	17.1138	1	656.358				2440490
	7103	17.7799	1	822.67				2433681
	7641	22.0524	1	923.261				2432533
	7386	20.6275	1	657.502				2432052
	6131	15.2382	2	853.363				2431350
	2945	7.9921	4;3;2	1422.55				2429112
	2236	6.6039	1	501.254				2429097
	2261	6.6342	1;2	429.294				2417337
	7484	19.7954	1	1073.3				2414758
	6878	16.6444	3;4	1897				2413886
	6235	15.3798	3;2	1113.64				2411879
	1651	5.4143	1	185.069				2399761
	7115	17.2713	1	442.326				2399268
	3211	8.5974	1	1217.54				2396812
	987	3.6682	1	174.111				2387261
	1865	5.8562	2	802.392				2383743
	232	1.1936	1	201.972				2383187
	6254	15.5173	2	1247.53				2382299
	6988	16.9256	1	691.398				2381173
	7740	22.9477	3	1153.67				2377719
	7105	18.0015	1	868.712				2375577
	7304	18.6157	2	1702.51				2374471
	2685	7.4831	2;1	907.423				2373995
	7564	21.0538	1	757.214				2369374
	351	1.7767	2;1	690.217				2364307
	7399	20.7686	1	501.366				2363808
	7441	21.2668	1	413.423				2362165
	2224	6.5236	1	183.069				2359694
	3847	10.1349	3;4;2	2364.06				2359070
	7104	17.9556	1	856.711				2357126
	3611	9.5886	4;3;2	1924.72				2351149
	3703	9.8205	1	301.189				2345066
	4292	11.2581	3;4	3467.57				2344508
	4095	10.7153	3;2	2454.05				2342258
	3377	9.1389	2;3	1831.71				2341365
	2068	6.2251	1	183.069				2339588
	566	2.3715	1	355.999				2333986
	6487	15.8888	1;2	1312.54				2327234
	1534	5.074	1	445.228				2326944
	7097	17.7077	1	770.639				2318840
	6809	16.7074	4;3	1206.62				2313020
	948	3.3055	2;1	559.332				2312591
	640	2.5834	1	385.039				2311383
	2333	6.8178	2	760.296				2308786
	2854	7.7798	1	194.115				2294511
	6671	16.2579	1	436.228				2293346
	7617	21.6776	1	289.261				2284313
	6995	16.9959	2	1303.73				2280988
	7339	20.4018	1	863.756				2280947
	6149	15.2682	3;2	1416.77				2278794
	7322	18.3006	1	925.26				2278061
	6062	15.1128	2	1425.63				2275085
	3624	9.5686	3	3767.55				2273367
	7323	18.3296	1	545.391				2270651
	2188	6.4846	1	207.093				2263680
	4597	12.0025	3;2	1152.6				2258932
	7721	22.775	2	1962.98				2258737
	7185	17.4872	1	398.243				2256978
	4734	12.3229	2;1	598.368				2256767
	802	2.9802	2;1	604.317				2255586
	6993	16.9226	1	656.359				2248421
	4452	11.6351	1;2	484.351				2241173
	6948	16.8403	1	524.28				2240879
	696	2.7071	1	201.979				2239599
	3914	10.3181	1;2	757.302				2239189
	6971	16.8625	3	1128.64				2236131
	7716	22.7476	1	716.343				2235615
	1712	5.6393	1	245.148				2227084
	1633	5.5435	2	735.247				2225814
	5777	14.5101	3;2	1389.67				2224056
	4182	11.0307	2;3	2346.05				2221149
	5598	14.2022	2;3	1327.72				2216336
	7311	18.1035	1	745.554				2214197
	7715	22.745	1	869.452				2213551
	1692	5.6142	1	183.069				2210529
	2572	7.6908	1;2	358.233				2209897
	4128	10.7836	2;1	487.282				2206406
	579	2.3816	1	260.019				2201870
	590	2.377	1	280.017				2201441
	7654	22.4828	1	923.261				2198669
	4502	11.823	3;2	2718.13				2195858
	4061	10.6134	4;3;2	2405.09				2192354
	4088	10.6963	4;5;3	1556.82				2182405
	2312	6.6999	2	740.224				2180194
	1937	5.9368	1	183.069				2179722
	7279	19.3123	1	839.72				2178420
	3964	10.4154	2	959.327				2174815
	218	1.1791	1	173.977				2174718
	5462	13.91	1	315.204				2174082
	43	0.8592	1	176.95				2172191
	4886	12.69	2;1	528.374				2170982
	6982	16.9914	2;1	1259.7				2168019
	6365	15.6882	2;1	1143.55				2165015
	1222	4.22	1;2	666.306				2163128
	234	1.1933	2	331.902				2161245
	6960	16.9955	1	1149.67				2158815
	7254	17.8264	1	304.261				2158624
	3625	9.5614	3	3751.58				2156676
	3343	8.9482	4;5;3	1312.84				2156560
	7714	22.7578	2	842.487				2152714
	7348	18.4523	1	1040.76				2151489
	7099	17.2383	1	615.455				2150520
	3486	9.2649	1	467.201				2145255
	5468	13.9353	2	1380.57				2142622
	6072	15.1223	4;3;5	1947.91				2139096
	7253	17.8303	1	303.292				2139046
	3188	8.4954	3;4;2	1852.69				2117073
	3785	9.9335	1	390.211				2114079
	2533	7.202	3;4;2	971.576				2107999
	6560	16.0635	2;1	507.269				2107327
	7585	21.1634	1	311.318				2101582
	4698	12.294	2;3	1790.76				2101397
	5524	13.9839	1;2	390.229				2101292
	7362	18.4348	1	671.517				2100129
	1614	5.1641	2	735.245				2099978
	3160	8.3344	1	720.315				2098201
	6963	17.0043	1	1105.65				2096084
	3203	8.5437	3;2	3235.37				2095580
	7194	17.5163	1	536.332				2095479
	4371	11.4615	4	1291.74				2095364
	7193	17.5077	1	663.455				2095065
	2024	6.2061	2	486.327				2092124
	7330	18.253	1	997.28				2090966
	2329	6.7488	1	548.116				2082912
	7752	22.9212	2	984.527				2062495
	4092	10.7217	3;2;4	2484.06				2060857
	7775	23.0848	1	164.976				2052801
	1771	5.6855	1	283.091				2050815
	1664	5.6126	1	260.137				2050468
	5852	14.652	3;2	1652.79				2047217
	4180	11.0227	2;3	2316.04				2041721
	6899	16.6555	1	462.214				2039662
	5050	13.0164	3;2	1790.68				2038187
	7035	17.185	1	557.413				2035885
	4310	11.2939	2	1324.59				2022562
	6994	17.0402	1	784.406				2020515
	7024	17.1102	1	330.201				2020361
	5523	14.0065	1	195.115				2018031
	7061	17.8117	1	886.722				2014501
	3127	8.2662	2	1233.53				2013764
	2274	6.6482	1	282.121				2012688
	7133	17.6854	1	853.736				2012129
	5976	14.9175	1	387.247				2006452
	6958	16.9995	1	695.43				2006159
	2811	7.7584	1	462.232				2003952
	3728	9.8164	1	238.142				2003151
	1187	4.5998	1	183.069				1996055
	5711	14.3913	2	571.369				1993831
	3184	8.3879	5	7193.09				1992711
	2719	7.5449	1	248.119				1988818
	697	2.7653	1	151.049				1988234
	7691	22.7149	1	331.211				1980830
	6996	17.0123	1	1061.62				1980181
	4032	10.6239	3;2	1607.62				1978864
	2494	7.1661	2;1	502.311				1978643
	7117	17.2741	1	486.352				1972372
	3837	10.1033	2	924.524				1970632
	7786	23.0946	2	1012.56				1970430
	7730	22.798	2	1566.84				1969217
	6445	15.8411	5;3;4	1980.96				1968614
	2321	6.7335	2;1	1418.54				1964264
	6942	16.818	2	834.507				1963976
	3435	9.18	2	557.39				1961362
	641	2.5332	3	777.567				1959848
	4138	10.8095	4;3	1426.71				1955031
	593	2.3813	2	472.311				1954128
	6161	15.3526	4;3;2	1108.71				1953580
	7335	18.6843	1	788.63				1952701
	7171	17.3989	1	803.481				1952422
	3122	8.2663	3	1231.49				1947709
	2323	6.7355	2	1852.85				1943564
	294	1.8548	1	235.933				1943327
	6929	16.7637	1	406.167				1941165
	7226	17.6876	1	814.504				1929710
	7472	19.852	1	555.433				1928949
	3866	10.1731	2;1	601.343				1928422
	3845	10.1299	3;2	2356.03				1928322
	7417	20.6294	1	511.408				1923710
	5689	14.3377	1;2	452.274				1920010
	7744	22.8861	2;1	1389.73				1918383
	2337	6.8033	2	1920.76				1916726
	1908	6.2127	1;2	404.11				1914026
	6991	17.0474	1	735.425				1908815
	7106	17.848	1	894.727				1904408
	4203	11.0022	1	373.221				1903971
	4442	11.7078	2	716.443				1903795
	5412	13.8467	4;3;2	1427.62				1903713
	132	1.0802	1	162.1				1901164
	2273	6.6379	1	316.211				1900860
	4204	11.0372	2;3	2376.06				1895325
	3787	10.0199	2	1324.6				1888493
	7743	22.8477	2	1312.7				1884608
	2064	6.3043	1	252.111				1882613
	3226	8.6528	2;1	647.347				1879834
	7410	20.7556	1	250.178				1874230
	7782	22.9779	1	1073.61				1873906
	7130	17.2713	1	356.139				1873705
	3596	9.5169	3;4;2	1030.59				1873432
	7014	17.0757	1	520.249				1873032
	7032	17.1606	1	191.131				1872572
	6973	16.9634	2	1347.76				1871577
	5670	14.3824	2	1177.57				1869365
	1482	5.0037	2;1	536.152				1865586
	7462	19.5825	1	555.434				1864132
	7070	17.1785	1	298.175				1863701
	3468	9.2342	1	586.307				1863371
	7774	23.0591	1	284.887				1863321
	553	2.3827	1	292.01				1858476
	6672	16.2697	2;1	639.254				1856621
	7286	18.0469	1	925.259				1852129
	3985	10.413	1	262.135				1849155
	4157	10.8249	2;1	674.358				1847157
	251	1.9131	1	183.069				1844234
	3784	10.0093	2	1294.59				1844044
	226	1.1589	1	403.135				1841648
	5788	14.5397	3;2;4	1428.77				1839895
	7343	18.5796	1	739.668				1837092
	788	3.026	1	406.99				1836786
	5691	14.3662	2	663.406				1835061
	4676	12.3	5;4;3	1939.07				1832200
	293	1.9107	1	155.967				1831789
	2233	6.614	5;4;3	1394.81				1831690
	836	3.023	1	306.975				1830629
	7058	17.2399	1	484.104				1828169
	1112	3.8587	1	344.038				1822758
	7352	20.5628	1	880.654				1820063
	7794	24.6713	1	183.978				1819840
	5589	14.2245	1	391.177				1819222
	7288	18.1479	1	706.483				1818293
	6962	16.8444	2	767.453				1816167
	2334	6.743	2	2359.95				1815933
	7350	20.401	1	865.772				1814154
	7596	21.8636	1	467.381				1812160
	7443	19.3606	1	555.433				1809852
	7495	20.0142	2	1702.51				1808537
	3229	8.7275	1	287.184				1807480
	1028	3.6087	2	424.254				1806548
	3804	10.0425	3;2	2070.95				1803813
	4208	11.0368	4;3	2278.97				1803590
	876	3.3497	1	333.073				1803516
	7002	16.9416	3	1195.67				1800974
	4285	11.2555	3;4	3497.59				1799195
	4161	10.9098	4;3	1687.86				1798956
	2093	6.2783	1	273.18				1798267
	6505	15.9729	3;2	995.459				1795944
	3506	9.3273	3;2	856.513				1794626
	7170	17.3908	1	234.162				1792836
	329	1.7945	2	706.183				1791827
	7696	22.7198	2	1410.74				1789181
	4121	10.7566	3;2	1053.45				1787399
	7505	20.2503	1	555.434				1787172
	3638	9.5979	1	408.2				1786229
	4122	10.7691	3;2	2169.99				1784653
	4880	12.6999	2	614.375				1781007
	554	2.6137	1	240.012				1779328
	7718	22.7495	1	728.408				1778337
	6914	16.6949	1	211.111				1777397
	7000	17.0155	1	1017.59				1777304
	7435	19.2837	1	467.381				1772475
	7118	17.3095	1	706.161				1770625
	7172	17.6547	1	997.279				1767410
	4586	12.1809	2	726.391				1766690
	4377	11.4591	2	869.511				1764157
	3483	9.2377	2;3	805.328				1762772
	7079	17.2408	1	398.3				1760130
	1652	5.4326	3;2	945.279				1753526
	3844	10.116	2	853.487				1753481
	416	2.24	1	273.18				1751287
	7003	17.044	1	934.494				1737881
	3248	8.6152	2	493.252				1736224
	3640	9.6552	4;6;5;3	1998.21				1735913
	7452	19.7264	1	467.381				1735419
	6229	15.4758	1	414.248				1732069
	3045	8.1804	1	242.126				1731989
	2803	7.7495	3;4;2	1364.68				1728287
	6997	17.0138	1	1193.7				1726080
	6798	16.5088	3;4;2	1359.69				1724880
	3778	9.9599	5;3;4;2	2792.07				1724399
	1113	3.8576	1	378.014				1724051
	1639	5.4678	2;1	648.295				1723909
	5434	13.8416	1	604.306				1722241
	6283	15.5603	1	718.321				1719570
	7697	22.7072	2	1588.8				1717623
	5117	13.2059	3;2	1215.62				1716505
	7025	17.1166	1	1374.76				1715414
	3874	10.1932	1	266.126				1713035
	7661	22.5784	1	1073.3				1712773
	1666	5.477	2;3	1134.48				1712645
	2453	7.1201	1	218.127				1710731
	3077	8.1689	1	424.195				1710717
	7186	17.4871	1	789.581				1710304
	2035	6.2191	1	366.163				1709639
	7325	18.377	1	999.279				1704825
	2654	7.481	3;4;2	1186.4				1702937
	7347	20.3329	1	881.767				1697984
	6969	16.8759	3;2	883.559				1695964
	1709	5.5515	1	626.263				1692892
	262	1.6152	1	528.166				1690989
	4568	11.9705	1	689.323				1684082
	7259	17.8	1	823.725				1683766
	7689	22.7266	2;1	1286.61				1682724
	7031	17.1636	1	422.191				1681969
	7709	22.7188	1	998.495				1681600
	3885	10.2667	2;3;1	906.492				1675710
	4172	10.8795	2	1816.72				1675463
	7507	20.572	1	467.382				1675053
	5941	14.8913	1	370.22				1673000
	7336	20.2843	1	889.772				1672903
	1805	6.0905	1	330.226				1671582
	3489	9.2922	2	1296.6				1671201
	2519	7.208	1	156.076				1670383
	7048	17.1779	1	229.24				1667387
	6985	16.9716	2	1298.78				1663390
	503	2.2735	2;1	461.211				1663059
	2332	6.7546	2	2337.97				1660389
	7344	18.5607	1	765.684				1655080
	3661	9.7441	2;1	1223.55				1654128
	451	2.3417	1	237.972				1647970
	6965	16.9031	2	1435.81				1647154
	7682	22.7119	2	1459.62				1643993
	4060	10.6111	2;3	2413.03				1641510
	2347	6.8389	3	995.325				1640926
	591	2.407	2;1	503.269				1638670
	3334	8.9611	3;2	1190.46				1634721
	769	3.0122	1	376.048				1632420
	7015	17.0747	1	375.252				1632388
	5040	13.0311	4;3;5	1725.91				1631746
	5136	13.2304	2	786.412				1626817
	5510	14.018	2	1031.45				1624513
	2296	6.6731	2	774.178				1616785
	7723	22.7788	2	1945.85				1615062
	4472	11.6662	1	282.168				1614292
	1653	5.4096	2	690.226				1613933
	5137	13.2408	4;3;2	1599.8				1613317
	1660	6.0566	1	157.954				1611606
	7228	17.6925	1	439.35				1609528
	6981	16.914	3;4	1422.76				1608931
	4279	11.2218	4;3;5	1405.8				1608561
	750	2.9969	1	260.02				1608336
	3808	10.0512	2;3	2100.96				1608328
	2293	6.6769	1	293.173				1608326
	2702	7.5215	1;2	937.433				1606871
	1636	5.3864	2	720.225				1604797
	7680	22.7157	1	836.396				1603842
	6464	15.8834	1	384.248				1603026
	2303	6.7	2	2048.82				1600467
	7678	22.7023	1	153.96				1599536
	7261	18.6647	1	941.731				1598417
	1741	5.6193	1	653.311				1595356
	110	0.7188	1	162.939				1593859
	619	3.1342	1	183.069				1593743
	7750	22.9762	3;4;2	1839.01				1593263
	7306	18.1076	1	1071.3				1593191
	1265	4.4539	2	778.29				1593096
	7196	18.7521	1	213.245				1592082
	3632	9.5892	3	1143.6				1591793
	3651	9.7019	2;3	969.524				1591341
	7349	20.5995	1	1102.89				1589956
	387	2.0671	1	417.221				1588871
	2348	6.8466	2	776.274				1586495
	7027	17.1403	1	700.384				1586437
	6967	16.9769	2	1391.78				1585800
	4059	10.5962	2;3	2367.05				1581739
	3869	10.1818	3;2	1009.52				1581473
	1155	3.9603	1;2	396.248				1580470
	2680	7.4981	1	321.179				1580142
	2353	6.8523	2;1	687.39				1577421
	2711	7.5358	2;3	1208.47				1575074
	7458	19.7144	1	418.308				1574609
	7176	17.4002	1	759.455				1571252
	1678	5.4489	2;3;4	1010.5				1567931
	3310	8.8982	4;3;5	1283.79				1567806
	4668	12.1904	3;2	1055.61				1567540
	7496	20.0334	1	495.413				1566674
	5529	13.9818	2;1	342.226				1566458
	4697	12.3036	3	1208.65				1564574
	7741	22.8639	1	1244.39				1563928
	7010	16.9784	2	1215.68				1563641
	274	1.923	1	183.962				1563591
	5855	14.6564	2	884.496				1563052
	6030	14.9846	1;2	444.258				1561898
	7135	17.3294	1	638.399				1557512
	7077	17.2419	1	298.054				1557459
	6955	16.8223	2	1159.57				1555751
	2275	6.6473	1	280.105				1554716
	7587	21.813	1	457.34				1553338
	682	2.7609	1	188.116				1553146
	4347	11.456	1	307.153				1551230
	236	1.198	1	217.935				1550370
	7523	20.3739	1	213.245				1549357
	3273	8.8317	4;3	1591.85				1547198
	7108	17.8398	1	870.727				1545514
	2338	6.827	1	791.238				1543842
	4119	10.7269	2;3	2438.08				1540581
	4686	12.2589	3;2	776.465				1539546
	7141	17.3059	1	367.417				1538522
	592	2.3608	1	351.926				1537654
	7324	18.6191	1	703.2				1537168
	4951	12.8173	2;1	980.492				1536255
	2346	7.6814	1	185.214				1536080
	5849	14.6222	4;3	1942.94				1535759
	7521	20.7071	1	457.34				1535580
	6520	15.9933	1	647.327				1535134
	6886	16.6705	2	1002.48				1534399
	4616	12.0834	1	481.217				1533467
	3148	8.2731	1	236.116				1533414
	3990	10.4695	1;2	918.429				1533300
	1589	5.1367	4;2;3	937.518				1528722
	4114	10.7252	3;2	2468.09				1527816
	257	1.5459	2	451.888				1526911
	1640	5.3641	1	922.296				1526218
	79	0.8349	1	194.96				1518796
	4335	11.4188	3;4;2	1476.49				1518010
	4461	11.6259	1	300.176				1517454
	3930	10.3565	2	582.312				1514443
	2185	6.4739	1;2	795.349				1514243
	7589	21.4488	1	495.413				1514231
	7460	19.5628	1	457.34				1511263
	7140	17.3493	1	609.616				1510739
	2344	7.5537	1	157.954				1510140
	3971	10.4059	4;3	1400.72				1508792
	7767	23.1282	1	254.932				1504762
	4451	11.6171	1	565.199				1504376
	7468	19.7555	1	457.339				1499983
	1710	5.5519	2	664.21				1498667
	7453	19.6901	1	495.413				1496720
	7255	17.8196	1	370.269				1495864
	6707	16.3276	1	503.295				1493867
	7692	22.7189	1;2	1177.55				1493804
	3595	9.5086	2	788.372				1491647
	7690	22.7145	2	978.478				1491474
	5501	14.0481	4;2;3	1553.78				1488166
	3274	8.7898	3;2	879.408				1487306
	1969	6.0745	1	495.206				1486164
	6711	16.3311	3;2	1016.53				1483543
	7177	17.5743	1	1045.72				1482402
	7679	22.7258	2	1339.7				1479602
	7700	22.7212	1;2	1118.58				1478466
	7011	17.0097	2	1254.75				1477153
	4858	12.7635	3;2	1156.56				1476476
	1677	5.3714	2	913.349				1473901
	5319	13.6937	2;3	1049.55				1469881
	7143	17.7828	1	772.655				1467009
	7719	22.7815	2;1	630.359				1466415
	6107	15.1955	4;3;2	1472.76				1464339
	3929	10.3577	3;2;4	2419.91				1463475
	2349	6.8722	3;2	1017.3				1461907
	7517	20.6579	1	495.413				1459899
	7378	18.7605	1	929.707				1459001
	3115	8.2251	2	583.355				1454527
	7684	22.7323	1	842.346				1453647
	3840	10.0937	2	1419.61				1452751
	7345	18.5787	1	767.7				1452113
	7379	20.9304	1	331.324				1450293
	3672	9.7599	2	1253.56				1450023
	2698	7.5227	2;4;3	1216.41				1446145
	1654	5.5258	1;2;3	892.351				1443642
	4628	12.1188	2	801.434				1443370
	698	2.8127	2	731.366				1443062
	7262	18.2546	1	777.219				1442018
	7163	17.4485	1	941.729				1440065
	7145	17.2834	1	682.426				1438983
	5328	13.6773	1	328.142				1436946
	7788	23.1002	1	166.006				1436464
	4667	12.1604	2	632.331				1436389
	7046	17.1264	1	779.45				1436162
	542	2.6944	1	180.001				1434050
	7536	20.5622	2	1702.51				1432981
	7148	17.371	1	677.47				1432246
	5628	14.273	1	400.279				1431262
	1701	5.5332	1	313.163				1430964
	2991	8.1713	2;3	736.386				1430613
	1	0.0831	1	158.962				1430521
	3953	10.4081	1	429.258				1428792
	6651	16.2085	3;2	1225.71				1425358
	1208	4.2607	1	271.164				1424888
	7178	17.4067	1	925.26				1423500
	6286	15.4796	2	893.449				1421870
	7630	22.2337	1	851.757				1421720
	7382	18.6657	1	948.702				1420675
	6761	16.4271	2;1	571.343				1420398
	4048	10.5699	2;3	892.476				1419342
	7187	17.4966	1	794.536				1417176
	7586	21.2678	2	1702.51				1417080
	7373	18.6063	1	852.759				1415643
	7044	17.4237	1	703.203				1415094
	1586	5.1188	3;2	829.513				1414792
	7060	17.2324	1	336.097				1414741
	5530	13.9997	1	393.19				1413673
	714	2.7324	2	559.332				1411905
	5191	13.3655	1	343.22				1411360
	3227	8.6925	5;4;6;3	1785.1				1410993
	7667	22.6463	1	241.277				1410691
	7637	21.9681	1	948.702				1410688
	336	3.4376	1	157.954				1409877
	5212	13.391	2	764.454				1409527
	7418	19.0847	1	948.702				1408895
	3440	9.1741	3;2	1959.77				1406885
	3245	8.7461	2;3	896.579				1406564
	3452	9.2129	5;4;3	2018.01				1403949
	3237	8.6678	1	396.198				1402773
	4141	10.825	3;4	2826.14				1402262
	6998	17.0515	2	1352.71				1401744
	7624	22.2068	1	853.736				1400057
	7313	18.1212	1	1147.32				1398319
	2420	7.0184	2;1	578.163				1397512
	2705	7.5213	3	1144.47				1397415
	7153	17.5194	1	765.683				1397101
	1898	5.9448	3;2	949.375				1394721
	1377	4.6645	2;1	443.296				1394079
	7683	22.737	2	767.455				1393680
	7333	19.9256	1	819.767				1393092
	1886	5.929	1;2	321.18				1391034
	3101	8.2968	2	1154.53				1384643
	7284	18.013	1	1073.3				1383387
	2621	7.3926	1	640.28				1383200
	7625	22.1618	1	495.413				1383193
	4454	11.6433	3;4	3508.6				1382974
	7738	22.8388	3	1121.59				1382876
	7204	17.8076	1	836.686				1378676
	7712	22.7466	1	579.328				1374776
	4120	10.746	4;3	1352.68				1372865
	6308	15.5707	2	644.364				1372611
	7275	17.9517	1	424.279				1370992
	2771	7.6369	2	640.365				1370096
	7042	17.1639	2	1396.74				1364264
	4453	11.6522	3;2	826.502				1364197
	4207	11.0388	2;4;3	1493.78				1364010
	7271	18.1035	1	706.161				1362733
	2982	8.0222	1	257.148				1361276
	7498	20.065	1	227.225				1360950
	6976	17.0463	1	739.455				1360749
	4739	12.3336	5	1662.85				1359662
	7370	18.6408	1	390.334				1359120
	2372	7.0005	1;2	386.264				1358371
	7600	21.3691	1	948.702				1357700
	4988	12.8585	2	996.498				1356262
	6181	15.3027	2;3	1174.61				1354151
	5782	14.5118	2	956.491				1352396
	7221	17.5949	1	739.668				1351982
	861	4.065	1	227.029				1351435
	4112	10.7278	3	2514.07				1349682
	7021	17.1162	1	890.468				1348946
	7657	22.562	1	948.703				1347510
	7028	17.1449	1	828.432				1346084
	2418	7.0028	1;2	472.264				1345823
	7056	17.9092	1	629.183				1345823
	4950	12.7909	1	513.279				1345230
	7150	17.3152	1	358.232				1344931
	7265	17.9331	1	999.278				1344104
	7734	22.8141	1	760.414				1341712
	7529	20.441	1	948.702				1341615
	3228	9.448	1	157.954				1340821
	2310	6.7592	2	723.254				1336950
	7763	22.9913	1	240.215				1335818
	4770	12.4281	4;3;2	1453.77				1335683
	5055	13.054	3;2	1094.55				1330148
	6926	16.7405	1	641.339				1329570
	4093	10.7055	2	770.253				1329085
	6353	15.6601	2	1024.55				1327301
	7360	20.4667	1	809.549				1327058
	2474	7.0796	2	829.404				1320616
	7543	20.782	1	948.702				1320228
	5192	13.3597	1	326.194				1316255
	6661	16.3583	3;2	1541.79				1312696
	4142	10.8262	3	2810.17				1311984
	7768	22.9995	3	1251.77				1309060
	4830	12.6365	3;2	923.507				1308452
	1615	5.1595	2;3	945.278				1306294
	627	2.536	1	305.151				1304799
	7022	17.1491	1	344.238				1303230
	4159	10.8552	2	764.369				1302674
	3141	8.3079	2	1255.48				1302031
	7195	17.5285	1	444.112				1299935
	6630	16.1919	4;3	2033				1299311
	7506	20.3228	1	583.465				1299305
	7211	17.5589	1	298.054				1299072
	5982	14.9237	3;4	1747.85				1297431
	3220	8.6254	2	871.328				1297132
	7650	22.5271	1	558.509				1296028
	505	2.6227	1	255.989				1295420
	2421	7.0205	1;2	562.198				1294118
	4243	11.0897	2	829.428				1293577
	6888	16.6435	2	1039.49				1289704
	5122	13.1966	1	429.258				1288348
	7337	18.3347	1	1073.3				1287518
	7136	17.6566	1	372.09				1286369
	822	3.0281	1	280.017				1282639
	5892	14.7333	2;1	729.401				1281201
	6931	16.7571	1	372.237				1279993
	3341	8.9449	1	203.079				1278749
	6648	16.1896	2	884.435				1277858
	6743	16.3654	2;1	626.273				1277620
	3988	10.4532	2;1	749.374				1275770
	4753	12.3697	2;1	599.327				1275502
	6983	16.9307	1	1237.72				1274209
	6975	16.8805	2	1308.69				1273926
	6382	15.6911	1	558.301				1272984
	7431	19.2477	1	703.2				1271562
	7554	20.8049	1	583.465				1270377
	7264	20.2659	1	1066.79				1269445
	4353	11.4557	3	932.566				1268552
	7720	22.796	2	1299.64				1267703
	512	2.3569	1	212.017				1266437
	4982	12.8502	2	882.528				1265124
	4556	11.8838	2	703.368				1264720
	2615	7.4284	2;1	456.233				1264318
	3402	9.1175	2	764.393				1264102
	7401	18.9341	1	795.694				1263359
	7508	20.156	1	948.703				1263298
	1965	6.066	2;3	1036.41				1262475
	7751	23.0046	5;7;6;4	3419.88				1260562
	6333	15.5926	2	810.423				1259305
	7016	17.1336	2	1440.76				1258266
	7688	22.7015	1;2	1104.53				1256467
	7210	17.5579	1	298.211				1256364
	6921	16.7397	4;3	1964.04				1255157
	7376	18.4713	1	948.703				1253424
	1997	6.151	2;1	536.27				1252654
	5977	14.9032	1	356.242				1251932
	5286	13.6492	2;1	547.279				1251033
	7119	17.2463	1	290.185				1249080
	6119	15.1946	3;4	1746.86				1249039
	6068	15.1229	2	948.476				1248130
	3029	8.1205	3;2	785.475				1247422
	6432	15.7597	1	331.211				1247087
	3085	8.2431	2;3	1611.67				1244246
	7260	17.8358	1	603.434				1242782
	7522	20.3593	1	227.225				1242524
	261	1.5479	1	441.838				1242523
	7655	22.5453	1	586.54				1242073
	6817	16.5166	1	634.299				1241990
	4101	10.7281	2;3;4	2506.14				1240451
	3931	10.3587	2;3;4	2403.93				1239675
	7699	22.687	1	749.336				1239394
	3348	8.9831	2;3	1220.47				1237894
	5543	14.1108	2	905.452				1234497
	6740	16.3915	2	1342.67				1233241
	7704	22.7379	1	657.37				1232874
	6941	16.7745	1	515.294				1232783
	3213	8.6135	2	1255.48				1230897
	2624	7.3761	2	1050.39				1230404
	3169	8.3367	2	602.375				1230216
	7572	21.0445	1	583.465				1229865
	292	1.6563	1	364.097				1228617
	620	2.5151	1	268.153				1226991
	3231	8.6876	1;2	718.385				1226868
	4456	11.6899	2;3	900.527				1226630
	1897	5.9382	3;2	955.519				1225928
	5409	13.8094	1	505.253				1223951
	7476	19.7522	1	583.465				1222145
	7457	21.2607	1	325.37				1219423
	7377	20.0895	1	821.783				1218577
	6818	16.5646	1	410.216				1217936
	2899	7.8493	1	472.264				1217796
	7036	17.1058	2	1435.81				1217550
	713	2.715	1	262.036				1216176
	4133	11.3139	1	157.954				1215964
	7397	18.8629	1	651.652				1215700
	7318	18.2942	1	609.616				1215511
	3173	8.3395	2	1081.51				1214869
	7388	20.8451	1	368.344				1214433
	4294	11.2299	2	487.3				1214353
	6581	16.1261	2;3	754.389				1214023
	6225	15.4046	2	829.411				1213542
	7389	18.8632	1	925.256				1211377
	7039	17.1225	1	973.565				1210704
	4042	10.6023	2	613.402				1210214
	6924	16.7226	1	432.176				1209640
	4187	11.0263	3	2384				1209059
	3986	10.4916	1	157.954				1207897
	7268	17.9068	2	1702.51				1207533
	266	1.5603	1	509.825				1203774
	6267	15.4633	1	328.142				1202288
	1850	5.9964	1	259.153				1200999
	3297	8.8429	3;2	1888.74				1197610
	1592	5.1438	2	716.354				1196858
	5917	14.7917	1;2	486.316				1196495
	5502	14.047	3;4	1319.68				1193974
	1517	5.0928	1	360.211				1191980
	4744	12.3397	2	800.438				1190510
	1521	5.0305	1;2	501.291				1189823
	7183	17.4979	1	1109.85				1189049
	4158	10.8509	3	1863.61				1188862
	1641	5.366	2	1798.69				1188317
	7342	18.7172	1	891.788				1186975
	7041	17.1346	1	1418.78				1186378
	7102	17.3115	1	462.295				1184786
	7001	16.9047	2	1127.63				1184497
	4296	11.2628	3;4	3527.6				1184000
	6724	16.3584	3	1313.7				1182666
	259	1.573	1	231.054				1181776
	7461	19.7257	1	948.702				1181049
	630	2.5931	1;2	519.03				1180794
	1896	5.9314	1	174.112				1180755
	6873	16.6134	2	815.384				1180638
	7127	17.497	2	1702.51				1180607
	5565	14.1182	2	790.397				1180428
	7440	19.5347	1	227.224				1178215
	7258	17.8317	1	559.407				1177834
	7256	17.9209	1	169.089				1177761
	5631	14.2402	5;4;3	2099.04				1177646
	5999	15.0006	3;4	1894.03				1177172
	1749	5.6157	2;1	856.39				1177093
	1563	5.1008	1	337.175				1175646
	256	1.5282	1	599.794				1172560
	2209	6.5053	3;2	1022.48				1171516
	6979	16.9843	2	1479.84				1170958
	3568	9.5525	2;3	1699.67				1170894
	4769	12.4007	2	890.427				1170302
	6909	16.7624	3;4	1547.67				1168654
	7392	18.7655	1	271.251				1168294
	7203	17.6002	1	863.517				1168068
	7245	17.7416	1	486.353				1166694
	5029	12.9728	2;3	1097.65				1166009
	2662	7.3981	1;2	678.227				1165973
	3587	9.4729	2	640.249				1162444
	5740	14.4393	3	1313.74				1160419
	7551	20.7167	1	227.225				1157892
	4137	10.7962	3;2	1277.6				1157876
	7510	21.5744	1	651.652				1157815
	7287	18.0086	1	703.2				1157464
	296	2.8555	1	176.017				1155944
	5411	13.8272	2;3	1314.7				1155557
	5185	13.3364	3;2	1226.59				1154645
	536	2.735	1	204.012				1153821
	273	1.5998	2	417.245				1153761
	924	3.2413	1	345.237				1153680
	1762	5.666	2;1	563.273				1151529
	7249	17.8173	1	1040.76				1150839
	2419	7.0007	2	546.36				1150276
	7107	17.2651	1	356.253				1149629
	6489	15.8887	3;2	1350.49				1148721
	5978	14.9022	1	381.237				1147481
	5135	13.2105	1	294.158				1147023
	7057	17.2097	1	589.418				1146795
	7004	16.9487	2	1386.83				1146679
	3781	9.9576	3;4;2	2776.1				1145578
	7687	22.7704	3	1195.67				1145247
	7132	17.3477	1	726.452				1144287
	3315	8.9166	3;2	2006.93				1143364
	4737	12.3634	2;3	2361.94				1143266
	3309	8.8604	1	303.179				1143213
	4232	11.0996	2;1	709.369				1140635
	264	1.6021	1	200.625				1139772
	1650	5.8018	1;2	358.232				1139507
	2958	8	1	303.179				1139281
	3230	8.6924	3;2	663.38				1138552
	7321	18.4152	1	1045.71				1136695
	7346	18.6776	1	843.73				1136625
	4386	11.3987	2	755.38				1136550
	552	2.3866	1	277.992				1136328
	7248	17.8098	1	925.26				1135987
	3253	8.784	3;2	1099.54				1135243
	3124	8.2708	2;3	1279.51				1134907
	6637	16.167	3	1276.71				1134059
	4546	11.9526	4;3	4601.09				1133636
	3700	9.7788	2	522.254				1130384
	7174	17.3762	1	414.295				1129858
	7326	18.2838	1	169.089				1129799
	1092	3.8267	1;2	506.208				1126865
	1107	3.8562	1	360.003				1126502
	7371	18.5127	1	368.289				1123950
	4558	11.9355	2	540.326				1122620
	2710	7.5107	2	977.385				1122494
	4893	12.6804	2	729.311				1121052
	4474	11.7154	1	183.069				1120890
	3813	10.0469	3;2;4	1568.53				1120842
	3152	8.3113	3;2	2035.9				1120603
	2268	6.6737	2	645.379				1120003
	615	2.5004	1	503.036				1119012
	7120	17.2615	1	444.305				1118816
	7710	22.7198	2	1372.65				1118789
	7229	17.7118	1	706.16				1117591
	3189	8.4841	2	1384.6				1116785
	6498	15.9037	1	489.279				1115270
	6545	16.0361	2;3	1446.78				1113957
	5150	13.2392	3;2	1114.61				1113441
	4457	11.7362	3;2	2493.08				1113088
	6026	15.0969	2	1260.63				1112029
	7173	17.4805	1	1066.79				1110750
	3161	8.3146	1	609.743				1110221
	6138	15.3497	2	712.411				1108152
	6383	15.6851	3;2	1181.5				1106716
	7686	22.7365	1	778.333				1105024
	6718	16.37	3;2	1385.68				1104331
	7753	22.9428	3	1683.88				1104101
	7785	23.1652	1	247.894				1102796
	3875	10.2178	2;3	925.534				1102239
	6977	16.9136	1	1374.76				1102182
	809	3.0191	1	355.999				1101803
	7404	18.874	1	852.76				1101255
	7402	19.3454	1	271.251				1101022
	4743	12.3372	2	703.412				1098846
	7227	17.6819	1	853.575				1098595
	5745	14.4461	2	1129.54				1098102
	1281	4.4555	1	537.264				1097603
	4929	12.8404	2	1510.56				1095062
	6989	16.9039	2	1264.66				1093638
	2308	6.7657	1	742.249				1093461
	2	0.333	1	243.001				1092703
	7205	17.6146	1	169.089				1091843
	4954	12.8085	2	845.431				1091073
	1424	4.9464	1;2	438.186				1090305
	6673	16.2595	1	414.246				1090143
	7295	18.0851	1	896.743				1089886
	7182	17.5962	1	777.219				1089320
	6344	15.591	3;2	961.526				1087765
	3629	9.5267	2	515.293				1086584
	4640	12.1576	1	574.296				1086001
	7124	17.3119	1	560.12				1084921
	6762	16.4177	3	1176.67				1083664
	4349	11.4838	4;2;3	1347.7				1081884
	7565	20.8902	1	227.225				1081700
	7731	22.7936	2	1978.03				1079733
	4564	11.9542	4;3	4631.1				1078723
	7726	22.8156	3;4	1783.92				1078668
	3848	10.1063	2	635.302				1078506
	3548	9.3963	1	289.163				1077965
	291	1.6386	1	302.17				1077646
	7121	17.3162	1	780.179				1077591
	7580	21.1445	1	227.225				1077281
	4569	12.0104	3;2	1866.76				1077181
	5709	14.5576	1	432.221				1076146
	5587	14.2511	2	863.438				1074714
	7597	21.5253	1	586.541				1074573
	7175	17.6423	1	896.743				1074468
	5196	13.401	2;3	1016.56				1074381
	2039	6.1987	1	505.212				1074006
	7222	17.8086	1	536.141				1072248
	7626	22.2007	1	819.767				1071499
	4771	12.3757	4	1452.78				1071193
	4063	10.6138	1	386.264				1070892
	7749	22.9118	5	2980.59				1070463
	7232	17.7424	1	413.423				1070379
	3741	9.863	2;1	445.29				1070220
	3061	8.1813	2;1	552.265				1069909
	2365	6.9569	1	401.227				1068837
	1258	4.2999	1	309.169				1068749
	7727	22.775	2	1724.91				1067524
	4071	10.6073	3;4;2	2435.1				1067131
	7198	17.5747	1	925.26				1067106
	4412	11.5179	1	358.258				1066966
	824	3.7794	1	245.137				1066931
	3658	9.7072	3;2	2300.97				1066449
	679	2.9702	1	292.01				1063283
	7246	17.7245	1	484.339				1062540
	7296	18.0348	1	1045.71				1062355
	5662	14.2631	1	269.185				1061458
	3751	9.8857	2	1499.65				1061450
	4760	12.3835	1	519.254				1060413
	7405	18.8534	1	651.491				1059784
	1770	5.6857	2;3	740.381				1058487
	4068	10.6013	2;3	2397.05				1057525
	7269	17.9009	1	765.684				1057390
	491	2.1777	1	329.038				1056172
	7199	17.5475	1	999.279				1055434
	3974	10.4144	2;3	860.413				1054947
	4712	12.3142	3;2	983.448				1054347
	3168	8.3374	3	1883.64				1052399
	1264	4.3832	1	374.227				1052068
	2929	7.9363	2	864.327				1051755
	1748	5.6142	3;2	946.263				1050780
	7759	22.8923	3	1897.99				1050468
	7757	22.8917	3	1334.69				1049341
	3883	10.232	2	814.466				1048781
	7515	20.2493	1	745.554				1048358
	7394	18.8319	1	739.544				1047132
	5810	14.5657	1	473.248				1047015
	4425	11.5598	2	500.368				1045131
	5961	14.8902	2	799.454				1044010
	2330	6.7849	2	718.221				1043773
	2829	7.7748	1	339.143				1039401
	2673	7.4732	3	1091.64				1038390
	6574	16.0839	2;3	1497.7				1037761
	4055	10.5791	1	436.243				1037509
	7668	22.6519	1	287.246				1037019
	2207	6.5046	2	891.355				1036771
	6915	16.6657	2	748.411				1036019
	267	1.8856	1	165.058				1035753
	7560	20.8338	1	627.491				1035351
	6448	15.869	3;2	1783.91				1034511
	3838	10.1055	4;3;5	2349.92				1034224
	7790	23.1217	2;3	1169.69				1033922
	3830	10.0617	2;3	2130.97				1033888
	3509	9.333	2	743.429				1032742
	1165	4.2976	1;2	330.226				1032546
	3146	8.2801	1	399.211				1032189
	4990	12.8913	2	720.274				1032137
	7358	18.4767	1	795.694				1031703
	3078	8.1747	1	260.137				1031218
	5366	13.7601	3;2	1147.45				1030229
	4007	10.4838	2	701.407				1030221
	4557	11.8837	2	917.492				1029814
	6744	16.3978	2;3	767.529				1029336
	3686	9.7483	1	486.243				1028915
	4230	11.0578	3;4	1726.9				1028518
	6933	16.7619	3	1367.79				1028181
	6133	15.2482	2;3;4	1104.53				1027055
	7463	19.6277	1	745.554				1026613
	4626	12.0828	1;2	483.317				1022720
	3270	9.1198	1	228.147				1022373
	3958	10.5632	4;3	1436.81				1022023
	7480	20.0663	1	1074.29				1021972
	749	2.7617	1	316.21				1021769
	7672	22.6234	1	999.279				1021435
	7037	17.117	1	1237.72				1020707
	5365	13.7956	2	789.365				1020502
	7225	17.6664	1	326.243				1018769
	7627	22.2037	1	821.783				1018686
	7327	18.2909	1	745.555				1017736
	4420	11.5537	3;2;4	1432.54				1016519
	2681	7.4769	2	1154.47				1016417
	7126	17.3239	1	213.245				1014915
	5336	13.6845	1	244.178				1014501
	4033	10.5601	1	276.111				1011744
	2279	6.6455	1	402.222				1009391
	295	1.6385	1	223.105				1009068
	2307	6.6795	1	834.208				1008475
	2190	6.5014	3;2	1016.32				1007671
	5332	13.6614	2	529.268				1006562
	4587	11.9907	2	880.464				1006211
	7166	17.3903	1	852.462				1005583
	5391	13.7568	2;3	1099.6				1004456
	2350	6.8738	2	774.178				1003409
	7400	19.5603	1	439.33				1002687
	7574	21.0384	1	1074.29				1002117
	7366	18.9199	1	1074.29				1002114
	5733	14.3796	2;3	693.417				1001434
	1673	5.4194	2	641.221				1000665
	4295	11.2557	4;3	3234.48				998929
	4020	10.569	2	772.371				998543
	3132	8.2776	1;2	580.285				998468
	7280	17.9317	1	222.056				995672
	616	2.4828	1	373.059				994918
	4370	11.4113	1	402.247				994495
	6911	16.7903	4	1929.99				993304
	1479	4.9568	1	383.18				992791
	2217	6.4831	1	229.075				992505
	4181	10.9655	2;1	564.29				991812
	7146	17.3304	1	456.342				991404
	7374	18.5077	1	439.329				990624
	2335	6.755	2	2253.99				990312
	6883	16.6277	1	728.37				989968
	7007	16.9371	2	1440.77				987508
	1885	5.9355	1	694.302				987463
	4354	11.4601	2;3	956.543				986971
	3647	9.6554	4	1338.71				985803
	4164	10.8946	1	386.263				984588
	316	1.682	1	413.876				984237
	5133	13.2547	2	728.345				983077
	672	2.6114	1	286.973				981310
	4678	12.1972	3;2	955.581				980655
	7493	20.1674	1	941.73				979650
	4478	11.7329	3;4	3579.64				976179
	3470	9.2262	2	749.37				974969
	7635	22.332	1	739.704				974588
	4761	12.386	3;2	1126.63				973244
	3648	9.6667	1	187.063				973062
	4064	10.6124	3	2443.04				972487
	3626	9.5842	3;2	1955.66				972245
	330	1.7762	1	379.993				971512
	7511	20.0569	1	241.149				971505
	7459	19.5692	1	339.349				970517
	7419	19.2111	1	339.349				970173
	7764	22.9651	3	1119.69				969480
	727	2.9318	1	237.972				968348
	6951	16.843	4	1872.01				967810
	2322	6.7039	2	1449.48				966746
	6364	15.6708	2	1068.53				966285
	7533	20.6148	1	745.554				964108
	7213	17.5862	1	951.569				963929
	4226	11.0412	2	1394.46				962998
	3915	10.3061	1	477.243				961767
	5130	13.2614	4;5;6	2336.31				961482
	7531	20.474	1	332.292				959639
	4710	12.2711	2	663.381				959481
	3603	9.5407	2;3	1935.91				958829
	7355	18.6067	1	1104.89				958705
	7473	19.844	1	332.292				957685
	4446	11.65	4;3	3538.61				957624
	7614	21.597	1	558.509				957184
	941	3.9792	1	155.973				956763
	662	2.6181	1	360.175				956443
	7220	17.5691	1	1232.92				955001
	3742	9.852	1	274.103				954574
	1012	3.7184	1	218.126				954422
	7728	22.7755	2	1984.96				953969
	2488	7.099	2	658.376				953745
	4525	11.8363	1	365.158				952940
	2108	6.341	2	555.264				952527
	1866	5.8909	1	231.133				952376
	2640	7.3608	2;1	380.206				951396
	6519	15.9775	2	797.362				951371
	6420	15.7618	2	998.55				951022
	7664	22.6226	1	255.256				950817
	7602	21.5403	1	227.225				950148
	2167	6.4309	1	457.217				949477
	3498	9.2826	2	1266.59				949407
	5979	14.9143	4;3;5	1842.91				949129
	7446	19.5375	1	332.292				948662
	6861	16.6271	7;6;4;5	3131.61				947802
	7154	17.4072	1	627.376				947405
	2824	7.6913	2	432.194				946571
	7250	17.77	1	1232.92				946434
	5968	14.8574	1	400.279				945871
	4030	10.5238	3;2	801.445				945844
	5824	14.5729	3;4;2	1523.74				944774
	4879	12.7443	1	453.295				943381
	6730	16.336	2	1299.64				943066
	6655	16.2219	2	692.385				942368
	6599	16.0543	2	876.473				942218
	922	3.2739	1;2	461.211				941982
	311	1.7414	1	333.91				940941
	5983	14.9325	2	1004.58				940842
	7758	22.9054	3;4	2136.16				940841
	6932	16.742	2	696.464				940462
	4699	12.2674	2	1000.49				939241
	1037	3.596	1	353.049				937594
	7257	17.8457	1	831.731				937251
	4905	12.7453	3;2	787.459				937161
	6908	16.7522	3;4	1723.82				936638
	4937	12.7883	2;3	773.475				936413
	7314	18.0757	1	439.329				936197
	7180	17.4649	1	767.7				936125
	5491	13.9881	3;4;5	1635.03				935789
	7525	20.3425	1	643.486				935786
	4555	11.8742	2	643.401				935402
	7789	23.1172	2	776.419				935307
	229	1.1605	1	159.173				933405
	6839	16.5743	2;3	760.459				933175
	4340	11.4345	2	1444.55				932253
	5950	14.7874	1	430.242				930973
	4115	10.7003	1	367.221				930042
	5525	14.0155	1	317.195				928743
	1581	5.1152	2	421.269				928518
	5734	14.4518	2	971.437				928178
	5686	15.4737	1	157.954				927157
	2345	6.8596	2	740.224				927046
	5865	14.759	1	287.184				926566
	7754	22.9456	3	1776.86				926190
	4608	12.0894	4;3	1230.77				925265
	5074	13.0786	1	387.248				924453
	5658	14.3329	2	888.491				924093
	7328	20.3997	1	1068.79				923463
	7644	22.0507	1	558.509				922722
	7219	17.6017	1	819.49				922133
	3850	10.1216	4;3;5	2379.93				922081
	7534	20.5571	1	1074.29				921986
	6245	15.4364	2;1	510.279				921238
	7509	20.1743	1	332.292				921207
	7218	17.6086	1	775.465				920702
	4600	12.0504	1	402.211				920252
	726	2.709	1	190.015				919011
	3337	8.983	2	1204.51				918743
	7209	17.6045	1	1040.76				918083
	2709	7.4555	1	289.163				917692
	3062	8.1789	1	374.216				917615
	7289	18.2114	1	331.323				916547
	4322	11.301	2	726.365				915997
	7125	17.289	1	634.14				915585
	282	1.8428	1	253.944				915137
	7447	21.1168	1	788.631				915057
	3090	8.2654	2	1124.52				914790
	4167	10.9027	2	686.359				914617
	5413	13.8402	1	388.243				914503
	6984	16.9444	1	1281.75				914245
	7502	21.2036	1	1075.3				914197
	7604	22.1141	1	767.699				913647
	3744	9.8985	2	623.375				913547
	4076	10.6568	3	884.529				912923
	3319	8.8922	2	1095.48				912671
	4323	11.3521	4;3	1468.81				912442
	6850	16.6301	3	1190.63				912061
	4482	11.7286	4;3	3609.65				911906
	5477	13.9323	2	1418.51				910661
	6356	15.6444	2	1039.53				910230
	7746	22.8482	2	957.425				910192
	4468	11.6435	2	477.262				909450
	7569	20.8872	1	332.292				909166
	4306	11.2588	3;4	3264.49				908306
	4102	10.723	3;2	2498.1				907542
	2294	6.68	2	758.2				907208
	2934	7.9536	2	624.334				906962
	1871	5.9375	3;2	935.327				906937
	6611	16.1406	1	645.405				906598
	4351	11.4361	4;5;3	1676.88				906363
	5474	13.9497	2	786.423				905372
	2860	7.8352	3;2	1102.54				903560
	7331	18.333	1	439.33				903527
	2201	6.5006	2	993.333				902353
	6769	16.4454	3	1633.77				902297
	3968	10.3671	1	273.168				901906
	3460	9.2078	1	252.111				901801
	7576	21.1332	1	241.149				901765
	7733	22.7871	1	872.502				901505
	3809	10.0367	3;2	2108.9				900882
	6713	16.3237	3;5;4	1875.95				900705
	7305	18.1174	1	356.139				900406
	3729	9.7806	2	670.365				898625
	7448	19.4512	1	353.329				896567
	272	1.6143	2	401.25				896431
	4362	11.5089	3;2	2387.08				896108
	3814	10.0484	2	1536.6				895748
	3060	8.1727	1;2	1024.49				894065
	2339	6.8026	2	1904.78				893998
	7144	17.3013	1	770.478				893799
	7050	17.1499	2	1484.79				893603
	7217	17.6235	1	831.731				892244
	5020	12.9158	2	1003.52				891624
	7134	17.3892	1	536.141				890937
	7736	22.8204	2	1546.74				889433
	298	1.6713	1	367.015				888987
	6224	15.3799	3	1162.61				888863
	2127	6.3627	2	600.359				888148
	6398	15.7173	1	184.157				886976
	5969	14.8443	1	269.185				885299
	2098	6.2742	1	178.108				884652
	621	2.5121	1	201.51				883606
	3474	9.2512	4;3	2115.91				883064
	4166	10.8503	4	5356.21				882853
	7212	17.7885	1	848.685				882325
	2799	7.6967	2	533.263				882198
	3679	9.7748	1	435.223				881410
	7577	21.1319	1	241.276				881267
	3094	8.2345	3;2	1257.43				880611
	3368	9.1189	2;3	1815.75				879990
	7430	19.561	1	1075.3				879740
	465	2.2726	1;2	360.2				878646
	7181	17.5879	1	839.721				878531
	7634	21.8871	1	586.54				878298
	4284	11.2468	3;4	3459.54				877975
	1672	5.4183	3;2	929.301				876891
	2636	7.3875	3;4	1199.65				876482
	2576	7.2868	2;1	939.439				876199
	4205	11.0306	3	2353.99				874538
	7312	18.1018	1	1296.35				874025
	7059	17.2421	1	444.112				872769
	7380	18.8072	1	1129.12				872715
	7512	20.0566	1	241.277				871674
	6061	15.087	2	881.424				871131
	7054	17.1732	1	699.418				870823
	4345	11.6126	1	158.076				870723
	4195	11.0298	3	2414.01				870624
	4480	11.7239	2	672.38				870077
	4972	12.8511	1	427.243				869868
	7403	19.0528	1	332.292				869306
	4283	11.2545	3;4	3475.51				868979
	673	2.8966	1	219.989				868561
	3633	9.5844	3	1105.62				865368
	645	2.5145	2;1	403.02				864883
	7200	17.5215	1	1073.3				864101
	3835	9.9849	3	2769.09				863050
	6453	15.9066	2	969.523				862456
	6397	15.7207	1	212.152				862281
	5615	14.1867	2	727.458				861930
	3167	8.326	2	803.447				861005
	289	1.6424	1	359.876				860918
	631	2.571	1	498.981				860043
	4469	11.7588	2;3	1109.53				859787
	4881	12.6538	3;2	706.401				859555
	1757	5.6152	2	761.366				859366
	2192	6.5641	3;2	1279.49				857594
	4175	10.9685	2;3	1199.58				857171
	2591	7.4691	2	920.364				856763
	4346	11.9514	1	170.092				856299
	2997	8.038	2	748.316				854716
	3855	10.1126	3	1051.52				854662
	7390	18.7897	2	1699.48				854570
	7706	22.7203	1	358.222				853690
	1122	3.8552	1	322.056				853471
	3398	9.0708	2	475.257				852685
	7590	21.2287	1	1074.29				852613
	1718	5.6401	2	957.401				852195
	4989	12.8618	1	238.143				851633
	5505	14.0069	5;6;4	2474.41				851556
	7206	17.5711	1	1102.89				851307
	7748	22.8502	1	1027.85				851077
	305	1.6871	1;2	374.191				850954
	4873	12.6239	1	532.322				850046
	5222	13.4395	4;3	1224.85				849776
	3344	8.9416	1	432.222				849562
	6625	16.1886	4;3	2410.23				849371
	7142	17.2947	1	384.285				849086
	5629	14.2546	1	887.386				848548
	341	1.7849	1	668.236				847448
	7381	20.2484	1	1000.28				846825
	2732	7.6049	3;4	1417.75				846575
	650	2.6027	1	209.507				845721
	4763	12.4125	2	917.433				844928
	4601	12.0422	4;3	1300.76				844267
	7051	17.1682	1	314.17				844262
	7375	18.6944	1	1297.35				844150
	4560	11.9336	3	2388.06				843257
	633	2.5867	1;2	419.015				843122
	2058	6.2606	2;1	356.217				843083
	7406	18.9447	1	877.771				842192
	4110	10.6449	3	1101.66				841862
	6565	16.0401	3;2;4	1572.76				840128
	4165	10.8848	3	3605.43				839668
	333	1.7937	1	376.206				838859
	2757	7.634	2;1	498.291				838629
	2951	7.9644	2	1167.56				838539
	543	2.3294	1	456.195				837671
	7393	18.9054	1	1101.09				836286
	7285	17.9935	1	342.288				835957
	6108	15.1658	4;3	1397.8				835472
	3877	10.2318	1	547.249				834538
	7230	17.7319	1	339.349				833444
	2352	6.8302	2	719.38				831812
	56	0.4482	1	199.965				831711
	2388	7.1036	2	527.234				831362
	4746	12.3564	3;2	2345.96				830760
	5469	13.8937	1	381.237				830518
	3123	8.2836	2	631.315				829882
	4085	10.7059	5;6;4	2493.22				829250
	5281	13.584	2	668.349				828812
	7188	17.8361	1	704.574				828611
	634	2.5702	1	726.115				828382
	263	1.5655	1	525.842				827996
	5582	14.1609	2	1126.51				827768
	3859	10.1575	1	333.132				827233
	7109	17.2885	1	555.164				826705
	2754	7.6101	1	346.185				825993
	4463	11.6963	2	787.443				825686
	4387	11.4528	1	440.238				825685
	3984	10.467	2;3	956.376				825518
	4254	11.1261	2;3	874.486				825501
	3500	9.2301	1	568.249				823782
	2396	6.9351	3;2;4	984.582				823663
	531	2.3684	1	386.941				823579
	7307	18.1585	1	780.179				823560
	6843	16.5701	1	228.067				822385
	7642	22.2587	1	1000.27				822141
	7494	20.0548	1	1519.41				821597
	7562	20.855	1	1074.29				820877
	7765	22.9407	2	842.443				820494
	7804	23.123	2	1028.59				820195
	7622	22.1247	1	1104.89				818770
	6055	15.0699	5;3;4	2281.13				818706
	7489	20.2903	1	1043.72				817889
	3802	9.9822	1;2	631.263				817174
	7477	19.7933	1	651.652				817099
	4773	14.4522	1	228.067				816815
	7197	17.5402	1	340.259				816640
	5223	13.4444	2	635.364				815438
[truncated: 6,647 more rows]

## Sheet: LdtGo2
Metadata	ID	RT (min)	Charge	Obs (Da)	Theo (Da)	Delta ppm	Inferred structure	Intensity	Inferred structure (consolidated)	Intensity (consolidated)		Structure	Intensity	Abundance	oligomer	RT	Obs	Theo	Dppm	Abs(Dppm)
file : 6- 2227_stat.ftrs	1575	5.3512	1;2	869.383	869.387	-4.206	gm-AEZ|1	1730776832	gm-AEZ|1	1730776832		gm-AEZ|1	1731261078	0.348726	1	5.3512	869.383	869.387	-4.206	4.206
masses_file : DB0_Go	2311	6.8101	2;1	941.404	941.408	-3.5408	gm-AEJA|1	1394408192	gm-AEJA|1	1394408192		gm-AEJA|1	1394408192	0.280874	1	6.8101	941.404	941.408	-3.5408	3.5408
rt_window : 0.5	3145	8.4328	3;2	1792.78	1792.78	-3.3002	gm-AEZA=gm-AEJ|2	778619840	gm-AEZA=gm-AEJ|2, gm-AEZ=gm-AEJA|2	778619840		gm-AE|1	341364832	0.0687606	1	6.8049	698.284	698.286	-2.5701	2.5701
modifications : 3-1 Cross-Linked Multimers (=),3-3 and 3-4 Cross-Linked Multimers (=),Anhydro-MurNAc (Anh),Deacetylation (-Ac)	3145	8.4328	3;2	1792.78	1792.78	-3.3002	gm-AEZ=gm-AEJA|2	778619840				gm-AE (Anh)|1	25056334	0.00504706	1	11.0601	678.259	678.26	-1.4526	1.4526
ppm : 10	3654	9.5856	2;3	1864.8	1864.8	-2.9667	gm-AEJA=gm-AEJA|2	345802560	gm-AEJA=gm-AEJA|2, gm-AEJAA=gm-AEJ|2	345802560		gm-AEJAG|1	12248075	0.00246711	1	6.5046	998.428	998.429	-1.3502	1.3502
consolidation_ppm : 1	3654	9.5856	2;3	1864.8	1864.8	-3.0203	gm-AEJAA=gm-AEJ|2	345802560				gm-AEZ (Anh)|1	7960509	0.00160347	1	8.6099	849.359	849.361	-1.6276	1.6276
version : 1.1.0	2335	6.8049	1	698.284	698.286	-2.5701	gm-AE|1	341364832	gm-AE|1	341364832		gm-AEJA (Anh)|1	6480315	0.00130532	1	10.4222	921.38	921.382	-1.6794	1.6794
	4243	10.871	2;1;3	1772.75	1772.76	-3.0187	gm-AEZA=gm-AEJ (Anh)|2	203660928	gm-AEZA=gm-AEJ (Anh)|2, gm-AEZ=gm-AEJA (Anh)|2	203660928		gm-AEJAA|1	3327691	0.000670292	1	7.4055	1012.44	1012.45	-1.4056	1.4056
	4243	10.871	2;1;3	1772.75	1772.76	-3.0187	gm-AEZ=gm-AEJA (Anh)|2	203660928				gm-AEJAR|1	3055434	0.000615452	1	6.4276	1097.51	1097.51	-1.7937	1.7937
	4737	12.009	2;3;1	1844.78	1844.78	-1.5014	gm-AEJA=gm-AEJA (Anh)|2	29796568	gm-AEJA=gm-AEJA (Anh)|2, gm-AEJAA=gm-AEJ (Anh)|2	29796568		gm-AEJAK|1	2818284	0.000567683	1	5.8734	1069.5	1069.5	-1.045	1.045
	4737	12.009	2;3;1	1844.78	1844.78	-1.5556	gm-AEJAA=gm-AEJ (Anh)|2	29796568				gm-AEJAH|1	2459411	0.000495396	1	6.0033	1078.46	1078.47	-1.7458	1.7458
	3803	9.9719	3;2;4	2716.18	2716.18	-1.3815	gm-AEZA=gm-AEJ=gm-AEJA|3	27436740	gm-AEZA=gm-AEJ=gm-AEJA|3, gm-AEZ=gm-AEJA=gm-AEJA|3	27436740		gm-AQ|1	2349709	0.000473299	1	5.7993	697.301	697.302	-0.9232	0.9232
	3803	9.9719	3;2;4	2716.18	2716.18	-1.3815	gm-AEZ=gm-AEJA=gm-AEJA|3	27436740				gm-AEJAN|1	1881319	0.000378951	1	6.0386	1055.45	1055.45	-1.1764	1.1764
	4293	11.0601	1	678.259	678.26	-1.4526	gm-AE (Anh)|1	25056334	gm-AE (Anh)|1	25056334		gm-AEJAE|1	1552367	0.000312691	1	7.3043	1070.45	1070.45	-0.5581	0.5581
	2169	6.5046	2;1	998.428	998.429	-1.3502	gm-AEJAG|1	12248075	gm-AEJAG|1	12248075		gm-AEJA (-Ac)|1	1362352	0.000274417	1	6.447	899.396	899.397	-1.4114	1.4114
	4708	11.8365	2;3	2696.15	2696.15	-0.7973	gm-AEZA=gm-AEJ=gm-AEJA (Anh)|3	11331245	gm-AEZA=gm-AEJ=gm-AEJA (Anh)|3, gm-AEZ=gm-AEJA=gm-AEJA (Anh)|3	11331245		gm-A|1	1172670	0.000236209	1	6.2742	569.242	569.243	1.42294	1.42294
	4708	11.8365	2;3	2696.15	2696.15	-0.7973	gm-AEZ=gm-AEJA=gm-AEJA (Anh)|3	11331245				gm-AEZ (-Ac)|1	1085482	0.000218647	1	5.0935	827.375	827.376	-1.1874	1.1874
	3197	8.6099	2;1	849.359	849.361	-1.6276	gm-AEZ (Anh)|1	7960509	gm-AEZ (Anh)|1	7960509		gm-AEJ|1	717999	0.000144626	1	5.6815	870.37	870.371	-1.2972	1.2972
	4240	10.8356	3;2	2788.19	2788.2	-2.6089	gm-AEJA=gm-AEJA=gm-AEJA|3	6742702	gm-AEJA=gm-AEJA=gm-AEJA|3, gm-AEJAA=gm-AEJ=gm-AEJA|3	6742702		gm-AEZA|1	583923	0.000117619	1	5.9061	940.423	940.424	-0.7772	0.7772
	4240	10.8356	3;2	2788.19	2788.2	-2.6448	gm-AEJAA=gm-AEJ=gm-AEJA|3	6742702				gm-AEJAR (Anh)|1	471858	9.50457e-05	1	15.6265	1077.48	1077.48	-6.1013	6.1013
	4055	10.4222	1;2	921.38	921.382	-1.6794	gm-AEJA (Anh)|1	6357440	gm-AEJA (Anh)|1	6357440		gm-AEZA=gm-AEJ|2, gm-AEZ=gm-AEJA|2	778933962	0.1569	2	8.4328	1792.78	1792.78	-3.3002	3.3002
	1608	5.3465	2	2646.1	2646.13	-9.9937	gm-AEJA=gm-AEJ=gm-AEJ|3	5834384	gm-AEJA=gm-AEJ=gm-AEJ|3, gm-AEJ=gm-AEJ=gm-AEJA|3	5834384		gm-AEJA=gm-AEJA|2, gm-AEJAA=gm-AEJ|2	345802560	0.0696545	2	9.5856	1864.8	1864.8	-2.9667	2.9667
	1608	5.3465	2	2646.1	2646.13	-9.9937	gm-AEJ=gm-AEJ=gm-AEJA|3	5834384				gm-AEZA=gm-AEJ (Anh)|2, gm-AEZ=gm-AEJA (Anh)|2	203660928	0.0410231	2	10.871	1772.75	1772.76	-3.0187	3.0187
	3458	9.1764	2;3	1921.83	1921.83	-0.6388	gm-AEJAG=gm-AEJA|2	3842934	gm-AEJAG=gm-AEJA|2	3842934		gm-AEJA=gm-AEJA (Anh)|2, gm-AEJAA=gm-AEJ (Anh)|2	29796568	0.00600188	2	12.009	1844.78	1844.78	-1.5014	1.5014
	2152	6.4276	2	1097.51	1097.51	-1.7937	gm-AEJAR|1	3055434	gm-AEJAR|1	3055434		gm-AEJAG=gm-AEJA|2	3842934	0.000774077	2	9.1764	1921.83	1921.83	-0.6388	0.6388
	2590	7.4055	2;1	1012.44	1012.45	-1.4056	gm-AEJAA|1	2918081	gm-AEJAA|1	2918081		gm-AEZ=gm-A|2	1855481	0.000373747	2	8.5997	1420.62	1420.62	-0.7168	0.7168
	1825	5.8734	2	1069.5	1069.5	-1.045	gm-AEJAK|1	2818284	gm-AEJAK|1	2818284		gm-AEJAA=gm-AEJA|2	1119813	0.000225562	2	9.8459	1935.84	1935.84	-0.6729	0.6729
	1895	6.0033	2	1078.46	1078.47	-1.7458	gm-AEJAH|1	2459411	gm-AEJAH|1	2459411		gm-AEJAG=gm-AEJA (Anh)|2	782018	0.000157521	2	11.5335	1901.8	1901.8	-1.3362	1.3362
	1785	5.7993	1	697.301	697.302	-0.9232	gm-AQ|1	2185608	gm-AQ|1	2185608		gm-AQ=gm-AEJ|2, gm-AEZ=gm-AE|2, gm-AEJAG=gm-A|2	658823	0.000132706	2	12.9889	1549.65	1549.66	-6.8425	6.8425
	3193	8.5997	2	1420.62	1420.62	-0.7168	gm-AEZ=gm-A|2	1855481	gm-AEZ=gm-A|2	1855481		gm-AEJA=gm-A|2	535739	0.000107913	2	10.056	1492.64	1492.64	-0.6701	0.6701
	5050	12.681	3;2	2768.17	2768.18	-0.329	gm-AEJA=gm-AEJA=gm-AEJA (Anh)|3	1615389	gm-AEJA=gm-AEJA=gm-AEJA (Anh)|3, gm-AEJAA=gm-AEJ=gm-AEJA (Anh)|3	1615389		gm-AEJAR=gm-AEJA|2	362177	7.29528e-05	2	8.9989	2020.91	2020.91	-0.0387	0.0387
	5050	12.681	3;2	2768.17	2768.18	-0.3651	gm-AEJAA=gm-AEJ=gm-AEJA (Anh)|3	1615389				gm-AEJAK=gm-AE (Anh)|2	345724	6.96387e-05	2	15.363	1729.75	1729.75	-2.0516	2.0516
	2156	6.447	2	899.396	899.397	-1.4114	gm-AEJA (-Ac)|1	1362352	gm-AEJA (-Ac)|1	1362352		gm-AE=gm-AEJA|2, gm-AEJA=gm-AE|2, gm-AEJAE=gm-A|2	301709	6.07728e-05	2	14.0856	1621.67	1621.68	-7.4307	7.4307
	2564	7.3043	2	1070.45	1070.45	-0.5581	gm-AEJAE|1	1318828	gm-AEJAE|1	1318828		gm-AEJAK=gm-AEJA|2	295488	5.95197e-05	2	8.6006	1992.9	1992.9	-0.4548	0.4548
	1944	6.0386	2;3	1055.45	1055.45	-1.1764	gm-AEJAN|1	1297900	gm-AEJAN|1	1297900		gm-AEJAH=gm-AEJA|2	274541	5.53004e-05	2	8.6377	2001.86	2001.86	-0.606	0.606
	2049	6.2742	1	569.242	569.243	1.42294	gm-A|1	1172670	gm-A|1	1172670		gm-AEZA=gm-A|2	262244	5.28234e-05	2	16.4449	1491.66	1491.66	0.5511	0.5511
	3788	9.8459	3;2	1935.84	1935.84	-0.6729	gm-AEJAA=gm-AEJA|2	1119813	gm-AEJAA=gm-AEJA|2	1119813		gm-AEJAA=gm-AEJA (Anh)|2	211460	4.25941e-05	2	12.1301	1915.81	1915.82	-0.7129	0.7129
	1474	5.0935	2	827.375	827.376	-1.1874	gm-AEZ (-Ac)|1	1085482	gm-AEZ (-Ac)|1	1085482		gm-AEZA=gm-AEJ (-Ac)|2, gm-AEZ=gm-AEJA (-Ac)|2	200937	4.04745e-05	2	8.166	1750.77	1750.77	-2.7508	2.7508
	4568	11.5335	2;3	1901.8	1901.8	-1.3362	gm-AEJAG=gm-AEJA (Anh)|2	782018	gm-AEJAG=gm-AEJA (Anh)|2	782018		gm-AEJAN=gm-AEJA|2	185310	3.73267e-05	2	8.7665	1978.85	1978.85	-0.86	0.86
	5230	12.9889	2	1549.65	1549.66	-6.8425	gm-AQ=gm-AEJ|2	658823	gm-AQ=gm-AEJ|2, gm-AEZ=gm-AE|2, gm-AEJAG=gm-A|2	658823		gm-AEZA=gm-AEJ=gm-AEJA|3, gm-AEZ=gm-AEJA=gm-AEJA|3	27436740	0.00552654	3	9.9719	2716.18	2716.18	-1.3815	1.3815
	5230	12.9889	2	1549.65	1549.66	-6.9715	gm-AEZ=gm-AE|2	658823				gm-AEZA=gm-AEJ=gm-AEJA (Anh)|3, gm-AEZ=gm-AEJA=gm-AEJA (Anh)|3	11331245	0.00228244	3	11.8365	2696.15	2696.15	-0.7973	0.7973
	5230	12.9889	2	1549.65	1549.66	-7.0361	gm-AEJAG=gm-A|2	658823				gm-AEJA=gm-AEJA=gm-AEJA|3, gm-AEJAA=gm-AEJ=gm-AEJA|3	6742702	0.00135817	3	10.8356	2788.19	2788.2	-2.6089	2.6089
	6043	14.7164	3	1055.45	1055.45	-2.7503	gm-AEJAN|1	583419	gm-AEJAN|1	583419		gm-AEJA=gm-AEJ=gm-AEJ|3, gm-AEJ=gm-AEJ=gm-AEJA|3	5834384	0.00117521	3	5.3465	2646.1	2646.13	-9.9937	9.9937
	3849	10.056	2	1492.64	1492.64	-0.6701	gm-AEJA=gm-A|2	535739	gm-AEJA=gm-A|2	535739		gm-AEJA=gm-AEJA=gm-AEJA (Anh)|3, gm-AEJAA=gm-AEJ=gm-AEJA (Anh)|3	1615389	0.000325386	3	12.681	2768.17	2768.18	-0.329	0.329
	1932	6.024	2	869.386	869.387	-1.1323	gm-AEZ|1	484246	gm-AEZ|1	484246		gm-AQ=gm-AEJ=gm-AEJA|3	368665	7.42597e-05	3	13.5107	2473.05	2473.06	-4.7946	4.7946
	6541	15.6265	3	1077.48	1077.48	-6.1013	gm-AEJAR (Anh)|1	471858	gm-AEJAR (Anh)|1	471858		gm-AEJAG=gm-AEJA=gm-AEJA|3	162729	3.27783e-05	3	10.4896	2845.22	2845.22	0.055	0.055
	2891	7.8841	2	1012.44	1012.45	-1.285	gm-AEJAA|1	409610	gm-AEJAA|1	409610
	1763	5.6815	2	870.37	870.371	-1.2972	gm-AEJ|1	381413	gm-AEJ|1	381413			4964538104
	5433	13.5107	3	2473.05	2473.06	-4.7946	gm-AQ=gm-AEJ=gm-AEJA|3	368665	gm-AQ=gm-AEJ=gm-AEJA|3	368665
	3398	8.9989	2;3	2020.91	2020.91	-0.0387	gm-AEJAR=gm-AEJA|2	362177	gm-AEJAR=gm-AEJA|2	362177
	6364	15.363	3	1729.75	1729.75	-2.0516	gm-AEJAK=gm-AE (Anh)|2	345724	gm-AEJAK=gm-AE (Anh)|2	345724
	1871	5.9061	2	940.423	940.424	-0.7772	gm-AEZA|1	337619	gm-AEZA|1	337619
	2514	7.1931	1	870.37	870.371	-0.755	gm-AEJ|1	336586	gm-AEJ|1	336586
	3444	9.0994	3;2	1792.77	1792.78	-8.7309	gm-AEZA=gm-AEJ|2	314122	gm-AEZA=gm-AEJ|2, gm-AEZ=gm-AEJA|2	314122
	3444	9.0994	3;2	1792.77	1792.78	-8.7309	gm-AEZ=gm-AEJA|2	314122
	5741	14.0856	2	1621.67	1621.68	-7.4307	gm-AE=gm-AEJA|2	301709	gm-AE=gm-AEJA|2, gm-AEJA=gm-AE|2, gm-AEJAE=gm-A|2	301709
	5741	14.0856	2	1621.67	1621.68	-7.554	gm-AEJA=gm-AE|2	301709
	5741	14.0856	2	1621.67	1621.68	-7.6157	gm-AEJAE=gm-A|2	301709
	3212	8.6006	3	1992.9	1992.9	-0.4548	gm-AEJAK=gm-AEJA|2	295488	gm-AEJAK=gm-AEJA|2	295488
	3224	8.6377	3	2001.86	2001.86	-0.606	gm-AEJAH=gm-AEJA|2	274541	gm-AEJAH=gm-AEJA|2	274541
	6922	16.4449	2	1491.66	1491.66	0.5511	gm-AEZA=gm-A|2	262244	gm-AEZA=gm-A|2	262244
	2007	6.1965	2	940.422	940.424	-1.8805	gm-AEZA|1	246304	gm-AEZA|1	246304
	2486	7.0954	2	1070.45	1070.45	-0.9003	gm-AEJAE|1	233539	gm-AEJAE|1	233539
	4858	12.1301	3;2	1915.81	1915.82	-0.7129	gm-AEJAA=gm-AEJA (Anh)|2	211460	gm-AEJAA=gm-AEJA (Anh)|2	211460
	3029	8.166	3;2	1750.77	1750.77	-2.7508	gm-AEZA=gm-AEJ (-Ac)|2	200937	gm-AEZA=gm-AEJ (-Ac)|2, gm-AEZ=gm-AEJA (-Ac)|2	200937
	3029	8.166	3;2	1750.77	1750.77	-2.7508	gm-AEZ=gm-AEJA (-Ac)|2	200937
	3283	8.7665	3;2	1978.85	1978.85	-0.86	gm-AEJAN=gm-AEJA|2	185310	gm-AEJAN=gm-AEJA|2	185310
	2747	7.6011	2	697.303	697.302	1.4211	gm-AQ|1	164101	gm-AQ|1	164101
	4106	10.4896	3	2845.22	2845.22	0.055	gm-AEJAG=gm-AEJA=gm-AEJA|3	162729	gm-AEJAG=gm-AEJA=gm-AEJA|3	162729
	3006	8.0534	2	921.381	921.382	-0.8989	gm-AEJA (Anh)|1	122875	gm-AEJA (Anh)|1	122875
	1589	5.3577	2;1	666.305				594221440
	2325	6.8149	1;2	738.327				433752896
	1581	5.3622	1	203.079				246399792
	7153	17.2395	1	270.18				229780400
	2067	6.8223	1	203.079				191797024
	6315	15.3362	1	244.178				146241664
	1591	5.387	2;3;1	907.331				119053848
	5841	16.845	1	158.076				116950304
	1590	5.3679	2;3;1	891.367				110483464
	2329	6.8485	3;2;1	979.352				105713680
	3153	8.4204	3	3585.56				99791576
	4253	10.8981	1	230.162				94502976
	7033	20.3569	1	278.164				94306776
	3151	8.44	3;2;1	1814.76				87128768
	507	2.5006	1	347.062				86544072
	3127	8.4472	3;2	1830.73				82914264
	5772	14.195	1	244.178				82235736
	2336	6.8304	3;2;1	963.389				81293336
	3655	9.5908	3;2	1902.75				77484936
	1657	5.5502	2;1	1112.51				77334360
	1588	5.343	2	2608.15				68630736
	7059	17.0304	1	228.133				60751324
	2341	6.7966	2	2581.1				60133296
	873	3.5218	1;2	520.187				55551220
	3652	9.5871	3;2	1886.78				54263288
	4244	10.8731	2;3	1810.7				54151112
	2326	6.8119	1;2	720.266				53572564
	2105	6.3868	1	165.078				51256932
	654	2.9562	1	274				48170416
	7166	17.2601	1	157.146				42197620
	6682	16.074	3;4;2	1534.81				41772864
	2235	6.7002	2;3;1	1312.59				41291120
	3174	18.899	1	185.215				38514384
	7258	17.408	1	382.196				36839216
	2297	6.8256	2;1	736.231				35301468
	1617	5.3319	3	4346.92				34729900
	4495	11.4584	2;4;3;5	1309.75				33238048
	3662	9.574	3	3729.6				32276302
	7294	17.5303	1	424.207				32207062
	4974	12.4518	2;1	574.368				31664296
	3160	8.4199	4	5378.34				30712806
	3055	8.3613	3;2;1	1589.7				30588070
	199	1.1453	1	323.168				30244492
	4251	10.8711	2;3	1794.73				29748836
	4407	11.3119	1	294.158				29599198
	3141	8.4268	1	203.079				29391000
	1811	5.8771	1	202.131				27444842
	2349	6.7972	2	2824.22				27123250
	539	2.602	1	363.057				26751080
	874	3.5237	1	498.205				26186324
	956	3.9023	1	181.073				26120954
	7556	21.8864	1	412.269				26079468
	3161	8.4185	1	1793.11				25898816
	3524	9.3264	2;1	1109.54				25717284
	7135	20.2757	1	564.558				25548982
	5207	13.0108	1	262.135				25350108
	6742	16.134	2;1	716.442				25337118
	3499	9.2457	2;1	767.38				24963124
	7327	17.7499	1	506.321				24766320
	7147	18.7739	1	920.647				24369456
	5405	13.4409	1	264.147				24043680
	215	1.2055	1	413.876				24040802
	7159	18.0516	1	354.274				23679696
	3054	8.237	2;1;3	672.402				23608256
	1620	5.3353	4;3	6085.69				22829290
	7326	17.7526	1	550.347				22645168
	7209	20.2937	1	915.692				22603870
	2922	8.0047	2;3;1	1384.61				22480094
	2782	7.7645	1	202.131				22399996
	7034	16.8832	1	446.22				21785708
	1084	3.9592	2;1	467.285				21760700
	7167	20.3183	1	536.527				21660078
	2914	7.9973	1	232.142				21580322
	7204	17.8007	1	594.373				21323628
	4184	10.6998	5;4;3;2	1556.82				21226872
	7390	18.2261	1	442.326				21023098
	4967	12.4525	3;2	2130.04				20567388
	1658	5.5398	1	202.131				20521110
	3154	8.4277	3	3607.53				20141470
	7171	17.8424	1	638.399				19909478
	5842	14.384	1;2	1177.57				19793744
	7226	17.3422	1	190.099				19260772
	7319	17.7417	1	462.295				19253462
	3597	9.5023	3;2	1661.72				19072232
	3148	8.3544	1	280.141				18995668
	4403	11.2337	1	262.135				18885236
	7148	18.6334	1	586.541				18542746
	1980	6.1716	1;2	1112.51				18370136
	1626	5.4111	2;1	415.29				18360214
	222	1.2815	1	981.65				18342092
	7044	18.7099	1	272.16				18293714
	7308	17.8573	1	633.444				18293240
	221	1.2985	1	861.692				18160656
	70	1.134	1	161.068				18124460
	4306	11.0603	1;2	716.206				18097774
	7114	17.0275	1	408.155				18057156
	7332	17.8561	1	589.418				17990830
	1610	5.3565	2	1776.72				17973682
	2359	6.7994	3	4463.91				17972552
	200	1.1492	2;1	484.237				17685240
	7211	17.6584	1	682.425				17363204
	891	3.6536	1	287.195				17196974
	7883	23.2069	1	181.978				17095876
	3155	8.4235	3	3623.5				17085114
	4673	11.7968	3;2	1987.97				16734106
	3566	9.5635	1	203.079				16521001
	7329	17.7192	1	677.47				16396610
	7402	18.2335	1	398.3				15985584
	7387	18.2143	1	486.353				15979210
	6998	16.7094	1	211.111				15723213
	6552	15.7229	2;1	528.363				15495024
	2805	7.8126	1	216.097				15404398
	7143	18.1871	1	558.509				15129306
	1052	3.9006	1	164.047				15013508
	7341	17.7352	1	545.392				14920384
	7188	17.6285	1	312.227				14916900
	655	2.9541	1	371.976				14678244
	656	2.9561	1	258.022				14671155
	125	1.1209	1	155.967				14571887
	3107	8.3306	1;2	967.468				14438854
	3644	9.5425	1	477.224				14401408
	2342	6.808	2	1677.64				14324896
	7104	17.0207	1	386.173				14251114
	223	1.2812	1	681.754				14149104
	7177	17.2603	1	620.41				14121863
	5424	13.4487	3;2	777.438				13911235
	2259	6.6259	3;2	601.365				13780879
	7249	17.8237	1	326.243				13761108
	658	2.9542	1	392.026				13744903
	2610	7.4332	4;5;3;2	1355.81				13671516
	1644	5.5529	3;2	1150.45				13625068
	1613	5.2758	1	185.068				13205494
	58	0.9602	1	183.962				13200102
	7325	17.7136	1	726.452				12983168
	7435	18.4236	1	269.272				12916002
	224	1.2815	1	801.712				12856508
	2306	6.6931	1	282.121				12782472
	2251	6.7229	1;2	360.236				12778792
	4964	12.452	1	461.284				12634238
	2347	6.8086	1	941.906				12586823
	234	1.5831	1	245.087				12582592
	2077	6.3105	1;2	738.327				12578314
	7364	18.0086	1	340.259				12513306
	1072	4.1714	1	246.121				12483600
	1087	4.0217	1	201.173				12445939
	1633	5.6176	1	260.137				12334663
	1624	5.3326	1	1739.44				12316364
	3681	9.6464	2;1	1109.54				12213768
	2614	7.4858	5;3;2;4	1162.68				12150733
	2356	6.8146	3	4707.03				12101054
	217	1.2646	1	910.679				12040117
	4097	10.6473	2;3	1569.68				12016162
	1369	4.8772	1	232.142				11866938
	2296	6.7308	1	185.068				11788746
	7339	17.7122	1	721.496				11744026
	4759	12.0094	2;3	1882.72				11652311
	1672	5.622	1	287.195				11466453
	218	1.2586	1	970.659				11378758
	7392	18.2074	1	530.379				11342710
	4417	11.3072	2;3;4	1415.73				11303435
	5342	13.2744	3;2	1126.65				11253612
	7574	19.8158	1	311.318				11156927
	1742	5.7214	1	172.071				11094334
	883	3.524	2;1	536.152				11077969
	7582	21.3979	1	339.35				10971228
	7394	20.1765	1	525.423				10896230
	1623	5.3314	4	7824.46				10734272
	7347	17.745	1	418.269				10699432
	6123	14.9359	2;1	1004.58				10680704
	7227	17.3302	1	678.452				10626922
	5608	13.8482	3;2	1389.67				10618081
	7046	17.0328	1	524.28				10570403
	3672	9.5734	3	3767.55				10556517
	7272	17.4359	1	288.146				10499858
	2340	6.816	2	1920.76				10495230
	7848	23.1216	1	153.983				10487133
	7512	20.6025	1	390.277				10424993
	7212	20.2668	1	592.59				10380606
	3755	9.834	1	260.123				10348276
	3671	9.5736	3	3751.58				10325979
	3544	9.3246	3;2	1147.49				10314546
	7405	20.2409	1	481.397				10292204
	5223	13.0255	2	1752.73				10268487
	4127	10.6496	1	294.158				10074069
	7769	22.7082	1	164.976				10026550
	7245	17.3671	1	284.196				9993505
	3166	8.4218	4	5400.31				9867142
	2352	6.8065	2;3	3522.5				9791536
	5457	13.4957	2;4;3	3008.46				9755477
	1171	4.2746	1	232.142				9742883
	7071	16.992	1	330.202				9737930
	1607	5.3384	1	1739.1				9728777
	2035	6.2926	1	216.147				9698622
	5611	13.8417	2;1	501.327				9679099
	3162	8.4152	4	5416.28				9534425
	5523	13.7627	2;3	1109.5				9346976
	5652	13.9475	3;2;4	3150.54				9333539
	3109	8.3166	1;2;3	989.451				9277716
	3673	9.5686	4	5594.4				9273998
	1622	5.3435	3	3477.54				9244821
	5607	13.8333	4;3;2	1712.89				9196781
	3756	9.8423	1	230.163				9193335
	2078	6.3103	1;2	776.274				9182118
	7346	17.7386	1	501.365				9037015
	4972	12.4513	2;3;4	2167.99				9007359
	226	1.288	1	1101.61				8975921
	7400	18.1903	1	574.405				8970338
	4698	11.7968	2;3	2025.91				8969139
	7140	17.1804	1	227.188				8944899
	7121	17.3324	1	337.334				8861848
	7361	18.0423	1	428.311				8826582
	857	3.5208	1	295.126				8810976
	219	1.2599	1	1030.64				8777425
	844	3.3206	2;3;1	630.369				8748064
	957	3.612	1	331.068				8736231
	524	2.585	1	259.189				8688449
	272	2.0421	2;1	461.211				8659595
	2357	6.7944	4;3	6346.72				8640888
	7393	20.1946	1	569.449				8611420
	7426	18.9532	1	340.258				8583643
	4268	10.8604	3	3545.51				8509200
	7141	17.1938	1	562.368				8506881
	3821	10.013	1	236.116				8458130
	7773	22.7445	1	345.227				8445607
	3808	9.9723	3;2;4	2754.12				8435067
	6856	16.3657	2;1	535.311				8421843
	2170	6.505	3;2	1036.37				8389440
	7164	17.9794	1	627.187				8389056
	3342	8.8864	1	230.163				8254741
	6303	15.3175	1	450.211				8212699
	2080	6.3648	1	252.111				8183411
	7178	18.4291	1	701.205				8171879
	4054	10.4222	1	429.258				8155976
	2288	6.6463	1	501.254				8132247
	227	1.2744	1	921.67				7973557
	7381	18.045	1	472.337				7959664
	7045	16.9643	1	480.254				7924705
	3551	9.3255	2;3	1131.53				7909060
	7103	16.9566	1	206.152				7906562
	3629	9.4856	2;1	673.338				7892510
	7082	17.0273	1	568.307				7878010
	1522	5.163	1	445.228				7866180
	7038	16.8303	1	478.243				7851237
	2300	6.7059	1	280.105				7828318
	2257	6.6672	2;1	429.294				7811360
	7168	18.0746	1	614.572				7734418
	7259	17.3954	1	364.128				7729238
	7330	17.7024	1	770.478				7676995
	7295	17.5076	1	199.193				7655208
	7260	17.4097	1	736.494				7623937
	1640	5.4791	1	185.068				7592880
	3817	9.9718	4;2;3	2738.15				7558660
	4640	11.6814	1	304.15				7307050
	620	2.8114	1	188.116				7299911
	4878	12.2699	1	345.226				7251735
	7835	22.9308	2	800.466				7241057
	7273	17.442	1	266.164				7223204
	3057	8.2817	3;2	1627.65				7219363
	5388	13.3469	2;1	812.381				7182429
	477	2.4428	1;2	503.269				7159634
	7144	17.5961	1	558.123				7141582
	85	1.1204	1	162.1				7127040
	7160	17.9053	1	384.285				7111984
	3106	8.2973	1	236.116				7081816
	230	1.3751	1	643.756				7044761
	7183	17.3313	1	318.216				6953311
	540	2.6272	1	151.049				6951735
	3042	8.2385	1	242.126				6908682
	1721	5.6575	1	267.096				6884376
	7047	17.0341	1	564.275				6869605
	6649	15.976	1;2	957.512				6823353
	2682	7.57	1	248.119				6762128
	3375	8.9993	3;2	1129.58				6718479
	7395	18.1789	1	618.431				6705012
	7331	17.7003	1	765.523				6667978
	3110	8.3184	2;1	764.39				6661369
	2774	7.7028	2;1	533.262				6655072
	1618	5.3564	2	1760.74				6645525
	7221	17.3261	1	328.222				6640495
	3622	9.4728	2;1	1046.49				6618201
	3588	9.4618	2;3	1699.67				6571094
	7081	17.0148	1	612.333				6511679
	6035	14.7231	3;2	1017.5				6485806
	2360	6.781	3	5162.19				6469080
	5184	12.927	3;4;2	1454.78				6462978
	6605	15.8791	2;1	497.332				6435490
	5836	14.3339	1;2	452.274				6332875
	2931	8.0056	3;4;2	1422.55				6307368
	3184	8.5901	1;2	493.253				6302315
	1621	5.3343	1	869.887				6176900
	7083	17.0273	1	608.302				6131832
	3169	8.4224	3;2	1845.69				6120628
	3633	9.6017	2;4;3;5	1940.69				6101473
	7053	17.0086	1;2	652.328				6075997
	7093	16.908	1	225.173				6052455
	2239	6.6541	3;2;4	1350.53				6008116
	1711	5.6645	1	245.148				6003776
	7180	17.2311	1	248.198				5993369
	3183	8.5724	2;3	585.395				5978446
	7303	17.5337	1	492.305				5974574
	7382	18.0291	1	516.363				5941640
	3206	8.6211	1;2	718.385				5930814
	7537	19.4216	1	662.445				5922108
	5434	13.4508	2	706.4				5899079
	7206	19.532	1	943.724				5886050
	7771	22.73	1;2	1118.58				5849857
	2353	6.8029	4	7288.12				5837742
	228	1.2903	1	1041.63				5832665
	7770	22.7391	1	317.174				5762916
	7403	18.2329	1	613.476				5762715
	7231	19.0072	1	775.224				5762356
	5358	13.2613	4;2;3	1361.61				5705628
	7298	17.5295	1	448.279				5685766
	1629	5.4492	2	704.253				5675717
	794	3.2309	2;1	458.284				5655168
	7653	22.0095	1	199.966				5652731
	1976	6.1712	2;3	1150.45				5642169
	6663	15.9539	1	296.119				5640067
	7061	17.0068	1	696.354				5629852
	7448	18.5994	1	495.413				5603456
	7858	23.0533	1	270.91				5602577
	3179	8.6164	2	887.306				5602411
	7806	22.7628	1	373.222				5559624
	7276	17.4969	1	794.535				5556247
	860	3.8789	1	174.111				5494437
	253	1.7217	1	345.033				5468655
	3689	9.667	5;4;3	1339.77				5421286
	7130	17.2731	1	304.201				5417295
	7158	17.806	1	632.142				5414428
	2361	6.8092	4	6589.84				5405797
	1606	5.4287	2	648.295				5395990
	7142	17.6623	1	370.093				5386903
	7414	18.294	1	437.371				5384807
	7642	21.9156	1	273.268				5364713
	5750	14.1978	2;1	731.38				5334464
	3112	8.3066	3;2	1005.42				5328113
	7136	17.1506	1	276.17				5323052
	4699	11.861	3;2	1641.7				5311348
	7799	22.9335	5;4;6;3	3022.6				5311187
	4580	11.5607	2;3	1394.6				5297077
	7450	18.571	1	539.439				5292976
	4916	12.3362	5;3;4	1680.87				5283118
	6553	15.723	1	415.279				5275680
	229	1.2972	1	632.765				5267159
	7297	17.5296	1	404.253				5258918
	7417	20.3864	1	337.334				5252275
	2033	6.2508	2;1	618.297				5244468
	2442	7.099	2	1184.53				5219350
	7084	17.0147	1	656.36				5216449
	7774	22.7265	1	228.148				5211437
	3134	8.4836	3;4;2;5	1868.67				5209003
	5398	13.3735	1	348.176				5208302
	7181	18.3267	1	918.652				5186286
	3896	10.1884	1	266.127				5184490
	1604	5.2729	3;2	923.303				5176796
	6212	15.1171	4;3;5	1947.91				5138706
	7075	17.0385	1	1154.63				5129845
	1627	5.4327	3;2	923.303				5123614
	2291	6.6661	1	316.211				5114058
	4520	11.4572	3	1238.71				5087791
	7842	22.9921	1	238.218				5069844
	6104	14.9019	2;1	469.326				5041592
	5248	13.056	2;3	1094.55				5037279
	7348	17.7532	1	457.339				5009495
	7137	17.1802	1	383.228				4994051
	1082	3.9611	1;2	396.248				4987937
	515	2.4945	1	369.044				4961207
	1619	5.287	2	851.374				4950775
	7037	16.7781	2	1043.52				4945042
	5254	13.0716	3;4;2	1524.76				4925914
	3178	9	1	183.069				4912346
	4056	10.4082	1	262.135				4910591
	7449	18.5691	1	456.342				4898207
	7372	17.9833	1	511.408				4895855
	2676	7.9051	1	183.069				4875186
	6671	15.9945	1	647.327				4856976
	3701	10.4343	1	183.069				4843079
	5675	13.9704	5;3;4	1740.96				4832830
	940	3.6989	1	218.126				4801010
	337	2.0426	1	273.18				4797776
	3447	9.1185	1	228.147				4797233
	220	1.2779	1	1161.59				4780473
	6715	16.0508	2;3	1357.72				4740355
	2348	6.8208	2	1904.78				4735633
	3164	8.4046	4;5	7209.06				4724060
	7041	17.0181	1	519.325				4723322
	6523	15.6629	2	1024.55				4721587
	4307	11.0575	2;1	700.241				4697006
	7401	18.1708	1	662.457				4667925
	7236	17.6883	1	553.168				4663818
	7466	20.4903	1	633.444				4645516
	7704	22.2995	1	289.263				4641794
	514	2.5258	1	268.153				4641396
	3668	9.5644	1	1865.13				4638106
	7420	20.4348	1	677.471				4636256
	7406	20.5548	1	367.417				4622829
	1603	5.2726	2	704.252				4604357
	1872	5.9841	2;1	321.18				4589518
	7229	18.1127	1	814.665				4589425
	7397	18.1869	1	657.502				4584124
	7067	16.8609	1	388.244				4569190
	7064	17.031	1	1198.65				4568283
	7316	17.6712	1	356.253				4563042
	2674	7.6364	1	346.185				4560385
	1628	5.4401	2	688.275				4550902
	7890	23.1651	1	168.97				4544074
	7074	17.0216	1	1110.6				4542796
	2399	7.1671	1	183.069				4531071
	7791	22.7378	1	315.216				4515627
	7284	17.5414	1	536.332				4513301
	7349	17.7415	1	374.243				4509560
	3677	9.5721	4	5632.35				4506082
	275	2.07	1	390.175				4498002
	7073	17.0191	1	740.381				4495629
	7125	17.0835	1	326.001				4477644
	7811	22.7716	1	794.398				4461221
	7371	18.0442	1	560.389				4422410
	5589	13.8462	1	604.306				4421640
	4760	12.0081	3;2	1866.76				4420176
	5097	12.7066	2;1	614.375				4376101
	2362	6.9087	2	760.296				4372318
	4281	10.8583	3	3567.48				4368910
	7288	20.2517	1	805.715				4358993
	2176	6.4891	1	457.217				4358791
	1570	5.2305	3;4;2	937.517				4353659
	5596	13.8907	2	1019.5				4346721
	263	1.7685	1	323.051				4331561
	7105	18.0299	1	412.268				4329765
	6796	16.2595	1	431.273				4329385
	1981	6.1506	1	495.206				4327895
	2344	6.7904	2	923.395				4321982
	225	1.2728	1	1390.51				4309960
	2233	6.5925	1;2	769.324				4288229
	6729	16.1937	4;3	2410.23				4286275
	3685	9.6484	2;3	1131.53				4285985
	7080	17.0212	1	1066.58				4270333
	7138	17.221	1	290.185				4268818
	1639	5.4915	1	330.201				4267050
	7378	17.9889	1	467.381				4261049
	4030	10.4218	2	959.327				4253826
	3432	9.101	2;1	519.284				4231723
	2290	6.6266	1	183.069				4221056
	2312	6.7019	2;1	489.253				4215102
	7277	19.8582	1	849.243				4214800
	2480	7.1702	1	218.126				4212834
	2314	6.7017	1	266.126				4190086
	4254	10.8771	3;2;4	1848.65				4174727
	7421	20.7025	1	1038.76				4174497
	326	1.8569	1	346.017				4172760
	6133	14.9017	1	392.202				4141241
	6232	15.1126	3;2;4	1896.89				4116218
	7305	20.192	1	913.697				4113736
	3088	8.2372	1	260.137				4111273
	5209	12.9407	1	367.174				4095465
	1630	5.4039	2	851.374				4092602
	7092	16.868	1	274.118				4091968
	6474	15.5969	2	810.423				4088529
	6817	16.2599	1	436.228				4083896
	7133	17.2017	1	334.212				4075946
	1180	4.6198	1	259.153				4065014
	7473	20.5371	1	589.418				4064799
	7257	18.3461	1	779.699				4063176
	5070	12.6864	1;2	528.374				4058116
	7447	18.5569	1	583.465				4048650
	4102	10.6306	2;3	1607.62				4022227
	6069	14.7901	3;4	4171.03				4014155
	7817	22.8664	1	1073.7				3997579
	5135	12.8058	4;3;2	1257.61				3994763
	7457	18.5972	1	451.387				3981864
	4598	11.5775	1;2	544.285				3976227
	1534	5.1809	1	337.175				3958256
	2350	6.8019	2	1661.66				3955801
	4128	10.5873	2;1	560.295				3955573
	6750	16.1354	1	574.368				3948388
	3555	9.3238	3;2	856.512				3942296
	5974	14.5786	2	1109.48				3935376
	1730	5.6878	2;3	894.337				3928427
	1228	4.4551	2	733.36				3921692
	7602	21.5777	1	229.24				3913566
	7867	23.1127	3;2	1169.69				3912640
	4409	11.2602	3;2;4;5	1442.78				3909973
	587	2.7956	1	246.121				3883258
	7431	20.4366	1	721.497				3867552
	6837	16.3216	3;4;5	1875.95				3867461
	4271	10.8537	3	3583.45				3865466
	4915	12.3286	2;1	598.369				3853830
	5262	13.0981	2;1	500.332				3837239
	7240	20.2782	1	809.71				3825913
	3341	8.8713	2;3	1061.53				3821980
	731	2.9916	2	604.317				3820983
	650	2.8875	1	271.961				3811712
	6105	14.8886	2	799.455				3792791
	2367	6.9331	1	185.068				3784704
	7228	17.2655	1	302.055				3773758
	7296	17.5269	1	580.358				3772304
	4511	11.4782	2;3	756.427				3767703
	3669	9.5666	4;3	5616.38				3765025
	7139	17.3336	1	356.139				3746603
	5979	14.5672	2	1126.6				3742085
	7079	17.0291	1;3	1022.55				3724913
	7373	17.9713	1	555.433				3721860
	4965	12.4475	2;3	2152.01				3705175
	3758	9.8625	1	301.2				3698917
	7253	18.0538	1	758.639				3694880
	7099	17.0437	1	1242.68				3693656
	4545	11.461	3;2;4	932.566				3677134
	4706	11.8345	2;3;4	2734.1				3674597
	2960	8.1762	3;2	736.386				3667823
	7086	16.9685	1	563.351				3660529
	1611	5.2719	2;1	688.274				3650173
	7432	20.499	1	753.684				3646295
	7056	16.8711	1	329.231				3637285
	4201	10.7748	1;2	487.282				3636196
	1625	5.3588	4	6123.64				3625313
	3177	8.5268	2	1836.74				3624849
	7264	20.107	1	837.741				3624702
	3883	10.1405	3;2	920.445				3609699
	4850	12.1958	3;2	1055.61				3609275
	4552	11.4771	1	307.153				3608688
	7503	20.8748	1	303.292				3607621
	2920	7.9396	2	742.397				3583330
	5100	12.7747	2;3	2029.98				3581400
	1685	5.6001	1	401.238				3577635
	691	2.9549	1	276.033				3574926
	5613	13.8419	1	388.243				3572374
	37	0.8328	1	201.972				3571595
	7191	18.0856	1	872.707				3565896
	7097	17.0285	1	700.385				3563400
	6891	16.421	3;2;4	1176.67				3556290
	1688	5.8435	1	183.069				3549767
	3683	9.6397	6;5;4;3	1998.21				3548028
	5381	13.3001	2	605.353				3543691
	5980	14.6795	2;3	889.443				3542083
	7458	18.4757	1	500.368				3541985
	6557	15.7276	1	316.211				3537007
	4523	11.4564	3;2	1110.62				3535922
	7541	19.4125	1	679.472				3533341
	659	2.9539	1	355.999				3510118
	5870	14.3821	3;2;4	1215.52				3507136
	1773	5.9209	1	188.116				3498676
	7250	18.0239	1	784.654				3492150
	3188	8.7386	1	374.216				3482833
	6255	15.1927	4;3;2	1746.86				3480031
	5509	13.6822	1	328.142				3478753
	2773	7.8672	1	156.076				3474927
	7192	18.1079	1	828.681				3472388
	742	3.1737	1	245.137				3468027
	1616	5.3407	2	2630.13				3463447
	7790	22.7555	1	245.236				3449689
	3067	8.2263	2;3	1611.68				3438780
	3073	8.2333	2	583.355				3433675
	452	2.3076	1	218.126				3430457
	2393	6.9874	1	401.227				3425708
	548	2.6004	1	385.039				3425684
	6707	16.0441	2;3	1109.57				3410661
	1731	5.6872	1;2	653.311				3407029
	7060	16.9478	2	766.456				3397040
	7777	22.8645	3;2	1022.63				3395025
	5658	13.9811	3;5;4	1635.03				3384234
	1653	5.5511	3;2	1134.49				3381165
	7052	16.8888	1	520.25				3378682
	7828	22.8347	1	1124.88				3377097
	7214	18.1033	1	842.696				3370718
	7310	17.5894	1	852.577				3359006
	2171	6.503	1;2	795.349				3357445
	5159	12.8729	1;2	386.264				3355148
	7055	16.7729	1	406.168				3342149
	7042	16.9281	1	325.225				3334268
	7248	18.0582	1	810.67				3320163
	7669	21.2065	1	683.195				3308930
	6452	15.5652	1	718.32				3303907
	7304	17.5271	1	360.227				3301095
	7028	16.7718	3;2	1500.71				3296594
	7068	17.0007	1;2	978.523				3283732
	231	1.5169	1	599.794				3282994
	4461	11.362	2;3	876.444				3271027
	7418	18.6426	1	1043.72				3241634
	2354	6.7987	4	7986.4				3238446
	7124	17.0902	1	504.327				3235383
	7299	17.5198	1	624.384				3233314
	3332	8.8937	3;2;4;5	1283.79				3226626
	6391	15.4667	1	328.142				3223677
	3246	8.7174	2;1	495.232				3221877
	3695	9.7071	3;2	1602.76				3221858
	5935	14.4682	4;3	4028.96				3219575
	4691	11.7954	2;3	2009.95				3216956
	3292	8.8006	3;2	879.408				3216353
	3348	8.8741	1	303.179				3209774
	6933	16.5377	2;3	1226.7				3202577
	3320	8.9317	2;3	2235.99				3198122
	7205	17.7329	1	1043.72				3196207
	7198	17.3748	1	442.326				3193422
	241	1.6498	1	364.098				3192540
	3351	8.9396	5;4;3	1312.84				3184094
	7232	18.0811	1	858.691				3183735
	2394	7.0209	2;1	386.264				3182786
	5173	12.8655	1	287.195				3174370
	3596	9.4589	2;3	1683.7				3174144
	7057	16.9425	1	361.246				3168964
	6041	14.7295	3;4;2	1551.76				3161625
	2339	6.7315	2	760.296				3160713
	3663	9.6075	3;2;4	1924.72				3152968
	2338	6.7977	2	1434.52				3145591
	7078	17.0291	1	1286.7				3144031
	2400	7.0208	2	546.36				3141575
	7489	20.6693	1	545.392				3141108
	1862	5.9826	1	174.112				3128944
	7386	18.1452	1	706.483				3126513
	235	1.5704	1	271.084				3126439
	7051	16.7772	1	475.299				3123176
	7169	17.8422	1	706.161				3120764
	1660	5.7927	1;2	358.232				3116642
	3025	8.1929	1	345.189				3104609
	7328	17.6945	1	814.504				3103385
	5761	14.1247	1	444.258				3095257
	5306	13.19	3;4;5	1594.91				3093214
	7772	22.7245	1	400.269				3091431
	5779	14.1873	2	727.458				3072799
	3273	8.8283	4;3;5	1591.85				3072079
	6328	15.3576	3;4;2	1108.71				3071217
	7477	18.7778	1	923.261				3067522
	7451	20.5245	1	823.726				3065294
	3702	9.731	2	654.38				3041117
	7797	22.751	1	502.265				3038129
	7062	17.0144	1	607.377				3037922
	7200	17.9272	1	604.415				3033542
	5540	13.7252	2;4;3	1215.63				3027113
	201	1.1815	1	173.977				3023645
	4299	11.0185	1	373.221				3023571
	5257	13.0241	2;3	1790.68				3022537
	663	2.9534	1	376.048				3019913
	2351	6.802	2	2619.04				3017365
	7446	18.4259	1	923.261				3011835
	2318	6.8487	3;2	995.324				2998864
	2277	6.661	2	1109.51				2993289
	3152	8.4708	2	1928.7				2991687
	856	3.3148	2;1	559.332				2985173
	7359	17.8389	1	370.269				2984347
	7482	20.5939	1	613.476				2976866
	6515	15.6339	2	1039.53				2974464
	6977	16.6239	2;1	743.417				2974336
	3037	8.1979	1	374.216				2962085
	7100	17.0457	1	784.407				2950829
	1226	4.8001	1	183.069				2949887
	3690	9.6603	3;2	1147.49				2930991
	6099	14.895	1	387.247				2924674
	4387	11.2212	4;3;5	1405.8				2914107
	675	2.9526	1	406.991				2908457
	2653	7.501	2	1184.53				2906345
	2775	7.7019	2;1	402.222				2901260
	7389	20.2525	1	701.528				2900734
	2833	7.8321	1	294.121				2898681
	2938	8.0046	2	1181.53				2897777
	697	2.9563	1	289.972				2895626
	212	1.1655	1	159.173				2888479
	4992	12.4749	1	315.215				2885797
	769	4.7978	1	168.04				2885596
	5662	14.0097	7;5;4;3;6	2474.41				2874151
	7481	20.7138	1	157.146				2867930
	3982	10.3006	2;1	558.312				2866982
	7416	18.1934	1	511.408				2857195
	7358	17.872	1	337.334				2855313
	1018	3.8331	1;2	506.208				2850295
	5508	13.6274	1	406.221				2841051
	4221	10.7709	2;1	626.272				2830495
	504	2.5234	1	273.18				2825543
	2448	7.1014	2	829.404				2825159
	7291	17.5411	1	298.212				2823977
	7094	16.9902	2	1352.71				2822896
	7441	18.4733	1	627.491				2814264
	7244	17.3441	4	1431.89				2814262
	6350	15.3681	3;2	1270.66				2800781
	3667	9.5732	3	970.601				2796172
	2355	6.7991	2	2824.72				2793206
	7859	23.1006	1	229.883				2789570
	3165	8.4127	4	5476.31				2786458
	2943	8.0449	1	388.243				2780705
	6714	16.0582	4;3;2	1572.76				2770340
	1587	5.2726	1;2	719.217				2765554
	4713	11.834	2;3	2718.13				2765435
	3066	8.1927	2;1	552.265				2765084
	756	3.8099	1	201.979				2761063
	7820	22.8266	2	1367.77				2749653
	3862	10.2574	3;2;4	1226.67				2749025
	3455	9.1337	1;2	1038.51				2741074
	7126	17.3252	1	303.24				2740784
	4962	12.4305	3;4;2	1453.77				2740046
	1609	5.3011	3	3515.48				2731622
	7513	20.8472	1	437.371				2716218
	5312	13.1945	4;3;2	1309.7				2711765
	7798	22.9569	5;6;7;4	3419.88				2706217
	3686	9.6351	2	1908.76				2702652
	3691	9.6408	1	359.205				2701672
	4688	11.7709	2;3	1784.89				2697361
	5337	13.2152	1	294.158				2685013
	7748	22.366	1	1294.35				2681161
	4896	12.2759	2	726.391				2661619
	1637	5.4665	2	735.247				2653276
	216	1.2011	1	453.856				2652587
	4707	11.9547	1	373.221				2640919
	2677	7.5346	1	321.18				2634707
	4639	11.6619	2;3	900.527				2633356
	2852	7.8066	1	194.115				2631133
	743	3.0879	2;1	527.233				2626494
	1703	5.6232	1	313.163				2624043
	4239	10.8744	2	1816.72				2619465
	3925	10.1968	1	333.132				2618531
	3214	8.6351	4;3;2	1004.57				2615383
	3687	9.6528	1	715.349				2614212
	793	4.0631	1	155.973				2611139
	278	2.0343	1	316.21				2609298
	5698	14.0082	1	393.189				2607882
	7578	19.7999	1	923.261				2604511
	7072	16.7867	1	398.253				2602042
	2363	6.9286	2	776.274				2599725
	2208	6.5317	1	207.093				2598295
	7490	20.5614	1	765.523				2595887
	6746	16.1313	1	461.284				2595067
	7631	20.5875	1	923.261				2592093
	7165	17.4108	1	484.104				2589078
	7065	17.0248	1	651.403				2585053
	653	2.9609	1	237.972				2575504
	2842	7.7841	1	462.232				2573561
	7810	22.7497	1	716.343				2572265
	214	1.1983	1	373.889				2562191
	3682	9.6301	1	408.164				2555089
	5114	12.7657	5;4;6;3	2195.24				2552667
	3185	8.585	1	415.29				2552363
	6683	15.9831	1	358.221				2551542
	7551	21.2231	1	779.699				2544021
	6441	15.4781	1	414.248				2543793
	7374	17.9669	1	599.46				2543027
	7098	16.9854	2	1396.74				2541968
	2932	8.0214	1	303.179				2534108
	7674	21.1211	1	923.26				2533286
	7492	20.6734	1	657.502				2532280
	7076	16.9716	2	1308.69				2529627
	7202	17.3246	1	486.353				2528696
	3163	8.4343	2	1800.77				2514270
	5338	13.2324	2	951.454				2507274
	5336	13.2443	4;3;2	1599.8				2505093
	7283	17.5035	1	668.41				2500462
	3217	8.6611	6;4;3;5	1785.1				2500407
	285	2.2981	1	155.973				2493586
	2535	7.255	1	156.076				2488290
	7095	17.0527	1	1330.73				2487631
	1169	4.2383	2	704.253				2485572
	4238	10.8726	3;4;2	1832.67				2484858
	2364	6.9235	1	791.238				2482628
	332	2.5248	1	201.978				2481718
	7836	22.9514	3	1164.57				2477834
	7340	17.6962	1	809.549				2475294
	3546	9.3352	1;2	906.465				2472936
	4728	11.8514	1	365.158				2471630
	3704	9.688	1	187.063				2466298
	5190	12.898	2;1	484.351				2465716
	6857	16.3716	2	1061.6				2464295
	5752	14.1546	3;2	1051.49				2462823
	7415	18.1727	1	555.434				2460267
	632	2.9833	1	186.001				2455706
	538	2.5427	1	305.152				2454134
	5528	13.6998	1	244.179				2450537
	3885	10.1418	2	773.377				2450163
	3674	9.5399	2	479.237				2449653
	3476	9.1729	3;2	1959.77				2449276
	1631	5.4492	2;1	719.217				2447965
	3587	9.4543	1	342.189				2441217
	2327	6.7076	1	293.173				2439007
	7154	17.1737	1	249.17				2436459
	903	3.5191	1	564.193				2434707
	3343	8.8704	2	516.327				2431897
	1652	5.5053	1	333.153				2429537
	1578	5.2593	1	167.058				2428711
	6619	15.8899	2;1	1312.54				2423397
	3170	8.4577	1	184.121				2422450
	2837	7.8105	1	339.143				2421949
	7101	17.0471	1	934.496				2419226
	2548	7.6991	1;2	358.233				2413682
	5617	13.8457	2;3;4	1427.62				2411518
	7409	18.2836	1	332.292				2408207
	6508	15.6673	3;2	1199.62				2405771
	7252	17.8556	1	609.616				2403920
	7601	21.6509	1	413.423				2400978
	7792	22.7157	1	428.264				2400086
	7087	16.9929	2	1264.66				2393155
	3863	10.1122	3;2	1013.57				2391288
	1634	5.4173	2;3	911.324				2390392
	7149	17.1815	1	557.413				2388617
	5294	13.0902	3;4	1641.85				2384198
	3935	10.2195	3;2	925.534				2384088
	2101	6.3366	1	273.18				2380938
	2814	7.747	3;4	1364.68				2380381
	5150	12.8001	2;3	1247.6				2375888
	7861	23.0218	1	1124.73				2375081
	7575	19.8071	1	1040.76				2367496
	3778	9.831	1	238.142				2363815
	2234	6.5759	2	324.122				2363322
	4884	12.2695	2;3	776.465				2362724
	261	2.0202	1	235.933				2358266
	7721	22.0308	1	923.261				2351332
	3128	8.2974	1	222.1				2338543
	3198	8.5946	2	802.454				2334625
	2048	6.2903	3;2	912.561				2334531
	7744	22.4338	1	923.261				2333225
	5204	12.9458	4;3	1513.8				2322414
	2481	7.1501	2	588.286				2316562
	7170	17.257	1	398.3				2315069
	7287	20.2052	1	867.752				2311936
	6855	16.3353	2	1299.64				2311202
	3230	8.6298	1	367.138				2307114
	497	2.4384	1	432.232				2306700
	5462	13.5506	3;4;2	2805.38				2305208
	6256	15.1875	3;2;4	1472.76				2302844
	5110	12.7513	2;3	787.459				2290421
	7085	17.0205	1	828.433				2276365
	3181	8.5356	2;3;4	1852.7				2267127
	5952	14.5653	3;4;2	1485.79				2266053
	6502	15.6059	2	592.321				2259479
	3822	10	1;2	631.263				2258333
	7514	20.8542	1	501.366				2256033
	4986	12.4967	1	460.253				2243344
	1576	5.2473	2;3	773.375				2233516
	7106	17.0719	1	744.412				2232259
	3621	9.4707	2;3	711.286				2227090
	4104	10.5721	1	276.111				2225826
	4282	10.8922	2	764.368				2224926
	7300	17.532	1	486.352				2219051
	3513	9.2404	1	586.307				2218618
	3142	8.2937	2	934.379				2209246
	7471	18.532	1	227.225				2206216
	2345	6.7229	2	2010.87				2205859
	7128	17.2155	1	332.196				2204165
	2512	7.2183	3;2	971.576				2199324
	3352	8.9358	1	305.137				2196594
	1170	4.2369	2;1	666.307				2194773
	4959	12.4174	2	890.427				2193975
	2476	7.1823	2;1	502.311				2193845
	7782	22.7017	1	153.96				2185451
	3584	9.4055	4;3	1351.66				2183804
	7505	18.949	1	495.413				2182359
	6463	15.6031	2	851.402				2181435
	5443	13.495	3;4	3046.41				2177571
	2346	6.7241	2	2253.99				2177067
	7678	21.168	1	311.318				2171293
	7407	20.6125	1	368.29				2170974
	4103	10.5563	1	614.338				2160343
	6018	14.6573	2	884.496				2157983
	1812	6.1149	1	330.226				2157823
	2871	7.889	1	319.174				2157729
	6060	14.7547	4;2;3	1697.87				2157190
	2449	7.0989	2	658.376				2154934
	7274	17.4792	1	398.3				2152318
	5401	13.4025	2	853.428				2147426
	1636	5.4921	3;2	945.279				2145131
	3428	9.1216	2	764.392				2144859
	5654	13.9426	3;4	3172.51				2142495
	904	3.5215	1	333.073				2140488
	3831	10.021	1	165.079				2138341
	6518	15.6351	1	759.376				2130173
	6491	15.6609	4;3	1748.94				2127142
	5510	13.6931	2;3	1049.55				2127009
	7367	17.8305	1	303.292				2125885
	7783	22.7142	1	618.325				2124966
	3666	9.5974	2	2000.72				2123785
	1656	5.5386	2;3	629.36				2115963
	744	3.0838	2	509.222				2111139
	3168	8.4192	5	7171.12				2108235
	2635	7.4841	3	1091.64				2108082
	3494	9.1863	1	280.091				2106353
	692	2.9547	1	260.02				2100994
	4290	10.9667	2;1	615.315				2097068
	7383	17.9186	1	648.442				2095669
	4526	11.4561	4;5	1291.74				2094529
	1786	5.7953	2	735.248				2094498
	1839	5.8804	2;1	440.238				2093357
	2508	7.2088	1	416.227				2087933
	3512	9.2219	1	252.111				2087295
	1732	5.6807	2;1	856.39				2086733
	4724	11.8618	4;3;2	1320.68				2084912
	4903	12.2827	2	530.249				2084811
	1905	6.0428	1	259.153				2079829
	7833	22.907	2;1	1389.73				2076248
	6955	16.7092	3;4	1206.63				2076245
	7504	20.5858	1	539.439				2073173
	5447	13.4964	3;4	3030.44				2071068
	7789	22.8752	5;4	2980.59				2066282
	2337	6.7202	2	776.274				2064865
	7230	17.6685	1	354.062				2058633
	7388	17.9685	1	423.355				2056909
	706	3.0311	1	277.109				2054438
	3840	10.0607	5;3;4	1524.85				2052941
	4627	11.7417	2;3	2493.07				2052423
	6114	14.9005	1	356.242				2051902
	7654	21.0405	1	757.213				2046150
	1899	6.2205	2;1	404.22				2042050
	2997	8.1121	2	1166.6				2036255
	1308	4.6571	2;1	443.296				2035218
	5894	14.3891	2;1	571.369				2034779
	3638	9.5838	2	1292.56				2033637
	5068	12.6705	3;2	1156.56				2029650
	3718	9.6924	2	718.41				2028419
	3192	8.5936	1	346.185				2027803
	3157	8.3421	2;4;3	1852.69				2008620
	5651	13.9095	1	315.204				2008229
	787	3.2533	1	183.069				2006351
	4778	11.9964	2	880.465				2005182
	1638	5.4643	2	690.226				2003574
	2209	6.5299	1	229.075				2002595
	6125	14.8986	1	370.22				1996255
	5998	14.6497	3;2	1652.79				1994836
	5655	13.9451	3;4	3188.48				1993584
	7778	22.7431	2	767.455				1991818
	4818	12.0943	1	481.217				1991142
	7163	17.2377	1	336.097				1991034
	6993	16.637	4;3	1897				1984334
	7203	17.3381	1	550.347				1983793
	4150	10.6175	2;3	828.481				1982662
	5747	14.1773	4;3	3050.47				1981842
	2700	7.6242	2;3	740.429				1981592
	2795	7.735	1	331.174				1979621
	3167	8.3727	4;5	7193.08				1978355
	7557	19.7208	1	418.308				1978121
	3600	9.3899	1	409.148				1975294
	2391	7.0384	1	374.18				1974120
	3648	9.5009	3;4	1030.59				1974019
	2262	6.6188	4;5;3	1394.81				1973864
	5103	12.7067	1	388.207				1973548
	7279	17.9912	1	886.722				1973422
	713	2.9555	1	306.975				1968237
	7107	17.0713	1	890.47				1965646
	7344	18.0246	1	382.196				1965403
	4777	12.0032	3	1152.6				1963362
	3221	8.6138	1	646.28				1961843
	4848	12.1258	2	801.434				1960368
	5077	12.6841	2	729.311				1955448
	4302	10.9967	1	416.227				1954243
	4109	10.6234	2;3	1591.66				1953583
	6571	15.7446	2	998.55				1952948
	7342	17.6916	1	910.618				1951593
	7210	17.3039	1	530.379				1951438
	7179	17.2512	1	348.227				1946471
	4781	12.0219	3;2	1413.68				1945594
	7864	23.1026	1	164.976				1945377
	7762	22.7112	1	343.248				1943524
	3139	8.3233	2;3	2035.9				1941013
	1048	3.8867	1	220.088				1939259
	7117	17.0072	2;1	1259.7				1937443
	3090	8.2342	2	595.295				1936536
	6388	15.4112	1	303.158				1936356
	6316	15.2625	3;2	1416.77				1935426
	7350	17.7646	1	486.352				1932342
	6017	14.6929	3;2	1488.74				1932106
	7090	16.9429	2	1220.64				1931304
	7174	17.8374	1	780.179				1930060
	7246	17.3824	1	808.436				1926739
	3954	10.2405	2	814.466				1923583
	7077	16.9894	2	1440.77				1921400
	2034	6.2392	1	505.213				1917051
	693	2.9544	1	280.017				1916810
	5918	14.424	3;2	1313.74				1914868
	4546	11.5302	3;4;2	1347.77				1911557
	7524	20.7254	1	511.408				1911415
	7145	17.1368	1	559.32				1908636
	2990	8.0995	1;2	484.264				1907064
	4516	11.4562	2	869.511				1905773
	2847	7.8574	1	472.264				1904978
	7173	17.2673	1	306.18				1904907
	1746	5.7077	2;1	957.402				1904714
	7187	17.4716	1	367.417				1903978
	7131	17.2169	1	692.431				1903781
	3519	9.2406	2;3	805.327				1903351
	7536	19.5173	1	555.434				1902277
	5685	14.0774	3;2	1247.69				1901906
	3818	9.9676	4;3;5	2792.07				1900380
	7247	17.57	1	581.585				1896450
	415	2.2301	1	417.222				1895816
	6681	16.0334	1	570.301				1894133
	5057	12.6417	3;4;2	1197.69				1883285
	7194	17.2955	1	362.207				1880428
	4524	11.4319	1	402.247				1872267
	2081	6.3062	2	720.317				1870264
	7440	18.7067	2	1702.51				1867640
	3072	8.2007	1	273.168				1867632
	3722	9.739	1;2	1148.49				1865493
	3547	9.3253	2	743.428				1863494
	1650	5.5238	2;3	1010.5				1862511
	4824	12.077	1;2	483.316				1861930
	357	2.1577	1	232.105				1861851
	6459	15.6001	1	682.317				1860237
	7235	17.2806	1	750.473				1858091
	745	3.0883	1	408.175				1855309
	6618	15.8809	1	384.248				1854162
	7207	17.2664	1	302.185				1851554
	82	0.9285	1	176.95				1847462
	7132	17.1754	1	603.346				1845351
	7261	18.1495	1	868.712				1844756
	7523	19.1013	1	392.29				1841795
	1097	4.0252	1	183.069				1841441
	4509	11.4067	2;3	2187.1				1838827
	753	3.1137	2	645.318				1838356
	4746	11.8868	2	917.492				1835525
	7591	19.9845	1	555.434				1834367
	2593	7.4074	2	1050.39				1834052
	2982	8.1902	1	287.184				1825982
	7813	22.7422	1	397.168				1822357
	1834	5.8781	1	327.154				1818464
	5799	14.2538	3;2	1415.63				1817141
	4002	10.3517	4;3;5	1728.89				1817014
	1632	5.4349	2	1874.69				1808520
	7603	20.3232	1	555.433				1807920
	7546	19.4101	1	705.488				1805076
	3684	9.5946	2	1872.79				1805049
	3675	9.5611	4	1352.76				1801973
	6506	15.6917	2;1	1143.55				1796605
	248	2.2728	1	183.962				1796491
	1681	5.8007	1	289.163				1789603
	2125	6.4041	2;1	600.358				1787473
	3873	10.1015	2;1	635.302				1786173
	4704	11.8368	2;3	1679.64				1785834
	3060	8.1701	1	424.195				1785591
	7837	22.9547	3;2	1119.69				1780012
	3731	9.7983	2;3;4	1105.66				1777820
	7301	17.4882	1	789.58				1775655
	5645	13.9275	2	946.442				1774181
	4257	10.8225	3;4;2	2826.14				1773565
	3639	9.5013	2	788.371				1772080
	2070	6.3079	2;1;3	760.297				1770208
	3383	9.0882	1	388.243				1769442
	4252	10.8278	3;2	2810.17				1767950
	2781	7.7174	1	246.121				1766275
	7155	17.2187	1	298.175				1763803
	4234	10.7701	1	321.168				1760594
	5788	14.2156	2	1216.53				1759140
	7384	18.0883	1	424.207				1757409
	4482	11.385	2	999.534				1757123
	7089	16.9929	2	1303.73				1755808
	6864	16.36	1	388.243				1753740
	7500	20.7784	1	250.178				1752803
	4280	10.8721	4;5	2168.04				1752460
	968	3.5952	1	183.069				1751563
	3585	9.4351	2	711.402				1748664
	7102	16.9874	2	1347.76				1747386
	1172	4.2705	1	271.164				1746701
	242	1.9672	1	183.069				1740954
	7049	16.8197	4;3	1648.85				1740684
	5099	12.772	3;2	2067.93				1738448
	1642	5.5108	2;3	963.497				1734621
	688	2.9591	1	255.983				1732516
	4625	11.6741	1	282.168				1730274
	5303	13.1162	1	516.29				1729470
	7254	17.4054	1	852.462				1726754
	7199	17.2624	1	360.227				1725448
	6284	15.2756	2;4;3	1104.57				1724632
	6706	16.0385	3	1421.72				1723931
	7255	17.4112	1	764.41				1721372
	7467	18.7804	1	767.699				1721264
	4079	10.4625	2	749.374				1719919
	3302	8.8537	1	345.19				1719838
	6978	16.6334	1	728.37				1719109
	7807	22.7155	1	213.246				1718110
	2240	6.6203	2;3	944.376				1717766
	4264	10.9064	4;3	1687.86				1716992
	5583	13.7485	1	405.21				1715954
	596	2.6915	1	183.069				1715413
	1198	4.3282	1	309.168				1715112
	7172	17.2513	1	400.279				1713478
	7108	17.0618	1	1374.76				1710082
	7746	22.3456	1	311.318				1709590
	7586	19.9067	1	273.266				1708584
	4932	12.3188	1	359.205				1706011
	3650	9.5071	5;4;3	1540.84				1705522
	7256	18.5201	1	271.214				1704415
	4416	11.2198	2;3	1114.58				1702174
	7802	22.7461	1	869.452				1701277
	3180	8.5848	2	514.358				1700665
	7434	18.3153	1	997.28				1699499
	7035	16.7749	4;5	2126.22				1699100
	671	2.9521	1	240.012				1697777
	3143	8.3173	2	823.38				1697640
	3796	9.8961	2;3	2513.1				1697523
	5885	14.337	1	339.19				1696325
	7784	22.7282	2;1	1286.61				1695046
	5399	13.3632	1	343.22				1693782
	1378	4.8919	1	214.132				1691344
	7129	17.183	1	691.398				1689538
	1704	5.603	1	390.211				1687573
	7088	17.0363	1	695.431				1686287
	4902	12.2723	2	663.381				1685955
	6774	16.1852	4;7;5;6	2690.39				1683665
	3719	9.7494	1	486.243				1682322
	6996	16.6742	2	726.403				1681468
	7190	17.3878	1	634.138				1681047
	5729	14.0918	4;3	1439.78				1679059
	7322	17.632	1	398.3				1678983
	3820	9.9526	1	390.211				1677984
	7607	20.8576	1	467.382				1677355
	5711	14.0511	2	1824.75				1677279
	1651	5.5032	1	317.158				1673018
	3789	9.8589	1	274.103				1672327
	4920	12.2947	3;2	1790.76				1672025
	5986	14.5749	1	473.248				1671111
	7485	18.7152	1	627.491				1670573
	4561	11.5413	2;1	429.295				1666631
	7239	17.7078	1	560.12				1665122
	7891	25.0717	1	183.978				1661282
	7849	22.9411	1	1243.23				1660934
	4189	10.713	2	1035.45				1660816
	7796	22.7238	1	657.37				1659559
	6801	16.2854	4;3	1937.97				1658625
	5058	12.6346	2	1010.45				1658212
	7043	16.8102	4;5	2146.08				1658048
	7593	19.9773	1	467.381				1655218
	7410	18.3271	1	925.26				1654206
	7091	16.9875	2	1391.79				1651826
	1965	6.151	1;2	533.153				1648707
	7096	16.9958	2	1484.79				1648698
	657	2.9539	1	335.949				1646565
	2116	6.5403	1	317.158				1646376
	4830	12.2891	3;2	2059				1645871
	7408	20.5831	1	331.324				1644847
	5400	13.3667	1	326.194				1644820
	5965	14.5383	2;3	1170.67				1639268
	5850	14.3241	3;4;5	1726.93				1638433
	3748	9.6661	2;3	1917.71				1636511
	7413	19.7322	1	213.245				1636232
	7110	17.022	2	1435.81				1633865
	1538	5.2055	2	644.385				1633232
	4229	10.8214	2;1	1151.55				1632792
	4283	10.8694	2	1908.68				1630109
	7122	17.0712	2	1176.61				1628764
	2366	6.9293	2	718.22				1623794
	5590	13.8243	3;2	1314.7				1622272
	3783	9.8726	2;1	1009.48				1621969
	1142	4.1621	1	430.217				1621857
	4638	11.6383	1;2	484.351				1620798
	6360	15.3308	1	266.16				1620538
	522	2.4924	1	373.059				1620236
	7776	22.7166	1	358.222				1617327
	5721	14.1017	2	905.452				1615175
	7863	23.0557	1	284.887				1615147
	7146	17.1621	1	320.196				1612768
	7851	23.0143	2;3	1251.77				1612235
	7285	18.0092	1	793.586				1611301
	7831	22.8628	1	1125.59				1611077
	4731	11.8916	2	613.354				1609535
	6219	15.3358	2;1	712.411				1608586
	4284	10.8459	1	430.242				1604958
	1568	5.2128	2;3	829.512				1604137
	3853	10.1147	1;2	485.296				1603832
	7474	19.7683	1	863.757				1602890
	7120	16.9801	3	1121.59				1601262
	4763	12.0077	2;4;3	1920.67				1599309
	6818	16.2624	1	414.246				1598218
	5051	12.6281	3;2	909.503				1597355
	4029	10.4025	3;4	1400.73				1596971
	7823	22.8741	1	1243.07				1596295
	4958	12.3626	4	1452.78				1595679
	7039	16.7249	1	335.185				1592641
	7855	22.9869	1	240.215				1591965
	1635	5.4443	2	720.225				1590666
	1843	5.8971	1	316.174				1585807
	7009	16.7358	1	372.237				1585697
	7779	22.7168	1	331.211				1584747
	3171	8.4731	1	1800.44				1583601
	7237	17.3843	1	340.258				1582839
	6839	16.3601	2	859.464				1580617
	3030	8.1324	3;2;4	1116.55				1578572
	4211	10.7577	3;2	1053.45				1576375
	7664	20.9972	1	555.434				1575060
	7208	17.3324	1	726.452				1575023
	7515	19.3775	1	273.266				1574806
	7555	19.6974	1	467.381				1573406
	5762	14.1188	2	790.397				1572355
	3182	8.5062	2	1384.61				1570625
	7444	20.6506	1	880.654				1569532
	724	3.0401	1	305.151				1569306
	6413	15.6783	2	880.407				1567552
	7885	23.0885	1	166.006				1567484
	7729	22.2511	1	467.382				1566378
	5247	13.0416	2	753.449				1564475
	7549	19.408	1	707.504				1564063
	210	1.1294	1	202.215				1563448
	7269	17.9963	1	214.118				1562696
	4599	11.5655	2	500.368				1561045
	2452	7.1035	3;2	506.296				1558830
	5796	14.2094	1	296.119				1549314
	7396	18.1984	1	356.139				1547741
	899	3.5156	1	546.183				1547571
	7004	16.6637	2	1002.48				1546762
	7699	21.5695	1	213.245				1545130
	7683	21.7537	1	495.413				1544413
	4380	11.1463	2;1	406.258				1543506
	4265	10.8808	2	2002.91				1541504
	2368	6.9717	2;3	1017.3				1540533
	6153	14.9517	3	1089.64				1540342
	1824	5.8266	2	862.403				1535844
	7419	18.2823	1	682.426				1535642
	6168	14.9859	3;2;4	1351.76				1535116
	7070	16.8582	6;7	3087.6				1533875
	7605	20.1551	1	495.413				1533041
	4921	12.3084	3	1208.65				1528678
	1767	5.7507	3;2	740.381				1528311
	4566	11.5285	2	820.455				1527703
	3199	8.6003	2	1095.53				1526444
	6630	15.9025	2	860.46				1525080
	7695	22.1575	1	558.509				1522495
	6192	15.0941	2;3	1257.69				1521015
	204	1.1592	2	564.203				1520095
	6936	16.5058	3;2;4	1359.69				1518800
	2014	6.1928	2	536.27				1518217
	3038	8.2465	2;3	674.348				1516502
	7201	17.2384	1	615.455				1514634
	2305	6.6517	1	380.169				1513952
	6486	15.609	1	428.263				1513751
	1598	5.2533	2;3	572.337				1513452
	7157	17.1847	1	260.102				1511517
	1641	5.4725	1	1005.31				1510981
	5649	13.9099	3;4	1171.73				1510902
	7491	19.4379	1	948.702				1510254
	5791	14.2066	3;2	1327.72				1508341
	6716	16.0241	3;4;2	1168.7				1507512
	3694	9.6798	1	287.209				1507477
	3703	9.6965	3;2	969.523				1506312
	7069	16.8282	1	402.209				1503917
	526	3.551	1	235.933				1503576
	4883	12.2529	1	327.216				1503375
	7705	21.7787	1	467.382				1502634
	3784	9.8844	2;3	1499.65				1502431
	4329	11.0606	3;4	1726.91				1501856
	3757	9.7886	2	670.365				1500647
	3158	8.3433	3;4	1384.75				1497535
	7856	23.0811	1	254.932				1495359
	5576	13.7556	3;2	1099.6				1494938
	1649	5.4929	1	303.179				1492944
	7613	20.6271	1	495.413				1492389
	4705	11.7839	2	792.367				1487795
	1602	5.262	2;3	945.277				1487642
	7560	19.805	1	495.413				1486926
	7127	17.1432	1	1061.62				1486842
	662	2.9532	1	292.01				1486756
	2453	7.2833	1	287.184				1486584
	3705	9.7004	1	331.21				1483842
	7380	18.0716	1	777.222				1479670
	4946	12.3617	3	1527.86				1479658
	3474	9.1698	1	378.19				1476944
	4059	10.4323	2;3	761.418				1476736
	4613	11.6616	2	787.443				1474350
	3228	8.774	1	287.184				1473225
	3172	8.5124	2	1912.72				1471638
	6966	16.6298	2;3	1190.63				1467253
	7832	22.8686	1	1244.49				1466551
	7599	20.0704	1	227.225				1466396
	3056	8.1952	2;1	443.31				1462620
	4476	11.333	2	788.402				1459963
	7220	17.9329	1	629.183				1458927
	4779	12.0051	2	657.369				1458205
	5661	13.9138	2;1	529.322				1457433
	5659	13.9361	5;3;4	2158.19				1455836
	7307	17.8425	1	997.279				1455148
	7816	22.8312	3	1121.59				1455105
	5538	13.7589	3;2	1147.45				1453508
	7213	17.2683	1	444.306				1451859
	7156	17.1742	1	344.196				1451573
	7323	17.9633	1	772.654				1450983
	7267	18.0114	1	870.728				1449588
	7827	22.8804	2	842.442				1449299
	3814	9.8507	2	687.38				1449069
	7436	20.3637	1	599.46				1448567
	7118	17.0002	2	1215.68				1447840
	4454	11.2968	2	1324.59				1446341
	2358	6.7363	2;3	983.345				1446036
	5936	14.4492	2	1129.54				1445062
	7722	22.2376	1	851.757				1442888
	2815	8.0169	1	184.121				1441998
	2279	6.6533	3;2	981.461				1439752
	3079	8.2356	1	381.164				1432640
	4828	12.0855	3;4	1230.77				1430696
	2409	7.5873	1	178.983				1430522
	6339	15.3559	3	980.647				1429528
	3021	8.1166	2	854.412				1428563
	356	2.0378	1	174.111				1427542
	3539	9.2927	3;4	1390.83				1427441
	7787	22.7387	1	812.43				1426217
	2365	6.9105	2	2018.73				1425953
	1842	5.9085	2;3;4	860.413				1424238
	1727	5.6433	2;1	475.263				1423910
	5897	14.4444	1	432.201				1422239
	7834	22.8956	3;4	1597.87				1421172
	3260	8.7461	2	1038.51				1420959
	5255	13.2246	1	214.118				1419142
	2107	6.3522	2	564.301				1418426
	2743	7.6691	2	640.365				1414235
	7109	16.97	2	1132.58				1414174
	400	2.2353	1	245.173				1412462
	5249	13.0236	2;3	1774.71				1410520
	7681	21.3799	1	457.34				1409830
	2258	6.6528	3;2;4	1334.57				1409256
	7442	18.735	1	703.2				1408572
	4696	11.792	4;3;5	2063.86				1407610
	7735	22.3031	1	457.34				1406595
	6945	16.5167	1	634.299				1404052
	4315	11.039	4;2;3	1493.78				1402624
	7788	22.7695	2	955.445				1402617
	7498	20.883	1	1102.89				1402574
	6263	15.2005	3;5;4	2239.07				1399019
	1046	3.9557	1	283.164				1398585
	7716	22.2153	1	853.736				1398270
	7616	20.3817	1	227.225				1397884
	6874	16.3933	2	1342.67				1397090
	7027	16.7317	5;4	2101.18				1396584
	3804	9.9298	1	178.06				1395656
	739	3.0956	1	285.143				1395593
	3077	8.245	2	871.497				1394496
	6525	15.6726	2	905.485				1394195
	788	4.0522	1	183.962				1393286
	5858	14.3579	2	663.406				1393090
	2885	7.8911	1	337.127				1393035
	7604	20.2194	1	583.465				1390034
	1605	5.2737	2	720.225				1389091
	7317	17.6178	1	753.683				1388884
	1747	5.7086	3;2	995.348				1388781
	3327	8.9034	1	359.206				1388379
	7759	22.5944	1	241.277				1388159
	5210	12.9208	1	456.258				1388076
	1795	6.2208	1	178.983				1386564
	1237	4.5192	1	220.088				1385152
	6231	15.0972	2	1260.63				1384644
	6236	15.115	2	1425.63				1383017
	4470	11.331	1	716.333				1382684
	3365	8.8927	3	1170.71				1381465
	865	3.377	2;1	445.253				1381117
	2836	7.752	1	230.076				1381061
	6783	16.1614	1	530.306				1380670
	7113	17.0664	1	739.456				1380375
	7439	18.5277	1	1040.76				1378621
	6757	16.1152	2;1	628.39				1377861
	7843	22.9682	2;3	1051.65				1375916
	3942	10.2313	5;4;3	1353.75				1375111
	7115	17.0682	1	1149.67				1374486
	2933	7.9955	1	285.168				1373661
	6143	14.9108	1	672.344				1372635
	6674	15.9708	2;3	995.459				1372619
	7391	18.039	1	634.139				1367558
	4009	10.3507	1;2	484.264				1367512
	6760	16.1628	3	1276.71				1367374
	7562	19.6987	1	457.339				1367101
	7324	17.6063	1	340.258				1366389
	4980	12.4509	1	360.237				1364813
	7196	17.8216	1	708.158				1364178
	6210	15.0601	1	359.188				1358813
	5619	13.8148	1	505.253				1358266
	7123	17.0924	1	1105.64				1355288
	7223	17.3005	1	414.295				1352765
	6604	15.8189	2	927.502				1352578
	6732	16.0827	2;3	1497.7				1352288
	7351	17.9123	1	836.685				1351375
	1648	5.4775	2	641.221				1349495
	5459	13.4332	3;2	753.485				1349416
	5393	13.3549	5;7;6;4	2484.37				1348299
	211	1.1439	1	204.111				1346956
	5221	12.9869	1	168.078				1345431
	7623	20.6443	1	583.465				1344645
	2930	8.0022	3;4;2	1406.58				1344607
	7552	19.4637	1	354.274				1343704
	7838	22.9483	3	1612.84				1342298
	3301	8.8795	1	273.169				1340982
	1047	3.8426	1	337.175				1339852
	7531	19.7762	1	260.123				1336503
	559	2.5935	1	498.981				1335415
	142	0.7947	1	157.965				1335404
	1910	6.0027	1	406.206				1334862
	431	2.2896	1	307.083				1334701
	7638	20.7835	1	457.34				1334576
	2225	6.5861	1;2	341.149				1332976
	7365	18.3927	1	273.266				1331853
	4478	11.3653	2	1173.55				1331270
	3819	9.9676	3;4;5	2776.1				1329810
	5386	13.3847	3;2	2172.05				1329043
	7701	21.5635	2	1702.51				1328950
	5233	13.0083	2;3	1283.63				1328635
	3236	8.6937	2;1	968.454				1327969
	7723	21.9391	1	457.34				1327942
	5882	14.3839	3;4	1563.86				1327940
	3927	10.2147	2	741.413				1327557
	7377	17.8851	1	468.305				1326707
	5994	14.6139	2;1	645.405				1326325
	4882	12.2411	4;3	1600.91				1325878
	2388	7.0819	2;1	527.234				1323952
	5072	12.7395	2	654.37				1319562
	2594	7.3955	3;4;2	1199.65				1318915
	7437	20.5706	1	881.767				1317816
	7455	18.3376	1	999.279				1317090
	7543	20.8068	1	1043.72				1316664
	7469	18.5283	1	1073.3				1314300
	1719	6.2786	1	181.074				1313404
	5963	14.5114	2;3	1389.67				1313116
	5548	13.7277	3;4;5	1545.87				1312378
	7182	17.2365	1	292.201				1312202
	3095	8.2466	2	631.317				1310873
	7662	21.0142	1	457.34				1310094
	7360	17.7793	1	753.683				1307684
	4860	12.2392	1	670.365				1307451
	7162	17.1771	1	422.191				1304045
	5757	14.1606	2	1126.51				1303353
	7459	18.4878	1	856.712				1302960
	1504	5.1176	2;1	501.291				1302736
	3707	10.8051	1	157.954				1302506
	4975	12.4401	3;4;5	2205.93				1300991
	1740	5.6799	3;2	878.375				1300633
	1814	5.8476	1	279.122				1297866
	7479	19.7648	1	865.773				1297024
	4721	11.7893	1	318.128				1296761
	7233	17.3365	1	458.321				1295575
	5951	14.554	1	294.108				1294223
	7668	21.1953	1	948.702				1293770
	3150	8.308	1	344.205				1292533
	7633	20.7255	1	227.225				1292299
	7111	17.0037	2	1528.82				1292138
	7289	17.6059	1	777.221				1292026
	7570	21.3762	1	767.699				1288842
	7462	18.7612	1	777.219				1288804
	774	3.1067	2;3	936.44				1288329
	483	2.3375	2	472.311				1286840
	3114	8.3004	2	863.342				1286744
	4963	12.4459	2;3	917.433				1286224
	262	1.9457	1	413.876				1285497
	7193	17.2752	1	428.311				1284598
	4565	11.495	1	359.205				1282985
	5167	12.8603	2	996.498				1282644
	5609	13.7994	1	365.195				1281250
	7755	22.4998	1	495.413				1281203
	517	2.4941	1	201.51				1280137
	964	3.6454	1	389.19				1279862
	4193	10.7067	4;5;6	2493.22				1278763
	1781	5.7498	1	283.091				1277849
	6365	15.3833	3;2	1113.64				1277160
	7547	19.3898	1	457.339				1276886
	6719	16.0358	5;4	3324.5				1275876
	7821	22.8219	2	1283.65				1275042
	7812	22.7371	2	800.465				1274346
	3627	9.4623	3	1077.62				1273785
	7501	18.9567	1	457.339				1272749
	7313	17.9807	1	1107.85				1272697
	3661	9.5552	3;4	1438.69				1272250
	6498	15.7036	1	361.203				1271388
	3191	8.5727	2	606.304				1270475
	7189	17.261	1	404.253				1267770
	2573	7.3444	1	514.239				1267440
	4334	11.0642	2	1270.59				1267221
	7343	17.8353	1	925.259				1264827
	7600	20.1374	1	948.702				1264692
	7548	19.4113	1	684.428				1264515
	7112	16.938	1	1124.92				1263194
	4159	10.6271	2	613.402				1262895
	4129	10.5714	3;2	892.476				1262749
	3928	10.2407	1;2;3	906.429				1262358
	3065	8.2174	3;2;4	1665.59				1262154
	3366	8.8673	2	788.402				1261496
	2893	7.7882	2	343.164				1261482
	7456	20.5071	1	809.549				1260686
	4621	11.6229	1	301.2				1259225
	5695	14.9052	1	198.173				1256350
	6810	16.248	1	586.332				1253186
	4641	11.6527	2;1	477.262				1252371
	6432	15.4923	1	402.248				1249299
	7803	22.7354	2	685.42				1248816
	2036	6.248	2	486.327				1247922
	3136	8.3298	2	916.412				1247026
	2602	7.4108	2	642.417				1246935
	4527	11.4514	3;4	1285.73				1246503
	7706	22.0818	1	948.702				1244551
	3448	9.0967	1	275.159				1244499
	1729	5.6501	1	424.159				1244251
	5961	14.5347	3	1428.77				1243396
	7780	22.7248	1;2	998.494				1242922
	6867	16.3699	3;2	1385.68				1242822
	374	2.3308	1	227.059				1240991
	7871	23.0657	2	956.536				1240499
	6292	15.2379	2	853.363				1239741
	406	2.2265	1;2	586.233				1238539
	4861	12.211	3;4;2	1344.71				1238504
	7694	21.4381	1	948.703				1237166
	1659	6.0857	1	157.954				1234652
	3670	9.5562	3	1955.66				1234487
	2401	7.6699	1	157.954				1233942
	2716	7.6224	2	627.345				1233620
	2620	7.4233	2	1152.59				1231462
	5716	14.053	3	990.552				1231122
	4880	12.2244	3;2	887.518				1230592
	7609	21.5659	1	651.652				1230477
	7830	22.8475	2	798.935				1229847
	5382	13.2821	2	592.358				1229668
	3487	9.163	2	557.389				1229122
	2783	7.7166	1	259.153				1228882
	2823	7.8473	1	188.116				1228708
	233	1.5302	1	705.756				1228398
	6229	15.0952	3;2	1874.94				1227626
	6311	15.3079	5;6;4	2565.42				1227594
	3202	8.5725	2	1092.48				1227028
	4672	11.7642	3;2	1822.83				1226912
	3190	8.6152	2	871.329				1225381
	7152	17.1499	1	1193.7				1225207
	4471	11.3124	2;3	1014.58				1225062
	7713	21.7446	2	1702.51				1224702
	6127	14.9077	4;3;5	1842.91				1223555
	1670	5.558	3;2	1188.4				1223215
	2392	6.9753	1	347.169				1223125
	5414	13.4285	6;5;4	2387.37				1220803
	6858	16.353	3	1313.7				1219879
	7443	20.4194	1	1066.8				1219872
	7544	19.4644	1	227.225				1219814
	3693	9.6277	2	931.495				1218608
	7290	17.5084	1	201.209				1217784
	3441	9.1723	3;2	1076.45				1217402
	7579	19.781	1	227.225				1217074
	4449	11.3537	2	1307.57				1216441
	3706	9.7123	1	370.221				1216351
	3692	9.6533	1	906.464				1213371
	7785	22.7222	2	1420.69				1212512
	961	4.0002	1	268.153				1212390
	7281	20.3646	1	325.37				1212237
	7263	17.5852	1	213.245				1211055
	530	2.5163	1	519.203				1210906
	7825	22.8156	1	1312.13				1208492
	5134	12.7219	1	399.231				1207715
	5650	13.8934	2	1087.49				1207279
	7569	19.839	1	583.465				1206912
	3266	8.7261	1	289.164				1203102
	7757	22.6066	1	814.694				1201652
	266	2.1702	1	253.944				1200686
	3613	9.4165	4;2;3	1737.62				1199184
	2343	6.7209	2	718.22				1199157
	7242	17.5983	1	637.648				1199126
	2970	8.0232	2	580.296				1197330
	6366	15.3694	5;4	5191.53				1195974
	4971	12.4053	3;4	1688.81				1195378
	3222	9.0331	1	157.954				1194170
	7614	20.5934	1	948.703				1193454
	7119	16.9769	3	1195.66				1192031
	2236	6.6516	1	217.142				1191677
	5827	14.2618	1	887.386				1191617
	2389	7.7106	1	185.214				1189101
	256	1.7623	1	448.166				1188313
	7050	16.7551	3;4	1676.88				1187920
	3039	8.1624	2	739.397				1185869
	3839	10.0353	1	312.114				1184420
	7775	22.6993	1	442.244				1184012
	826	3.2259	1	414.168				1182913
	2579	7.4065	1	331.174				1182609
	6795	16.2682	2;3	1547.72				1181482
	1	0.0663	1	158.962				1181471
	7026	16.7315	3	1465.77				1180469
	7608	20.2935	1	457.339				1180443
	4666	11.7279	2	672.38				1178921
	7689	21.4175	1	583.465				1178905
	7241	17.4197	1	632.331				1177922
	5311	13.2187	2	843.446				1177857
	7532	19.259	1	703.2				1176964
	2207	6.5077	2	614.361				1176937
	7234	17.4385	1	703.202				1176556
	6805	16.276	3;4	1835.8				1176284
	7422	18.8277	1	941.733				1174411
	3782	9.8505	1	212.152				1172977
	6351	15.3499	2	617.316				1172306
	1723	5.7569	1;2	431.201				1171743
	2386	6.9549	2	616.353				1171512
	6572	15.7574	1	331.211				1171370
	7675	21.1112	1	583.465				1171337
	4723	11.8223	1	315.216				1167671
	3364	8.9221	1	416.227				1167436
	1662	5.5253	2	1055.49				1166720
	4897	12.3292	1	226.168				1166045
	2857	7.8669	5;4	2048.17				1165914
	3871	10.1627	3;2	1260.63				1165684
	7048	16.7784	2	800.464				1165225
	6664	15.9205	1	420.237				1165053
	5298	13.1417	6;5;4	2257.21				1164313
	4750	11.8966	1;2	485.296				1164016
	6608	15.8372	4;5;3	1980.96				1163718
	3913	10.215	1	487.264				1163419
	7461	18.5766	1	390.334				1163375
	4951	12.3476	2	800.439				1163271
	3173	8.5188	2	1611.67				1161727
	1663	5.5575	1	178.983				1161701
	4738	11.9186	3;2	2116.03				1158549
	3733	9.7679	1	402.247				1158433
	6677	15.9839	2;3	685.274				1156187
	1869	5.9274	2	1018.5				1156033
	2766	7.656	1	693.354				1155142
	2662	7.5009	2	1110.5				1155069
	316	1.8505	1	345.033				1154719
	4756	11.942	2	540.326				1153976
	7749	22.3843	1	925.26				1153219
	3144	8.3017	1	333.19				1152433
	4584	11.556	2;3;4	1432.54				1152295
	3834	9.9687	3;2	2760.14				1151707
	4058	10.4219	2;1	943.35				1151507
	2106	6.3204	1	178.108				1150372
	1857	5.8972	1	231.133				1149177
	1412	5.012	1	293.174				1148788
	7517	19.7549	1	423.355				1147666
	284	2.0197	1	333.91				1145530
	4667	11.6781	3	901.53				1145131
	4205	10.6939	4;5	1539.8				1144490
	4945	12.336	2	703.413				1144083
	1691	5.565	2	504.221				1143997
	6261	15.1856	4;3	1681.88				1143759
	5543	13.7145	3	1072.56				1143549
	7872	23.1064	2	1028.59				1143403
	5904	14.3927	2	529.322				1142518
	7175	17.2511	1	342.18				1142376
	7063	16.7984	2	777.784				1141186
	7587	19.897	1	413.423				1140110
	6558	15.7209	2	941.481				1139546
	7243	17.333	1	456.342				1139316
	5212	12.9062	2	1003.52				1139254
	7275	17.4707	1	1066.79				1138911
	7376	17.8575	1	564.363				1138107
	4774	12.0081	3;2	1135.55				1137889
	3856	10.0248	2	900.465				1137790
	1756	5.9093	1	346.185				1136301
	7023	16.6631	2	748.411				1134000
	6896	16.4472	1	703.354				1133775
	2482	7.1543	1	475.202				1133681
	264	2.1747	1	165.058				1132684
	7222	17.3987	1	928.216				1131469
	4730	11.8634	2	983.407				1130888
	3247	8.6925	2;3	663.381				1127011
	7336	17.7815	1	1071.3				1125965
	1666	5.6132	2;3	1000.55				1125305
	7826	22.8149	3	2483.24				1125268
	5616	13.8072	2	974.491				1122936
	4011	10.6131	1	228.147				1122142
	2328	6.7099	3;2	1017.3				1121558
	4190	10.6618	1	301.2				1121252
	7865	23.1659	1	247.894				1121018
	5792	14.187	1	398.252				1120606
	7452	18.4829	1	1045.71				1119667
	7487	18.7658	1	1045.71				1118190
	1037	3.8755	1	347.063				1116669
	5641	13.854	2	1071.52				1116140
	6963	16.5753	2	942.549				1115637
	7801	22.7714	3	1195.67				1114951
	236	1.525	1	683.775				1111261
	2838	7.7811	1	287.184				1109420
	244	1.6954	1	457.853				1109396
	3138	8.3199	3;2	887.541				1108884
	1909	5.9533	2	573.348				1108626
	779	4.1719	1	227.029				1106311
	4467	11.2798	1	359.205				1105027
	1098	4.0209	1	245.18				1105023
	2470	7.1357	2;3	522.255				1104911
	6	0.6526	1	211.051				1104341
	5865	14.3443	1	192.076				1103516
	6811	16.253	2	770.453				1103196
	6259	15.1652	2;1	802.353				1103071
	7844	22.984	4;3	1839.01				1102798
	6457	15.5691	1;2	713.353				1102571
	7510	18.9696	1	793.715				1100971
	6585	15.7865	2	788.427				1100529
	6188	14.9962	1;2	569.317				1096465
	5275	13.0675	1	387.248				1096343
	3515	9.2353	2	749.37				1095927
	4411	11.2365	3;2	899.518				1095612
	685	2.9626	1	212.017				1095543
	3625	9.4557	2	638.302				1095159
	5975	14.5455	2	712.423				1094442
	3175	8.5812	2;3	754.359				1093699
	5588	13.8143	4;3	1511.75				1093691
	3720	9.7302	1	538.238				1093334
	2179	6.4959	2;1;3	1020.4				1092755
	7134	17.1479	1	1418.78				1091027
	6638	15.8915	3;2	1350.49				1090957
	7676	21.8539	1	863.756				1090820
	7486	18.8552	1	925.26				1088908
	3293	8.9652	1	178.983				1087936
	7509	19.731	1	1045.71				1087758
	7822	22.8237	1	420.238				1086598
	628	2.7739	1	316.211				1086411
	3262	8.7506	3;4	1285.64				1085965
	3425	9.0684	4;3;2	1034.59				1084624
	3078	8.2107	1;2	372.273				1083718
	7527	19.2667	1	214.118				1082261
	5156	12.8245	2;1	980.492				1082255
	3525	9.258	1;2	473.248				1082113
	6850	16.3259	2;3	1189.67				1081891
	3903	10.1816	3;2	1009.52				1081054
	879	3.5183	1	277.115				1080784
	5163	12.8542	1	427.243				1079965
	3196	8.5895	7;5;6	2465.42				1079956
	6514	15.5539	1	204.076				1079416
	5200	13.0301	1;2	358.233				1078476
	651	2.8343	2	731.366				1078188
	4371	11.8262	1	170.092				1077811
	4904	12.2809	3;4	1110.62				1075788
	5668	13.9816	3;2	1234.56				1073717
	7312	17.6011	1	868.472				1073248
	7530	19.2287	1	339.35				1072503
	3550	9.3196	4;3	1185.44				1072110
	6477	15.5716	2	644.364				1071756
	7612	20.5164	1	745.554				1071036
	5003	12.5102	3;2	1188.66				1070135
	4287	10.9248	2	686.358				1069593
	7516	19.076	1	311.318				1068885
	7320	17.6887	1	314.17				1068868
	6082	14.8359	1	430.242				1067844
	3508	9.212	2	916.461				1067467
	5577	13.7272	1	487.246				1067338
	6753	16.1394	2;3	754.389				1066561
	6395	15.4573	3;2	1800.79				1066189
	1984	6.1475	1;2	517.188				1065492
	4563	11.4264	2	718.41				1065440
	4681	11.7449	1	183.069				1065208
	5315	13.2579	2	927.55				1064562
	3232	8.6612	1	517.238				1063957
	3604	9.4254	3;2	2067.88				1063065
	2387	6.9588	1	344.205				1062858
	3680	9.5933	3	3805.5				1062681
	7185	17.2668	1	314.206				1061405
	3851	10.0886	4;3;5	1534.81				1060962
	7369	17.8302	1	304.261				1060591
	3259	8.7286	2	912.514				1059116
	7583	20.1252	1	819.767				1058284
	295	1.9451	1	483.193				1058139
	7584	20.1343	1	821.783				1057948
	6080	14.7922	2;1	486.316				1057647
	5676	13.9397	1	194.092				1054494
	5886	14.3533	3	1660.77				1053233
	4832	12.1627	8;7;6;5;9	3506.89				1052851
	6264	15.177	2	602.375				1052095
	6109	14.8195	1	388.232				1051950
	5421	13.4397	1	165.079				1051923
	7379	18.0996	1	1123.07				1051867
	6680	15.9782	4;3	1847.91				1051320
	7624	20.4601	1	643.486				1050730
	4952	12.3309	1	485.285				1050136
	6324	15.3278	1	559.285				1047699
	3726	9.756	2;3	763.433				1047014
	952	3.5986	2;1	424.254				1046683
	7639	20.7662	1	423.356				1046075
	673	2.9541	1	386.941				1046061
	3256	8.6986	2	550.297				1045971
	7306	17.5373	1	342.238				1045899
	694	2.9544	1	277.992				1042034
	7539	19.252	1	925.257				1037636
	7429	18.292	1	928.216				1037458
	3993	10.297	3	962.54				1036135
	2324	6.6878	1	402.222				1035923
	4208	10.7513	1	356.242				1034407
	7808	22.6978	2	978.48				1032904
	7150	17.1632	1	241.149				1032680
	7399	18.0425	1	928.216				1032673
	6771	16.1567	2;3	1204.65				1031947
	689	2.847	1	180.001				1031475
	7116	17.0021	2	1479.84				1030615
	5175	12.8372	3;4	1515.74				1030079
	2993	8.1759	1	212.152				1029374
	4300	10.969	2;1	564.289				1028881
	3075	8.2229	2	555.36				1028453
	919	3.4831	2	481.275				1027776
	4294	10.966	3;4	1570.8				1026966
	2495	7.1539	1;2	487.3				1025581
	3305	8.8316	1	156.076				1025274
	7337	17.8289	1	1073.3				1024966
	7497	18.8693	1	651.491				1024153
	7370	18.1177	1	1151.1				1023997
	7219	17.3594	1	368.253				1023788
	7852	23.0347	4;5;3	2233.25				1023404
	3616	9.424	1	279.122				1022318
	7427	18.3273	1	609.176				1020349
	1120	4.5049	1	165.058				1019658
	5351	13.2636	2	728.345				1018040
	4498	11.3483	1	271.164				1016998
	3113	8.2725	1	224.134				1016847
	7354	17.9502	1	1038.76				1016712
	6211	15.0695	3	1524.76				1016139
	8058	26.7995	1	157.954				1014586
	4428	11.2444	2	487.3				1013824
	3653	9.4887	1;3	695.32				1013018
	5084	12.6965	1	416.227				1011832
	3149	8.3185	2	979.4				1011817
	7818	22.7831	2	1571.85				1011210
	6126	14.8928	2	983.539				1009815
	2987	8.0559	1;2	392.242				1009188
	5502	13.7341	3;2	971.539				1008775
	4977	12.4431	2;3	1926.96				1007659
	1210	4.3875	1;2	330.226				1007004
	6925	16.4918	3;2	1325.65				1006932
	1693	5.5135	1	359.111				1006579
	1689	5.5319	1	432.185				1005261
	297	2.1161	1	261.132				1004956
	1655	5.4891	3;2	916.471				1004680
	5505	13.6179	2;3	1434.71				1004149
	5832	14.264	2	925.333				1004117
	6772	16.1598	2	813.47				1004073
	5258	13.0084	2	1087.52				1003897
	4953	12.2694	1	157.954				1001987
	429	2.3285	1;2	360.2				1001772
	7611	20.2748	1	627.491				1001664
	6636	15.9346	1	169.11				1001177
	6524	15.6514	3;4;2	1039.66				1000430
	6537	15.6941	4;5;6	2833.52				996355
	7184	17.2798	1	374.206				995075
	6064	14.7377	1	349.167				993988
	7278	17.7429	2	1702.51				993741
	5456	13.5183	2;1	694.375				993287
	6384	15.4676	1	513.279				993137
	7314	17.6089	1	824.447				992630
	4817	12.0751	1	315.204				992432
	5778	14.1358	1	549.243				991193
	3884	10.1003	2	924.525				990976
	5419	13.4587	3;2	2676.13				990753
	5109	12.7171	1	414.211				990281
	889	3.6366	1	203.079				989741
	6892	16.4205	1	372.237				988725
	5108	12.7101	1	501.291				988553
	3415	9.0184	1	289.163				986146
	1030	3.8277	1	484.226				986109
	7268	17.425	1	588.305				985327
	6546	15.7829	2;3	962.529				984907
	2768	7.6662	1;2	648.253				984820
	7468	18.7916	1	424.207				984341
	4260	10.87	3	1863.61				984273
	4082	10.4681	2;1	918.429				984128
	7352	17.7536	1	269.271				984059
	7353	17.7417	1	485.371				983748
	3779	9.9533	1	178.983				983298
	1501	5.2044	2;1	461.211				980949
	265	1.7177	1	367.015				980309
	7677	21.8424	1	865.772				979880
	6460	15.5694	6;4;5	2542.36				979467
	3557	9.318	1	400.232				978292
	3965	10.2705	1	302.164				978288
	5621	13.8662	1	327.215				975816
	736	2.9869	1	485.259				975660
	7262	17.5683	1	941.703				975437
	3074	8.2258	2	1386.62				974887
	6743	16.0585	2	584.351				974309
	5118	12.7317	1	620.284				974264
	311	1.8301	1	367.999				974223
	5229	13.0035	2	921.419				973613
	4765	11.9702	1	689.322				972903
	7311	17.5784	1	1045.71				972658
	7502	18.9232	1	819.767				971299
	660	3.5094	1	176.017				971031
	5313	13.2627	3;4;2	1364.7				970653
	7186	17.2354	1	484.243				970522
	3912	10.2217	1;2	658.328				970391
	7685	21.2491	1	241.149				970221
	7368	17.8079	1	414.295				969379
	7218	17.2765	1	338.206				969321
	5814	14.2306	1	386.252				969222
	2307	6.6391	1	162.061				969086
	2253	6.635	2	484.228				968657
	7756	22.5809	1	399.407				968657
	4312	11.119	2	1151.55				968643
	7335	17.703	1	439.35				968567
	7684	21.2348	1	558.509				968338
	7781	22.7193	1;2	1177.55				968337
	7647	20.7654	1	627.491				967809
	5028	12.5685	1	244.179				966890
	5497	13.5977	2;1	610.343				966832
	7251	17.7703	1	782.177				966233
	6877	16.393	3;2	767.529				966037
	7286	17.5318	1	298.054				965456
	127	0.8302	1	194.96				964706
	5396	13.317	1	441.258				964570
	2613	7.427	3;2	943.533				962914
	6230	15.0795	2	881.424				962414
	7215	17.3156	1	372.248				962331
	3679	9.5637	3	3849.54				960512
	5482	13.5201	2	924.444				960500
	7040	16.6822	1	1243.22				959976
	5612	13.7812	2	528.338				959531
	4519	11.4457	2	755.38				958934
	7703	22.1348	1	793.716				958281
	4929	12.3287	5	1662.85				956445
	7224	17.3257	1	502.347				956286
	1757	5.7085	1	754.323				956186
	7659	20.9416	1	627.491				955657
	6357	15.3881	2	1352.7				955276
	7824	22.8306	2	1246.71				954976
	7679	21.1921	1	227.225				954704
	4160	10.6092	2	715.397				954226
	5856	14.3217	1	321.18				954181
	3360	8.941	1	288.111				952826
	3861	10.0979	1	365.158				952682
	7545	19.5724	1	199.193				952281
	7520	19.6202	1	439.33				952093
	5924	14.4401	4;3	1855.99				952009
	4642	11.6535	1	374.216				951041
	5738	14.089	3;2	1133.58				950720
	3835	9.9234	1	280.106				949580
	7484	18.6628	1	1148.31				949330
	5240	12.9846	1	315.216				949274
	958	3.6193	1	188.116				948160
	4366	11.1709	2;3	1503.76				947722
	7478	19.4398	1	1074.29				947289
	5341	13.2368	3;2	1242.63				946717
	5572	13.841	3;4	3079.5				946522
	7428	18.3478	1	312.227				943767
	5174	12.8312	1	373.221				942590
	5868	15.5087	1	157.954				942107
	7853	23.0253	2	914.524				941699
	4530	11.4453	1	440.238				941323
	7577	19.7946	1	745.554				940630
	6335	15.2768	2	1118.57				940424
	6749	16.1344	1;2	645.406				939786
	4637	11.6728	3;4	1463.78				939487
	905	3.556	1	165.058				939100
	4279	10.8503	4	5318.26				938719
	7839	22.9128	4	1897.02				938337
	5517	13.6372	1	346.164				938034
	3620	9.4551	3;2	1084.43				936959
	6248	15.1166	3;4	1278.63				936078
	2136	6.3907	2	555.264				936064
	202	1.1455	1	365.179				936016
	2545	7.2926	1	278.127				935478
	2556	7.4126	1	245.137				934378
	1555	5.2245	1;2	404.19				934132
	6152	14.9316	2	1162.55				933142
	3231	8.6478	1	388.195				932559
	4206	10.6792	1	367.222				931464
	4463	11.34	3;2	940.544				931178
	5960	14.5284	1	194.092				930863
	2378	7.1492	1	360.237				930433
	3688	9.5655	2	719.347				930269
	3253	8.7235	3	980.539				929803
	5592	13.7797	1	675.326				929424
[truncated: 6,669 more rows]

## Sheet: Comp
Muropeptides	WT_Expo	WT_Stat	LdtGo1	LdtGo2		RT		Theo		Dppm							WT_Expo	WT_Stat	LdtGo1	LdtGo2
gm-AEZ|1	0.365186	0.414401	0.48001	0.349261	5.3175	±	0.0509764	869.387		4.01295							1924390290	2145623666	1942344345	1731261078
gm-AE|1	0.042386	0.105176	0.0962754	0.0688663	6.78702	±	0.0269078	698.286		2.76675							223357776	544565568	389575623	341364832
gm-AEJA|1	0.225725	0.0327	0.0401931	0.281305	6.8015	±	0.0148871	941.408		3.3787							1189481821	169309428	162640016	1394408192
gm-AE (Anh)|1	0.00880454	0.0115819	0.00656367	0.00505482	11.0575	±	0.0049107	678.26		1.5201							46396540	59966845	26559676	25056334
gm-AEZ (Anh)|1	0.00521535	0.00682319	0.00472281	0.00160594	8.60683	±	0.00547877	849.361		2.29232		Expo	Stat	LdtGo1	LdtGo2		27482887	35328126	19110702	7960509
gm-AEZA|1	0.00254104	0.00290154	0.00342834	0.0001178	6.36665	±	0.26634	940.424		1.39375	Monomers	0.680026	0.599448	0.645707	0.714384		13390289	15023181	13872686	583923
gm-AEJ|1	0.00711285	0.00356302	0.00193495	0.000144848	5.65735	±	0.0402182	870.371		2.13908	Dimers	0.313113	0.394159	0.344977	0.276076		37481994	18448082	7829716	717999
gm-AEJAG|1	0.00493593	0.000638365	0.00130078	0.0024709	6.49222	±	0.0190746	998.429		1.45718	Trimers	0.00686092	0.00639272	0.0093157	0.00953996		26010472	3305235	5263569	12248075
gm-AF|1	0.000723533	0.00171129	0.000961225		14.5376	±	0.00719768	716.312		0.889867	Crosslinking index	0.158821	0.199189	0.175563	0.141186		3812743	8860465	3889566
gm-AEJAA|1	0.00352941	0.000739113	0.000936882	0.000671322	8.0782	±	0.389307	1012.45		2.97297	Glycan chain length	24.4477	21.7309	26.4254	33.9536		18598627	3826875	3791066	3327691
gm-A|1	0.00334789	0.0138547	0.00534275	0.000236572	6.2555	±	0.0321799	569.243		1.8	gm-AX	0.0569717	0.134872	0.110215	0.0746317		17642090	71734992	21619272	1172670
gm-AEJA (Anh)|1	0.00424765	0.00093443	0.000792275	0.00130733	10.4179	±	0.00513176	921.382		1.44755	1-3 crosslinks	0.0578736	0.165853	0.0855321	0.000668215		22383479	4838157	3205917	6480315
gm-AEJAK|1	0.00114231	0.000209492	0.000424383	0.000568555	5.85743	±	0.0260144	1069.5		1.07353							6019539	1084679	1717253	2818284
gm-AY|1	0.000317616	0.00099637	0.000418989		10.7179	±	0.00624731	732.307		0.5183	Anhydro muropeptides	Expo	Stat	LdtGo1	LdtGo2		1673714	5158859	1695428
gm-AI|1	0.000270855	0.000704457	0.000375973		12.8935	±	0.00427421	682.327		0.8056	Monomer anhydro	0.0183805	0.0196279	0.0123005	0.00796808		1427304	3647434	1521363
gm-AI (Anh)|1		0.00028846			12.7485	±	0	662.301		0.9864	Dimer anhydro	0.0436472	0.0513909	0.049508	0.0412439			1493547
gm-AEJAR|1	0.00121367	0.000275794	0.000367528	0.000616398	6.41887	±	0.025212	1097.51		1.57123	Trimer anhydro	0.00211969	0.00210336	0.00238751	0.00261183		6395601	1427967	1487191	3055434
gm-AEJAH|1	0.00100457	0.000348742	0.000346715	0.000496157	5.98653	±	0.0277175	1078.47		1.40625							5293691	1805665	1402970	2459411
gm-AEJAN|1	0.000222311	0.000687363	0.000334615	0.000379534	10.367	±	4.33415	1055.45		1.7176							1171496	3558929	1354010	1881319
gm-AI (-Ac)|1	0.000554947				6.2947	±	0	640.317		0.2359	SUM	1	1	1	1		2924361
gm-AEZ (-Ac)|1	0.000363765	0.000152988	0.000225173	0.000218983	5.05322	±	0.0627671	827.376		1.15053							1916905	792119	911154	1085482
gm-AQ|1	0.000566361	0.000261573	0.000221438	0.000474026	5.77398	±	0.0354945	697.302		0.96695							2984505	1354336	896043	2349709
gm-AEJAE|1	0.000288963	0.000185835	0.000182665	0.000313172	7.29448	±	0.0135881	1070.45		0.501125							1522724	962189	739150	1552367
gm-AEJ (Anh)|1	0.000113013		0.000166211		9.0319	±	0.0017	850.345		1.1488							595533		672567
gm-AEJA (-Ac)|1	0.000212743	1.61679e-05	7.05027e-05	0.000274838	6.42732	±	0.0234784	899.397		1.10605							1121072	83712	285287	1362352
gm-AEZA (Anh)|1			5.55195e-05		9.9266	±	0	920.398		1.1747									224658
gm-AE (-Ac)|1		0.000296698	3.00635e-05		5.62275	±	0.00695	656.275		0.1395								1536202	121651
gm-AF (-Ac)|1			2.54199e-05		16.277	±	0	674.301		1.2404									102861
gm-AEZA=gm-AEJ|2, gm-AEZ=gm-AEJA|2	0.13782	0.152647	0.189376	0.157141	8.42948	±	0.00489049	1792.78		3.3513							726256320	790353408	766302336	778933962
gm-AEZ=gm-A|2	0.0259186	0.133905	0.0731686	0.000374321	8.60122	±	0.00459096	1420.62		1.74795							136581248	693315392	296074368	1855481
gm-AEZA=gm-AEJ (Anh)|2, gm-AEZ=gm-AEJA (Anh)|2	0.0374071	0.0409826	0.0421974	0.0410862	10.869	±	0.0037921	1772.76		2.38175							197121104	212193591	170750645	203660928
gm-AEJA=gm-AEJA|2, gm-AEJAA=gm-AEJ|2	0.068018	0.0282167	0.023178	0.0697616	9.58525	±	0.00330794	1864.8		2.50845							358428795	146096304	93788944	345802560
gm-AEZ=gm-A (Anh)|2	0.00242814	0.00794199	0.0060862		11.4295	±	0.0066695	1400.59		0.846467							12795347	41120902	24627633
gm-AEJA=gm-A|2	0.0252032	0.0202839	0.00511907	0.000108079	10.061	±	0.00441135	1492.64		1.01768							132811432	105023232	20714142	535739
gm-AEJA=gm-AEJA (Anh)|2, gm-AEJAA=gm-AEJ (Anh)|2	0.00728698	0.00387812	0.00198665	0.0060111	12.0142	±	0.0045147	1844.78		1.36905							38399620	20079581	8038910	29796568
gm-AEJA=gm-AEJ|2, gm-AEJ=gm-AEJA|2	0.00185911	0.00135922	0.00127307		9.03233	±	0.0476206	1793.77		0.684833							9796801	7037570	5151437
gm-AEJA=gm-A (Anh)|2	0.00316505	0.00196617	0.000742985		12.8673	±	0.017249	1472.61		0.4059							16678595	10180140	3006468
gm-AEJAG=gm-AEJA|2	0.00133821	0.000549499	0.000491777	0.000775266	9.17677	±	0.00246006	1921.83		0.5435							7051835	2845117	1989962	3842934
gm-AEJA=gm-AEJ (Anh)|2, gm-AEJ=gm-AEJA (Anh)|2	0.0002892	0.000225722	0.000341293		11.4629	±	0.0217085	1773.74		1.4521							1523975	1168710	1381030
gm-AQ=gm-AEJ|2, gm-AEZ=gm-AE|2, gm-AEJAG=gm-A|2	0.000678526	0.000302705	0.000224767	0.00013291	10.4179	±	1.48435	1549.66		3.23865							3575574	1567302	909513	658823
gm-AEJ=gm-A|2	0.000479987	0.00145244	0.000190491		9.37637	±	0.00355934	1421.6		0.939167							2529348	7520253	770815
gm-AEJAA=gm-AEJ (Anh)|2, gm-AEJA=gm-AEJA (Anh)|2		0.000136536			9.8357	±	0	1844.78		0.0915								706938
gm-AEJAA=gm-AEJA|2	0.000336601	9.49219e-05	0.000162662	0.000225909	9.83922	±	0.00584866	1935.84		0.6675							1773756	491473	658206	1119813
gm-AEZA=gm-AEJA|2	6.51679e-05	7.84175e-05	0.000116438		9.3172	±	0.0449356	1863.82		0.697133							343410	406019	471161
gm-AEJAG=gm-AEJA (Anh)|2	0.000318013	0.000137937	0.000104628	0.000157763	11.5301	±	0.00581867	1901.8		1.13975							1675806	714189	423372	782018
gm-AEJAR=gm-AEJA|2	0.000169969		5.78195e-05	7.30649e-05	9.00177	±	0.00477866	2020.91		0.315667							895669		233965	362177
gm-AEJAN=gm-AEJA|2			5.03192e-05	3.73841e-05	8.7589	±	0.0076	1978.85		0.80585									203615	185310
gm-AEZA=gm-AEJA (Anh)|2			3.54156e-05		11.5624	±	0	1843.79		0.3654									143308
gm-AEZA=gm-AEJ (-Ac)|2, gm-AEZ=gm-AEJA (-Ac)|2	5.04648e-05		3.21451e-05	4.05367e-05	8.17783	±	0.0306009	1750.77		2.03287							265930		130074	200937
gm-AEJAH=gm-AEJA|2	0.000126374			5.53854e-05	8.6383	±	0.0006	2001.86		0.7432							665944			274541
gm-AEZA=gm-A|2				5.29046e-05	16.4449	±	0	1491.66		0.5511										262244
gm-AEJAA=gm-AEJA (Anh)|2	6.48186e-05		2.31849e-05	4.26596e-05	12.1215	±	0.00661329	1915.82		0.633133							341569		93817	211460
gm-AQ=gm-AEJ (Anh)|2, gm-AEZ=gm-AE (Anh)|2, gm-AEJAG=gm-A (Anh)|2	5.05767e-05		1.88285e-05		9.7117	±	2.7212	1529.64		1.7421							266520		76189
gm-AEJAR=gm-AEJA (Anh)|2	3.9671e-05				11.235	±	0	2000.88		0.6107							209051
gm-AEZA=gm-AEJ=gm-AEJA|3, gm-AEZ=gm-AEJA=gm-AEJA|3	0.00369702	0.0038417	0.00551166	0.00553504	9.9716	±	0.0021319	2716.18		0.96015							19481864	19890980	22302774	27436740
gm-AEZA=gm-AEJ=gm-AEJA (Anh)|3, gm-AEZ=gm-AEJA=gm-AEJA (Anh)|3	0.00180329	0.00195767	0.00210363	0.00228594	11.8355	±	0.00380427	2696.15		0.780275							9502667	10136136	8512259	11331245
gm-AEJA=gm-AEJA=gm-AEJA|3, gm-AEJAA=gm-AEJ=gm-AEJA|3	0.000991991	0.000447658	0.00119314	0.00136026	10.8364	±	0.0032218	2788.2		1.88652							5227411	2317817	4828014	6742702
gm-AEJA=gm-AEJA=gm-AEJA (Anh)|3, gm-AEJAA=gm-AEJ=gm-AEJA (Anh)|3	0.0003164	0.000145694	0.000237316	0.000325886	12.6675	±	0.0251357	2768.18		0.279375							1667308	754355	960293	1615389
gm-AEJA=gm-AEJ=gm-AEJA|3, gm-AEJ=gm-AEJA=gm-AEJA|3, gm-AEJAA=gm-AEJ=gm-AEJ|3			0.000187747		10.594	±	0	2717.16		1.1756									759712
gm-AEJA=gm-AEJ=gm-AEJA (Anh)|3, gm-AEJ=gm-AEJA=gm-AEJA (Anh)|3, gm-AEJAA=gm-AEJ=gm-AEJ (Anh)|3			4.6568e-05		12.5093	±	0	2697.14		0.5221									188436
gm-AEJAG=gm-AEJA=gm-AEJA|3	5.22192e-05		3.56414e-05	3.28286e-05	10.4882	±	0.00616676	2845.22		0.526933							275175		144222	162729
																	5269617527	5177655667	4046469360	4956920276
	1	1	1	1
Most likely structure chosen based on monomer acceptor abundance
Use 5ppm threshold

## Sheet: FINAL TABLE
Table 1. G. oxydans peptidoglycan composition
		Muropeptide a	WT		LdtGo1	LdtGo2	RT (min)b			Theoretical	Dppm
			Expo	Stat						mass (Da)
1		gm-AEJNH2	0.365186	0.414401	0.48001	0.349261	5.3175	±	0.0509764	869.387	4.01295
2		gm-AE	0.042386	0.105176	0.0962754	0.0688663	6.78702	±	0.0269078	698.286	2.76675
3		gm-AEJA	0.225725	0.0327	0.0401931	0.281305	6.8015	±	0.0148871	941.408	3.3787
4		gm-AE (Anh)	0.00880454	0.0115819	0.00656367	0.00505482	11.0575	±	0.0049107	678.26	1.5201
5		gm-AEJNH2 (Anh)	0.00521535	0.00682319	0.00472281	0.00160594	8.60683	±	0.00547877	849.361	2.29232				Expo	Stat	LdtGo1	LdtGo2
6		gm-AEJNH2A	0.00254104	0.00290154	0.00342834	0.0001178	6.36665	±	0.26634	940.424	1.39375			Monomers	0.680026	0.599448	0.645707	0.714384
7		gm-AEJ	0.00711285	0.00356302	0.00193495	0.000144848	5.65735	±	0.0402182	870.371	2.13908			Dimers	0.313113	0.394159	0.344977	0.276076
8		gm-AEJAG	0.00493593	0.000638365	0.00130078	0.0024709	6.49222	±	0.0190746	998.429	1.45718			Trimers	0.00686092	0.00639272	0.0093157	0.00953996
9		gm-AF	0.000723533	0.00171129	0.000961225	ND	14.5376	±	0.00719768	716.312	0.889867			Crosslinking index	0.158821	0.199189	0.175563	0.141186
10		gm-AEJAA	0.00352941	0.000739113	0.000936882	0.000671322	8.0782	±	0.389307	1012.45	2.97297			Glycan chain length	24.4477	21.7309	26.4254	33.9536
11		gm-A	0.00334789	0.0138547	0.00534275	0.000236572	6.2555	±	0.0321799	569.243	1.8			gm-AX	0.0569717	0.134872	0.110215	0.0746317
12		gm-AEJA (Anh)	0.00424765	0.00093443	0.000792275	0.00130733	10.4179	±	0.00513176	921.382	1.44755			3-1 crosslinks	0.0578736	0.165853	0.0855321	0.000668215
13		gm-AEJAK	0.00114231	0.000209492	0.000424383	0.000568555	5.85743	±	0.0260144	1069.5	1.07353
14		gm-AY	0.000317616	0.00099637	0.000418989	ND	10.7179	±	0.00624731	732.307	0.5183			Anhydro muropeptides	Expo	Stat	LdtGo1	LdtGo2
15		gm-AI	0.000270855	0.000704457	0.000375973	ND	12.8935	±	0.00427421	682.327	0.8056			Monomer anhydro	0.0184423	0.0199037	0.0123666	0.00796997
16		gm-AI (Anh)	ND	0.00028846	ND	ND	12.7485			662.301	0.9864			Dimer anhydro	0.0437938	0.0521129	0.0497739	0.0412537
17		gm-AEJAR	0.00121367	0.000275794	0.000367528	0.000616398	6.41887	±	0.025212	1097.51	1.57123			Trimer anhydro	0.00212681	0.00213291	0.00240033	0.00261245
18		gm-AEJAH	0.00100457	0.000348742	0.000346715	0.000496157	5.98653	±	0.0277175	1078.47	1.40625
19		gm-AEJAN	0.000222311	0.000687363	0.000334615	0.000379534	10.367	±	4.33415	1055.45	1.7176
20		gm-AI (-Ac)	0.000554947	ND	ND	ND	6.2947			640.317	0.2359
21		gm-AEJNH2 (-Ac)	0.000363765	0.000152988	0.000225173	0.000218983	5.05322	±	0.0627671	827.376	1.15053
22		gm-AQ	0.000566361	0.000261573	0.000221438	0.000474026	5.77398	±	0.0354945	697.302	0.96695
23		gm-AEJAE	0.000288963	0.000185835	0.000182665	0.000313172	7.29448	±	0.0135881	1070.45	0.501125
24		gm-AEJ (Anh)	0.000113013	ND	0.000166211	ND	9.0319	±	0.0017	850.345	1.1488
25		gm-AEJA (-Ac)	0.000212743	1.61679e-05	7.05027e-05	0.000274838	6.42732	±	0.0234784	899.397	1.10605
26		gm-AEJNH2A (Anh)	ND	ND	5.55195e-05	ND	9.9266			920.398	1.1747
27		gm-AE (-Ac)	ND	0.000296698	3.00635e-05	ND	5.62275	±	0.00695	656.275	0.1395
28		gm-AF (-Ac)	ND	ND	2.54199e-05	ND	16.277			674.301	1.2404
29		gm-AEJNH2=gm-AEJA	0.13782	0.152647	0.189376	0.157141	8.42948	±	0.00489049	1792.78	3.3513
30		gm-AEJNH2=gm-A	0.0259186	0.133905	0.0731686	0.000374321	8.60122	±	0.00459096	1420.62	1.74795
31		gm-AEJNH2=gm-AEJA (Anh)	0.0374071	0.0409826	0.0421974	0.0410862	10.869	±	0.0037921	1772.76	2.38175
32		gm-AEJA=gm-AEJA	0.068018	0.0282167	0.023178	0.0697616	9.58525	±	0.00330794	1864.8	2.50845
33		gm-AEJNH2=gm-A (Anh)	0.00242814	0.00794199	0.0060862	ND	11.4295	±	0.0066695	1400.59	0.846467
34		gm-AEJA=gm-A	0.0252032	0.0202839	0.00511907	0.000108079	10.061	±	0.00441135	1492.64	1.01768
35		gm-AEJA=gm-AEJA (Anh)	0.00728698	0.00387812	0.00198665	0.0060111	12.0142	±	0.0045147	1844.78	1.36905
36		gm-AEJ=gm-AEJA	0.00185911	0.00135922	0.00127307	ND	9.03233	±	0.0476206	1793.77	0.684833
37		gm-AEJA=gm-A (Anh)	0.00316505	0.00196617	0.000742985	ND	12.8673	±	0.017249	1472.61	0.4059
38		gm-AEJAG=gm-AEJA	0.00133821	0.000549499	0.000491777	0.000775266	9.17677	±	0.00246006	1921.83	0.5435
39		gm-AEJ=gm-AEJA (Anh)	0.0002892	0.000225722	0.000341293	ND	11.4629	±	0.0217085	1773.74	1.4521
40		gm-AEJAG=gm-A	0.000678526	0.000302705	0.000224767	0.00013291	10.4179	±	1.48435	1549.66	3.23865
41		gm-AEJ=gm-A	0.000479987	0.00145244	0.000190491	ND	9.37637	±	0.00355934	1421.6	0.939167
42		gm-AEJA=gm-AEJA (Anh)	ND	0.000136536	ND	ND	9.8357			1844.78	0.0915
43		gm-AEJAA=gm-AEJA	0.000336601	9.49219e-05	0.000162662	0.000225909	9.83922	±	0.00584866	1935.84	0.6675
44		gm-AEJNH2A=gm-AEJA	6.51679e-05	7.84175e-05	0.000116438	ND	9.3172	±	0.0449356	1863.82	0.697133
45		gm-AEJAG=gm-AEJA (Anh)	0.000318013	0.000137937	0.000104628	0.000157763	11.5301	±	0.00581867	1901.8	1.13975
46		gm-AEJAR=gm-AEJA	0.000169969	ND	5.78195e-05	7.30649e-05	9.00177	±	0.00477866	2020.91	0.315667
47		gm-AEJAN=gm-AEJA	ND	ND	5.03192e-05	3.73841e-05	8.7589	±	0.0076	1978.85	0.80585
48		gm-AEJNH2A=gm-AEJA (Anh)	ND	ND	3.54156e-05	ND	11.5624			1843.79	0.3654
49		gm-AEJNH2=gm-AEJA (-Ac)	5.04648e-05	ND	3.21451e-05	4.05367e-05	8.17783	±	0.0306009	1750.77	2.03287
50		gm-AEJAH=gm-AEJA	0.000126374	ND	ND	5.53854e-05	8.6383	±	0.0006	2001.86	0.7432
51		gm-AEJNH2A=gm-A		ND	ND	5.29046e-05	16.4449			1491.66	0.5511
52		gm-AEJAA=gm-AEJA (Anh)	6.48186e-05	ND	2.31849e-05	4.26596e-05	12.1215	±	0.00661329	1915.82	0.633133
53		gm-AEJAG=gm-A (Anh)	5.05767e-05	ND	1.88285e-05	ND	9.7117	±	2.7212	1529.64	1.7421
54		gm-AEJAR=gm-AEJA (Anh)	3.9671e-05	ND	ND	ND	11.235			2000.88	0.6107
55		gm-AEJNH2=gm-AEJA=gm-AEJA	0.00369702	0.0038417	0.00551166	0.00553504	9.9716	±	0.0021319	2716.18	0.96015
56		gm-AEJNH2=gm-AEJA=gm-AEJA (Anh)	0.00180329	0.00195767	0.00210363	0.00228594	11.8355	±	0.00380427	2696.15	0.780275
57		gm-AEJA=gm-AEJA=gm-AEJA	0.000991991	0.000447658	0.00119314	0.00136026	10.8364	±	0.0032218	2788.2	1.88652
58		gm-AEJA=gm-AEJA=gm-AEJA (Anh)	0.0003164	0.000145694	0.000237316	0.000325886	12.6675	±	0.0251357	2768.18	0.279375
59		gm-AEJ=gm-AEJA=gm-AEJA	ND	ND	0.000187747	ND	10.594	±	0	2717.16	1.1756
60		gm-AEJ=gm-AEJA=gm-AEJA (Anh)	ND	ND	4.6568e-05	ND	12.5093			2697.14	0.5221
61		gm-AEJAG=gm-AEJA=gm-AEJA	5.22192e-05	ND	3.56414e-05	3.28286e-05	10.4882	±	0.00616676	2845.22	0.526933
a g, GlcNAc; m, MurNAc; A, Alanine; E, isoglutamic acid; J, meso-diaminopimelic acid; JNH2, amidated meso-diaminopimelic acid
b standard deviations in bold are determined from 2 values only
