# Supplementary material for: Unusual 1-3 peptidoglycan cross-links in Acetobacteraceae are made by L,D-transpeptidases with a catalytic domain distantly related to YkuD domains
Source: J Biol Chem. 2023 Nov 23;300(1):105494. doi: 10.1016/j.jbc.2023.105494 (PMC10727944; doi:10.1016/j.jbc.2023.105494)
Supplement: Supporting File S1 [file mmc3.xlsx]

## Sheet: Supp File S2 legend
Supplementary File S1. Peptidoglycan analysis of E. coli expressing G. oxydans LdtGo2. The content of individual tabs is described below.
E. coli (pET2818), matching output and consolidated data using LC-MS data corresponding to muropeptides prepared from E. coli transformed with pET2818 and DB_0
E. coli (pET-ldtGo2), matching output and consolidated data using LC-MS data corresponding to muropeptides prepared from E. coli transformed with pET-ldtGo2 and DB_0
Comp, consolidated data using LC-MS data comparing E. coli (pET2818) and E. coli (pET-ldtGo2) muropeptide content and intensities
FINAL TABLE, Muropeptide composition of E. coli (pET2818) and E. coli (pET-ldtGo2)

## Sheet: E. coli (pET2818)
Metadata	ID	RT (min)	Charge	Obs (Da)	Theo (Da)	Delta ppm	Inferred structure	Intensity	Inferred structure (consolidated)	Intensity (consolidated)		Structure	Intensity	Abundance	Oligomer	RT	Dppm	Abs(Dppm)	Mass (Theo)
file : CE_130623_Neg_Control_ldt2.ftrs	1305	7.9395	1;2	941.405	941.408	-2.6058	gm-AEJA|1	382788128	gm-AEJA|1	382788128		gm-AEJA|1	389982327	0.449577	1	7.9395	-2.6058	2.6058	941.408
masses_file : DB0_Ec	943	6.7611	2;1	870.367	870.371	-3.5854	gm-AEJ|1	152330944	gm-AEJ|1	152330944		gm-AEJ|1	153096310	0.176492	1	6.7611	-3.5854	3.5854	870.371
rt_window : 0.5	1218	7.5076	2;1	899.395	899.397	-2.3182	gm(-Ac)-AEJA|1	96284304	gm(-Ac)-AEJA|1	96284304		gm(-Ac)-AEJA|1	96813130	0.111608	1	7.5076	-2.3182	2.3182	899.397
modifications : 3-1 Cross-Linked Multimers (=)	2172	11.0773	1;2	1001.41	1001.41	-0.5423	gm-AEJM|1	49728488	gm-AEJM|1	49728488		gm-AEJM|1	50721722	0.0584727	1	11.0773	-0.5423	0.5423	1001.41
ppm : 10	1326	7.8803	1	698.284	698.286	-2.1646	gm-AE|1	36256292	gm-AE|1	36256292		gm-AE|1	36585153	0.0421759	1	7.8803	-2.1646	2.1646	698.286
consolidation_ppm : 1	1010	7.072	2;1	927.39	927.392	-1.7087	gm-AEJG|1	30927096	gm-AEJG|1	30927096		gm-AEJG|1	30927096	0.0356532	1	7.072	-1.7087	1.7087	927.392
version : 1.1.0	894	6.6305	2;1	984.412	984.413	-1.6876	gm-AEJN|1	21719316	gm-AEJN|1	21719316		gm-AEJN|1	21719316	0.0250383	1	6.6305	-1.6876	1.6876	984.413
	825	6.4807	2;1	828.359	828.36	-1.8652	gm(-Ac)-AEJ|1	19844046	gm(-Ac)-AEJ|1	19844046		gm(-Ac)-AEJ|1	19844046	0.0228765	1	6.4807	-1.8652	1.8652	828.36
	3120	15.0805	2;1	1017.44	1017.44	-1.4404	gm-AEJF|1	13834854	gm-AEJF|1	13834854		gm-AEJF|1	19625173	0.0226242	1	15.0805	-1.4404	1.4404	1017.44
	884	6.5571	1;2	998.464	998.466	-1.5397	gm-AEJK|1	12169167	gm-AEJK|1	12169167		gm-AEJK|1	13553121	0.0156242	1	6.5571	-1.5397	1.5397	998.466
	871	6.7595	1;2	1007.43	1007.43	-1.8396	gm-AEJH|1	6818815	gm-AEJH|1	6818815		gm-AEJH|1	6818815	0.00786083	1	6.7595	-1.8396	1.8396	1007.43
	3352	15.833	2;1	1017.44	1017.44	-0.9005	gm-AEJF|1	5790319	gm-AEJF|1	5790319		gm-AEJD|1	4561637	0.00525872	1	7.0958	-1.8629	1.8629	985.398
	1051	7.0958	1;2	985.396	985.398	-1.8629	gm-AEJD|1	4561637	gm-AEJD|1	4561637		gm-A|1	3787977	0.00436683	1	7.1393	-1.7632	1.7632	569.243
	1532	8.5747	1;2	941.406	941.408	-1.5685	gm-AEJA|1	3903572	gm-AEJA|1	3903572		gm-AEJT|1	3154155	0.00363615	1	7.1957	-0.7453	0.7453	971.418
	1039	7.1393	1	569.242	569.243	-1.7632	gm-A|1	3787977	gm-A|1	3787977		gm-AEJAK|1	2960245	0.00341261	1	7.6463	-0.4949	0.4949	1069.5
	1822	9.827	2;1	941.407	941.408	-0.5311	gm-AEJA|1	3290627	gm-AEJA|1	3290627		gm-AEJY|1	2651624	0.00305683	1	12.4095	-0.4402	0.4402	1033.43
	1063	7.1957	2;1	971.418	971.418	-0.7453	gm-AEJT|1	2725085	gm-AEJT|1	2725085		gm-AQ|1	2363897	0.00272513	1	6.8267	-2.3553	2.3553	697.302
	2458	12.4095	1;2	1033.43	1033.43	-0.4402	gm-AEJY|1	2651624	gm-AEJY|1	2651624		gm-AEJV|1	1924273	0.00221833	1	11.0838	-0.5044	0.5044	969.439
	979	6.8267	1	697.3	697.302	-2.3553	gm-AQ|1	2363897	gm-AQ|1	2363897		gm-AEJAA|1	1630862	0.00188008	1	8.7616	-1.1477	1.1477	1012.44
	1225	7.6463	2;1	1069.5	1069.5	-0.4949	gm-AEJAK|1	2331763	gm-AEJAK|1	2331763		gm-AEJI|1	1529427	0.00176315	1	13.561	-0.9683	0.9683	983.455
	2177	11.0838	2;1	969.438	969.439	-0.5044	gm-AEJV|1	1924273	gm-AEJV|1	1924273		gm-AEJW|1	1503535	0.0017333	1	17.1838	-0.9011	0.9011	1056.45
	1564	8.7616	2;1	1012.44	1012.44	-1.1477	gm-AEJAA|1	1547357	gm-AEJAA|1	1547357		gm-AEJAI|1	439916	0.000507141	1	15.494	-0.1208	0.1208	1054.49
	3773	17.1838	2;1	1056.45	1056.45	-0.9011	gm-AEJW|1	1281927	gm-AEJW|1	1281927		gm-AEJAG|1	307464	0.000354449	1	7.6611	-0.4553	0.4553	998.429
	2820	13.561	1;2	983.454	983.455	-0.9683	gm-AEJI|1	1167679	gm-AEJI|1	1167679		gm-AF|1	164702	0.000189871	1	7.6438	-4.045	4.045	716.312
	2393	11.8821	2;1	1001.41	1001.41	-0.1766	gm-AEJM|1	818339	gm-AEJM|1	818339		gm-AEJA=gm-A|2	489716	0.000564552	2	11.8901	0.0512	0.0512	1492.64
	1141	7.2581	2	998.465	998.466	-0.6227	gm-AEJK|1	811543	gm-AEJK|1	811543		gm-AEJG=gm-A|2	286859	0.000330695	2	11.5158	-9.6393	9.6393	1478.62
	1547	8.5518	1;2	870.369	870.371	-1.4969	gm-AEJ|1	765366	gm-AEJ|1	765366
	1040	7.0494	2	1069.5	1069.5	-1.5221	gm-AEJAK|1	628482	gm-AEJAK|1	628482
	761	5.876	2	998.464	998.466	-1.3563	gm-AEJK|1	572411	gm-AEJK|1	572411
	2396	11.8901	2	1492.64	1492.64	0.0512	gm-AEJA=gm-A|2	489716	gm-AEJA=gm-A|2	489716
	3274	15.494	1;2	1054.49	1054.49	-0.1208	gm-AEJAI|1	439916	gm-AEJAI|1	439916
	1256	7.6256	2;1	971.417	971.418	-0.9967	gm-AEJT|1	429070	gm-AEJT|1	429070
	1380	8.1195	2	899.397	899.397	-0.6895	gm(-Ac)-AEJA|1	419000	gm(-Ac)-AEJA|1	419000
	3124	14.8428	2;1	983.454	983.455	-0.2235	gm-AEJI|1	361748	gm-AEJI|1	361748
	1950	9.9587	1	698.286	698.286	-0.0669	gm-AE|1	328861	gm-AE|1	328861
	1269	7.6611	1;2	998.429	998.429	-0.4553	gm-AEJAG|1	307464	gm-AEJAG|1	307464			867442498
	2334	11.5158	2	1478.61	1478.62	-9.6393	gm-AEJG=gm-A|2	286859	gm-AEJG=gm-A|2	286859
	3694	16.8281	2	1056.45	1056.45	-0.7855	gm-AEJW|1	221608	gm-AEJW|1	221608
	2728	13.1642	2	1001.41	1001.41	0.0062	gm-AEJM|1	174895	gm-AEJM|1	174895
	1296	7.6438	1	716.309	716.312	-4.045	gm-AF|1	164702	gm-AF|1	164702
	784	5.9765	2	899.396	899.397	-1.2324	gm(-Ac)-AEJA|1	109826	gm(-Ac)-AEJA|1	109826
	1884	9.7466	2	1012.44	1012.44	-0.3037	gm-AEJAA|1	83505	gm-AEJAA|1	83505
	4710	22.9515	1	157.146				237716576
	2226	11.35	3;2;1	1864.8				227371888
	1676	9.4007	2;1;3	1384.61				158035168
	1313	7.938	3;2;1	1154.56				84336576
	2102	10.8374	1;2;3	1793.76				82354376
	1340	7.9849	1;2	738.327				70633296
	409	3.6572	2;1	520.187				51552144
	938	6.7695	2;1	667.289				46466604
	1803	9.6516	2;1	1419.59				45941352
	1341	7.992	1	203.079				43368588
	4755	22.6924	1	189.153				42473912
	944	6.7754	2;3;1	908.315				40154928
	1510	8.8595	1;2;3	1313.57				38435692
	1306	7.9704	2;3;1	979.353				38205468
	416	3.6615	1	498.205				32766760
	4654	20.4783	1;2	452.336				32488276
	2118	10.908	2;4;3	2077.96				29598556
	4790	23.091	1	199.193				27190636
	1474	9.2041	1;2	939.39				26853354
	2272	11.3431	3	3729.6				24641426
	2088	10.5922	1;2	850.343				22718290
	1714	9.4117	4;3;2;1	1422.55				21779990
	2162	11.0536	2;3	1822.79				20872114
	2237	11.3568	4;3;2	1902.75				20574460
	2281	25.3597	1	294.28				19562774
	448	6.6864	1	203.079				19415886
	1344	7.9707	1	941.907				18943260
	2462	12.1569	1;2	921.38				18410198
	1521	8.553	1;2	1348.55				18216216
	4625	20.6905	1;2	678.505				16766242
	2182	11.0932	3;1;2	1039.36				15999896
	3011	19.7239	1	158.076				15902444
	988	7.0877	1;3;2	965.337				15652366
	2973	14.1989	2;1;3	1844.78				15232212
	4819	20.6798	1	172.157				15042971
	2042	10.5256	2;1;3	1850.79				14638725
	2247	11.3549	2;3;1	1886.78				13728835
	1339	7.9376	2	951.485				13674307
	1324	7.8334	1;2	736.231				13568483
	1353	7.9688	2	2824.22				13304034
	1499	8.6858	3;2;1	1377.58				12897989
	2115	10.8298	3;4;2	1831.71				12655942
	4714	23.8381	1	536.527				12228783
	1354	7.9652	3	3765.62				11805495
	1096	7.1636	3;2	1154.57				11769783
	2652	12.9152	2;3	2788.2				11631225
	2467	12.1998	2;3	2342.98				11532867
	1329	7.8372	1;2	720.267				11032304
	2022	10.5373	2;3;4	2006.92				10568993
	2797	13.51	1;2	726.337				10479678
	4715	23.7915	1	564.558				10398057
	5263	26.3827	1	273.266				10391663
	1797	9.6555	1;2;3	1457.53				10296846
	2000	10.2719	3;2;1	1722.73				10199195
	2252	11.3388	4	5594.4				10082792
	4624	20.4534	1	474.318				9906447
	1219	7.5082	1;3;2	937.342				9832375
	2311	22.2692	1	185.214				9382964
	895	6.624	2;3;1	1022.36				9044069
	2824	13.7263	1;2;3	1773.74				8937561
	1829	9.6564	1;3;2	1441.57				8782501
	5051	22.0383	1	549.496				8570684
	5092	21.6187	1	437.371				8488200
	1070	7.0912	1;2	724.311				8252706
	5089	21.5928	1	376.318				8156688
	2119	10.8202	2;3	1815.74				7987461
	2112	10.6734	2;1	673.339				7970128
	4925	24.1276	1	170.178				7836860
	1060	7.0906	2;1;3	949.373				7824478
	2089	10.5911	2;1	888.29				7613946
	1350	8.005	1;2	976.383				7517965
	5096	21.656	1	481.397				7405528
	1322	8.0087	1;2;3	963.39				7312450
	2061	10.6083	3;2	1862.79				7293791
	1563	8.8801	3;4;2;1	1351.52				7169657
	1167	7.3659	2;1	1017.41				7063643
	5088	21.5988	1	505.47				6929007
	1629	9.3427	2;1	977.337				6886195
	2465	12.1538	1;2	959.327				6686418
	4059	18.1729	1	211.111				6668683
	4847	25.0855	1	239.142				6611034
	417	3.6601	1	295.126				6439946
	2028	10.5476	2;3	1751.76				6418693
	1245	7.6217	3;2;1	1306.54				6414262
	3651	16.7015	1	748.359				6398209
	4850	24.6437	1	791.597				6344957
	5137	29.7888	1	296.277				6337607
	264	2.4935	1;2	461.212				6197900
	2137	10.8472	3	3587.53				6106429
	1362	7.9543	3	4707.03				6060450
	422	3.6618	2;1	536.152				5968336
	4877	23.8398	1	390.276				5964339
	5572	27.0878	2;1	813.51				5942137
	1527	8.5538	2;3;1	1386.5				5796166
	3127	15.1021	3;2;1	1055.39				5689932
	5203	25.1215	1	303.292				5680854
	1778	9.4145	2	1181.53				5654941
	947	6.7733	1;2	892.351				5600733
	1420	8.4462	2;3;1	1370.59				5569292
	1627	9.0016	2;3;1	1342.6				5535425
	2195	11.0938	2;1	798.331				5524678
	4659	20.2402	5;4;6;7	4307.08				5464888
	1737	9.4174	2;4;1;3	1406.59				5378793
	1083	7.1227	2;3	1112.55				5368582
	1786	9.4103	3	2769.21				5279900
	4693	21.3064	1	245.235				5278774
	4866	20.8139	1	171.162				5225105
	4971	21.1136	1	325.147				5216453
	1407	8.2559	2;3;1	1242.53				4977240
	5055	21.5981	1	393.345				4939832
	1390	8.1507	2;3;4	1597.77				4899246
	2273	11.3347	3	3767.55				4882469
	2698	13.1981	2;1	1702.7				4843872
	2163	10.939	2;1	552.29				4832131
	2618	12.7741	1;2	1364.58				4745196
	2073	10.5482	2;1	959.399				4678510
	4662	20.4802	1	344.238				4626114
	2853	13.7412	3;2	1924.81				4602005
	2475	12.1982	2;3;4	2380.93				4438246
	4858	22.5403	1	525.423				4433966
	778	6.13	1	496.19				4422526
	1363	7.962	4	6589.84				4420914
	4782	20.6132	1	224.189				4395593
	1330	7.964	2	1920.76				4335460
	658	5.3025	2;1	984.448				4332805
	5559	27.0839	3;4;6;5;7;2	4307.11				4330644
	2196	11.0929	1	203.079				4316220
	2251	11.3464	3	3751.58				4310179
	5081	21.605	1	420.344				4305268
	4718	20.4841	1	206.151				4301153
	4779	20.5593	1	386.185				4182737
	1966	10.0673	3;2;1	1779.75				4164026
	1678	9.2467	2;1	1152.55				4081594
	939	6.7168	1;2	885.38				4007645
	1665	9.0508	2;3	1597.77				3991805
	4998	21.2324	1	334.271				3969126
	4728	23.8564	1	665.679				3951115
	2269	11.3279	1	1865.14				3941493
	2267	11.3518	2	1993.95				3920230
	1352	7.9447	2	2095.97				3919591
	4640	20.2615	1	524.46				3919021
	2347	11.7772	3;2	2308.01				3870053
	2180	11.0686	2;4;3	1860.74				3835681
	986	6.9223	1;2	934.374				3831231
	2072	10.5185	3;2;4	1888.73				3796297
	927	6.6622	1;3;2	904.412				3785407
	4904	20.8857	1	527.394				3772505
	1355	7.9729	1	1070.56				3762958
	967	6.7626	2	1778.68				3745979
	2279	11.4563	2;1	1134.54				3713529
	4784	23.848	1	693.71				3684181
	5079	24.0576	1	465.418				3677393
	2524	12.5748	2;3	2717.16				3651009
	2957	14.1996	3;2	1882.72				3650577
	2576	12.9456	3;2	1860.77				3640272
	4804	20.6184	1	385.148				3635567
	199	1.556	1	959.669				3590574
	4780	20.5314	1	176.047				3561276
	4665	20.2945	3;2	1673.82				3527639
	4893	20.8883	1	398.243				3498117
	1478	8.4028	2;1	977.338				3494049
	4835	20.7036	1	365.142				3479607
	4968	23.6663	1	172.157				3359789
	1562	8.6535	3;2	1526.73				3341619
	2662	12.9174	3;4;2	2826.15				3294735
	1406	8.183	1;2	868.354				3286057
	702	5.5686	1	480.195				3276725
	4805	20.6309	1	557.413				3211721
	5101	21.6983	1	593.522				3191250
	958	6.7558	2	2611.11				3172363
	4726	20.9991	1	266.164				3156996
	1781	9.4008	1	203.079				3156626
	2551	12.4667	2;1	1479.59				3132489
	2431	12.3172	2;1	1293.54				3101714
	2340	11.7583	3;2	2271.95				3090501
	2767	13.5365	1	226.168				3086788
	4756	20.5131	1	326				3075836
	1105	7.3394	2;3;1	1055.35				3060652
	2253	11.335	4	5632.35				3023846
	2036	10.5854	2	1382.59				3014527
	1782	9.4045	1	468.859				3005361
	4660	20.4755	1	581.489				2975077
	1118	7.3518	2;1	738.328				2962645
	3331	15.643	2;1	981.384				2962605
	224	4.4795	1	201.173				2957595
	4859	22.8354	1	569.449				2931482
	3312	15.6444	2;1	786.423				2921554
	4622	20.2514	4;5;3	2651.28				2901792
	3601	16.5799	1	661.328				2874301
	1830	9.6663	1	228.147				2871833
	2214	11.192	2;3	1661.73				2859007
	5158	21.8723	1;2	324.219				2851232
	4754	20.5026	4	1311.99				2850223
	1479	8.4164	2	921.381				2841519
	4741	20.6159	1	227.188				2839806
	2132	10.926	4;2;3	2115.91				2827292
	4643	20.1676	1	700.487				2819967
	1703	9.3715	2	921.38				2809103
	1366	8.0027	2	2859.2				2801804
	4695	20.3915	2;1	813.508				2791966
	4644	20.2604	2	1405.64				2788989
	5046	21.3599	1	197.178				2774724
	1	0.7347	1	294.28				2769302
	4457	19.459	3;4;2	1836.89				2749688
	915	6.6491	2;3;1	1006.4				2749216
	2158	10.8845	1;2	658.364				2725339
	4809	20.6764	1	248.198				2709135
	2276	11.3481	4	5616.38				2701686
	1365	8.0435	1	998.366				2695690
	2002	10.18	2;3	2077.96				2684633
	7	0.8412	1	160.022				2666780
	5715	27.9597	1	956.789				2663686
	1078	7.1058	1;2	1026.47				2653115
	2284	11.5845	3;2	2300.97				2647955
	4760	20.8722	1	280.24				2626899
	3165	15.1683	2;3	2768.17				2626314
	5628	27.3398	1	404.234				2618329
	4969	21.1081	1	287.245				2600321
	4668	20.4646	1	342.222				2590636
	4664	20.9867	1	289.262				2569316
	4806	20.6763	1	328.243				2551420
	4959	21.2237	1	507.449				2532895
	1585	8.8349	2;1	1405.57				2529945
	2127	10.8397	3;2	3625.48				2525456
	1168	7.3391	1	656.274				2518794
	2762	13.5156	4;2;3	2057.94				2503158
	1359	7.9781	2	1917.79				2494374
	4757	20.7434	1	278.151				2486915
	3652	16.6997	3;2;1	786.306				2468081
	4988	21.2404	1	463.423				2467460
	2381	11.9513	3;2	1444.61				2440187
	2161	10.9054	3	3871.73				2439337
	2688	13.1671	2;3;4	1986.9				2424260
	4682	20.3207	2	1517.72				2389740
	1932	10.1419	3;4;2	1827.81				2381071
	1556	8.6424	2;3	1415.52				2374818
	5057	21.4095	1	491.454				2331372
	5672	29.5254	1	624.536				2323728
	773	6.1259	1;2	518.172				2316955
	4020	18.0624	3;4;2	1721.86				2308971
	1417	8.1883	1;2	906.301				2298521
	2005	10.2678	3;4;2	1760.68				2296735
	4769	20.5757	1	256.215				2251233
	1336	7.9069	2	2581.1				2244534
	4645	20.1583	1	331.211				2242557
	827	6.4736	2;1	866.306				2240791
	4860	20.7865	1	197.178				2240240
	1575	8.8746	3;2;4;1	1335.55				2224071
	5132	24.1953	1	439.402				2211120
	4751	20.4987	1	338.108				2204902
	4827	20.6985	1	615.454				2203987
	1050	7.0262	1	478.179				2198900
	5675	29.5167	1	626.533				2191150
	2126	10.8332	3	3609.51				2178097
	1342	7.8728	3;4;2	1192.51				2178021
	1784	9.4111	2;3	2807.16				2176588
	2666	12.9162	2;3;4	2810.18				2160316
	1331	7.851	2	1677.64				2157428
	1116	7.1551	1;2	591.224				2134169
	981	7.3199	1	294.28				2127373
	4652	20.3183	1	972.479				2116277
	1343	7.8772	2	1852.85				2113129
	2479	12.1947	2;3	2364.96				2100989
	885	6.5483	2;3	1036.41				2099853
	959	6.7737	2	924.287				2088899
	225	2.1238	1	690.219				2086186
	5062	21.4274	1	535.48				2076127
	855	6.5037	2;1	563.273				2074823
	5561	27.0799	2;3	1673.82				2074705
	1364	7.9649	3	4742				2067852
	1383	8.1022	1	478.179				2061851
	1349	7.9968	2	1904.79				2056501
	1358	7.9683	2	2011.96				2055651
	30	1.0123	1	155.967				2050763
	1332	7.8386	1	827.436				2045174
	4737	20.7964	1	208.146				2044927
	1469	8.3456	1;2	1184.53				2042641
	916	6.6222	1;2	781.333				2028287
	4687	23.1463	1	540.33				2028177
	4772	20.5732	1	499.371				2016765
	2956	14.1962	3;2	1866.76				2014608
	2366	11.7474	2;1	1222.51				2011712
	1172	7.3712	2;1	776.275				1999758
	4651	20.2413	6;5;4	4144.01				1998686
	1376	9.4634	1	294.28				1995903
	1921	10.1484	3;2	1791.75				1979118
	4681	20.2576	5;4;6	3598.75				1976381
	2080	10.5218	2;3	1872.77				1974271
	1733	9.5205	2;1	955.422				1965186
	5004	21.2451	1	395.324				1960765
	2270	11.3363	5	7459.21				1950833
	2938	14.0493	2;1	648.334				1943035
	4924	21.0318	1	531.376				1937804
	2813	13.7229	3;2	1811.69				1936506
	5703	29.2543	1	958.787				1909228
	3362	15.8442	2;3;1	1055.39				1901791
	2181	11.1021	1	294.28				1899939
	2131	10.6738	3;2	711.286				1895210
	257	4.8824	1	294.28				1892471
	1033	6.9324	1	165.079				1892198
	2749	13.27	2;3	1853.77				1890753
	212	1.9552	1	528.167				1890217
	4401	19.243	3;2	1015.57				1887054
	4813	23.7787	1	592.59				1880594
	1783	9.4021	2	2324				1871620
	4753	23.4626	1	281.271				1861667
	2635	12.7966	1	678.259				1846085
	2186	11.096	2;1;3	1023.38				1839479
	2504	12.393	4;3;2	3001.36				1832178
	924	6.7397	1	330.226				1823282
	4973	21.2168	1	439.35				1812393
	4970	21.1133	1	183.162				1811479
	1071	7.0783	1	533.233				1800919
	1593	8.7837	2;1	1184.53				1799769
	1446	8.4302	2;3	1271.56				1774166
	1539	8.5695	2;1;3	979.353				1750339
	268	2.4889	1	390.175				1746153
	1941	10.0226	3;2	1907.81				1743222
	2289	11.4749	2;1	487.3				1741206
	5087	21.5821	1	421.376				1739478
	687	5.5807	1	188.036				1737702
	3146	14.9723	1	459.269				1733566
	1927	9.9687	2;1	1176.47				1714706
	4745	20.9832	1	700.485				1708615
	4773	20.5705	1	482.345				1702552
	5573	27.0791	2	1517.72				1697485
	5202	24.3694	1	301.298				1687684
	5099	21.5992	1	442.326				1683794
	1650	8.9448	1	216.097				1682261
	5100	21.5962	1	332.292				1673387
	506	6.175	1	185.068				1662217
	5105	21.6398	1	464.37				1659221
	4955	21.0495	1	575.402				1658594
	5031	21.4088	1	423.355				1657763
	330	2.9942	1	496.19				1657294
	2308	11.5079	2;1	1456.63				1653942
	4637	20.1014	1	386.253				1645000
	200	1.5598	1	681.754				1644572
	4977	21.5469	1	467.381				1643210
	2224	11.298	3;2	1005.57				1637678
	5113	21.8306	1	613.475				1629622
	5711	27.9633	1	954.792				1628955
	1117	7.1655	2	607.189				1627148
	201	1.5628	1	790.722				1619958
	3186	15.1073	2;1	814.359				1618743
	1370	8.0754	2	1014.33				1609321
	5632	27.9854	1	185.214				1609317
	4334	19.0665	2;1	714.427				1607469
	4311	18.9694	2	1308.66				1604947
	4888	20.84	1	395.316				1604583
	4966	21.252	1	378.297				1604044
	4466	19.449	2;3	1674.8				1602084
	3075	14.6025	1	629.338				1599136
	1284	7.8105	2;3	1299.55				1592668
	5575	27.1086	2;3	2196.27				1591863
	2106	10.62	3;4;2	1900.73				1590130
	4641	20.3237	1	372.226				1589503
	5007	21.9972	1	701.205				1581667
	2540	12.4081	1	461.249				1573566
	4722	20.5515	1	504.327				1556283
	1079	7.1016	3;2	1023.34				1547022
	704	5.5635	1	502.177				1545390
	4571	19.9728	3;2	1278.74				1544552
	5098	21.5857	1	398.3				1537673
	2034	10.5407	4;3;2	2044.87				1521969
	310	2.8348	1	460.167				1520022
	1813	9.6577	3;2	1495.48				1517642
	1357	7.932	4	5861.59				1515339
	3665	16.7056	2;3	1149.65				1514654
	423	3.6564	1	627.357				1511282
	2271	11.3392	5;4	7497.15				1506316
	4711	20.4484	1	570.479				1506088
	2007	10.2652	2;3	1744.71				1505071
	2148	11.005	3;2	2229.94				1496647
	1476	8.4204	2;3;4	1408.54				1492640
	3684	16.9046	2;3	1940.83				1487363
	5166	25.0393	1	183.162				1486451
	5126	24.5083	1	586.544				1479558
	4712	20.9616	1	228.133				1479400
	4814	23.8183	1	549.621				1471683
	4713	20.5996	1	326.227				1469400
	1327	7.8026	2	1113.49				1466249
	5563	27.0733	4;5;6;7	4144.03				1461734
	4719	20.6932	1	296.235				1455330
	4507	19.7687	5;4;3;2	2222.08				1446140
	4948	21.0173	1	487.35				1444209
	2455	12.1211	2;3;1	890.497				1438143
	1333	7.8279	2	1639.69				1438047
	4279	19.3567	4;2;3	1681.96				1431183
	1367	8.0116	1	977.867				1431117
	1348	7.8855	1;2	481.252				1427853
	4846	25.0693	1	168.163				1427212
	1061	7.2059	2;3;1	1009.36				1422874
	183	1.447	1	211.993				1415814
	3728	16.9774	4;2;3	1942.94				1400660
	1195	7.4319	2;1	481.253				1386684
	5150	24.5384	1	558.512				1379608
	5755	31.0995	1	173.946				1379574
	4826	20.6788	1	230.188				1379154
	1764	9.3995	1	736.311				1373800
	1307	7.7767	2;3;4	1526.73				1363558
	2191	11.0564	1;2	461.267				1358199
	2123	10.8129	4;3;2	1869.66				1357960
	1749	9.4001	3;4;2	1460.5				1352543
	1638	8.9483	1;2	1134.45				1347609
	1385	8.1288	1	176.056				1346704
	2611	12.7095	2;3	2746.19				1345740
	1384	8.0839	1	339.19				1344793
	2327	11.7543	3;2	2309.9				1341514
	5562	27.0775	4;2;3;5	3468.79				1340937
	1386	8.0951	2	1427.61				1324692
	4878	20.8606	1	251.115				1324555
	4650	20.2307	6;5	4323.06				1323773
	3342	15.6421	2;1	1019.33				1323250
	4694	20.3226	2	805.434				1313368
	4958	21.1987	1	483.376				1313303
	4892	20.8587	1	204.078				1310321
	203	1.5572	1	910.68				1309880
	4040	18.0692	1	560.299				1305606
	2798	13.5057	1	304.15				1305520
	4752	20.6126	1	497.393				1304328
	1651	8.9559	1	958.374				1304272
	1580	8.7135	2	796.382				1303757
	2831	13.7248	2;3	1795.72				1298866
	3621	16.5901	1;2	699.274				1298860
	204	1.5603	1	899.689				1297416
	5729	28.1238	1	181.978				1296089
	3197	15.1021	1	203.079				1294643
	4770	20.5677	1	515.337				1294607
	1005	6.9118	1;2	956.358				1287635
	4172	18.5109	4;3;2	1595.81				1281124
	5566	27.0752	3;2	1328.74				1278264
	2856	13.75	2;1	1258.57				1278154
	510	4.1765	1	496.19				1277846
	5580	27.0817	4;3;2	3227.75				1274834
	4844	22.9764	1	269.271				1269474
	2452	12.4951	2;3	1789.74				1256914
	2890	13.8588	1;2	491.277				1254348
	2159	10.8592	4	5381.29				1252224
	4916	23.6786	1	637.548				1245930
	3301	15.5708	1	348.176				1243343
	4921	21.4318	1	555.449				1242371
	4678	21.6352	1	539.418				1241066
	2239	11.2211	2;3	679.389				1239788
	2249	11.3742	3;2;4	1940.7				1237678
	4530	20.0479	4;5;3	2807.37				1237181
	3063	14.6043	2;1	916.486				1235017
	2098	10.5829	2;1	872.313				1229007
	5061	21.4041	1	362.303				1227910
	3076	14.8424	3;2	2697.14				1226645
	604	4.7785	2;1	545.28				1226059
	5586	27.079	2	1927.96				1224949
	4649	20.1885	5;6	4145.01				1216875
	4526	19.6934	2	1154.63				1216279
	5107	21.4908	1	461.197				1211354
	2095	10.6276	2	970.529				1205315
	4635	20.1654	1	570.48				1205293
	424	3.6549	1	732.106				1204905
	854	6.476	1	172.071				1204585
	4839	20.7718	1	673.496				1202636
	2843	13.6499	2;1	1102.52				1197482
	1338	7.8391	2	1434.52				1193273
	2053	10.5382	2;4;3	1789.7				1189489
	934	6.6514	2	1055.49				1189379
	432	3.6557	2	1034.36				1184482
	2857	13.7376	4;2;3	1962.75				1184194
	4731	20.4903	1	519.325				1179883
	5250	24.9815	1	255.256				1178127
	202	1.5583	1	801.713				1178048
	2124	10.7898	2	1837.73				1177118
	4894	23.6556	1	227.225				1176650
	1011	6.9251	2;1;3	972.321				1166048
	429	3.6495	1	564.193				1163306
	4944	21.0121	1	599.475				1159870
	5576	27.0757	4;3	1736.04				1159189
	5564	27.0818	5;2;4;6	3598.76				1149900
	4940	20.9988	1	443.324				1149726
	1447	8.7546	1	217.168				1143326
	2274	11.3355	5	7481.18				1142366
	5685	27.4102	1	310.125				1142034
	2788	13.4229	3;2;4	3266.38				1141710
	960	6.7657	2	1762.71				1141157
	5091	21.6422	1	511.408				1138833
	2283	11.3744	1	898.4				1136974
	4775	20.6881	1	210.102				1132207
	3599	16.6277	4;3	2099.04				1130980
	2526	12.3067	2;3	1862.79				1130920
	3430	15.9727	2	1495.62				1128911
	1392	8.226	3;2	1280.48				1128138
	1762	9.377	1;2	961.359				1127655
	4997	21.521	1	627.186				1124810
	5574	27.093	2;3	2065.23				1119282
	470	3.8697	1	347.063				1118630
	4820	20.6021	1	529.329				1115537
	2518	12.575	4;3;2	2755.11				1115391
	2189	11.0688	4;2	1844.77				1114875
	311	2.8369	1	438.185				1114601
	5560	27.0788	4;2;5;3	2651.28				1114425
	2358	11.7786	4;3;2	2345.95				1109138
	5720	31.6062	1	266.249				1100608
	1850	9.659	2	1463.55				1098783
	4812	20.6364	1	270.18				1098469
	1958	10.0525	3;2	2035.95				1098205
	978	6.8334	2	801.433				1097276
	5582	27.0987	3;1	1387.66				1097071
	5590	27.1385	2;1	877.494				1091658
	3005	14.3365	2;1	975.428				1090406
	2776	13.4684	1	248.15				1087338
	4774	20.5702	1	327.997				1086013
	1255	7.6112	2;3	1344.49				1082681
	2295	16.0729	1	296.277				1082673
	5138	22.6723	1	775.224				1082402
	2280	11.4588	2	1908.77				1081835
	2766	13.3634	2	1830.76				1077749
	4729	20.4251	1	328.243				1075429
	2006	10.2309	1	460.217				1071934
	2532	16.5231	1	266.249				1070978
	4874	20.8458	1	731.538				1070294
	2941	14.2077	3;2	2287.98				1069458
	5665	29.0886	1	153.983				1068413
	5581	27.0785	2;4;3	2219.18				1068370
	4937	20.9023	1	417.134				1068284
	2695	13.197	3;2	1740.65				1067862
	1934	9.9722	2	1214.41				1067731
	3896	17.5611	1	515.295				1063787
	4907	21.1667	1	370.093				1063568
	1804	9.4763	1	1385.11				1060485
	2211	11.086	1	1001.91				1060085
	2071	10.6202	2	1590.69				1056568
	1790	9.4087	1	1384.94				1054971
	5631	27.0747	1;2	1269.72				1053288
	5664	27.39	1	270.909				1052931
	313	2.8574	1	151.049				1049237
	5176	24.1474	1	278.151				1047985
	4642	20.1589	2;3	1324.71				1047858
	426	3.6541	2;1	634.129				1047138
	5402	25.8884	1	609.176				1046876
	2490	12.2082	1	400.195				1044289
	971	6.8234	1;2	719.282				1040104
	150	1.2955	1	171.05				1039594
	4634	20.2226	5;3;4	2488.2				1039298
	5106	21.6464	1	509.428				1039096
	1779	9.3928	1	469.523				1038015
	1969	10.0613	2;3	1817.7				1037111
	3853	17.4523	1	392.202				1035077
	4957	21.0624	1	619.428				1034824
	5109	21.63	1	486.352				1034002
	1506	8.4281	1;2	897.417				1030133
	1361	7.9353	3	3037.37				1028552
	5594	31.3594	1	170.178				1024323
	5650	27.3616	1	375.007				1023016
	5378	25.9698	1	703.395				1022921
	5589	27.094	2;1	1400.77				1022775
	5120	21.8952	1	657.502				1022302
	2525	12.3361	3;2	1071.38				1020743
	4600	20.0096	2;1	799.48				1018887
	4410	19.2697	2	782.447				1016015
	4828	21.0592	1	551.475				1015373
	1661	8.9667	1;2	392.242				1014115
	2641	12.7929	1;2	716.206				1013732
	977	6.7818	2	2649.05				1013593
	5173	21.9046	1	599.46				1013072
	970	6.8371	2	735.247				1011562
	5595	27.1458	1	694.339				1008410
	5243	24.1919	1	418.308				1008328
	4747	20.589	1	170.178				1008301
	2498	12.2468	3;2	2774.18				1003648
	5102	21.563	1	349.318				1001954
	5585	27.0775	3	2496.35				997676
	2282	11.4537	2;1	923.396				994730
	961	6.7622	1	999.52				994629
	4972	21.0943	1	250.039				992654
	1845	9.6511	1	1420.09				990328
	1752	9.3609	3;2	1632.75				990144
	875	6.5298	2;3;1	1020.45				989391
	4692	20.3468	2	1221.58				988904
	4372	19.1485	1	436.228				988392
	4771	20.536	1	358.217				986633
	1864	9.7035	3;2	1013.54				978940
	1841	9.6484	2;3	1820.78				977894
	425	3.6616	1	333.073				974324
	4993	21.1415	1	313.24				973378
	1716	9.1668	2;1	1136.56				971817
	4807	22.1823	1	229.24				969293
	1323	7.7957	2	965.363				969172
	468	4.0734	1	181.074				957594
	2138	10.8234	2	1922.92				957483
	4455	19.3873	2;1	997.412				957346
	1628	8.9454	3;2	557.389				954234
	286	2.6594	1	456.195				951725
	1860	9.6635	2	1254.45				951703
	4586	19.9716	3;2	1659.83				950571
	2819	13.5054	2;3	764.284				945944
	2219	11.0875	1	907.365				943513
	5587	27.0828	2;3	1823.1				943510
	1175	7.3531	1;3;2	1039.39				940388
	1986	10.1218	2;1	742.332				939386
	1371	8.0691	1	498.205				938422
	4435	19.3481	2	1460.69				938164
	1588	8.7929	2;3	1813.75				934664
	2277	11.3346	2	1437.58				925254
	2176	10.9488	1	465.258				921756
	2038	10.3405	1	942.391				917607
	4306	18.9441	1	715.375				917369
	5567	27.0844	1;2	918.484				917255
	2574	12.9378	2;3	1898.72				916506
	5692	31.3535	1	157.146				916454
	5508	26.4432	1	662.446				915462
	948	6.8081	2	946.262				915415
	5012	21.3581	1	379.329				915237
	940	6.6802	2;1	521.214				913573
	4815	20.6188	1	562.368				911998
	5556	26.9756	1	579.431				910756
	1335	7.8439	2	1363.56				910572
	3147	14.9805	3;2	1007.54				909821
	1891	9.8212	2;3	2006.93				908994
	520	4.1487	1;2	518.172				904927
	1377	8.1279	2	1299.55				901662
	5455	26.5612	1	229.24				900761
	1125	7.2812	1;2	868.354				895900
	1577	8.8814	3;2;4	1389.46				894495
	5579	27.072	2;3	1893.97				892172
	1156	7.2788	2;1	906.301				892051
	4066	18.1183	2;1	835.443				890780
	4599	20.0001	2;1	1136.55				888671
	2477	12.1515	1;2	943.349				885244
	5225	22.361	1	443.186				885121
	249	2.8896	1	191.152				883754
	3	0.7367	1	296.277				879796
	5011	21.2358	1	351.298				877815
	5260	24.1137	1	443.187				874611
	1751	9.3527	3;2	1437.52				868139
	4023	18.0106	2;1	954.447				865497
	5693	29.4529	1	587.278				865243
	1454	8.3194	2	1462.59				862542
	2	0.7204	1	149.069				861090
	5214	24.7456	1	321.299				860537
	4303	18.9076	3;2	1922.98				857429
	5467	26.2987	1	191.167				855155
	41	0.624	1	158.962				854671
	5278	23.7573	1	849.243				851056
	4938	20.9057	1	316.261				850089
	1394	8.1488	1	185.069				848289
	5546	26.9854	1	687.42				847872
	2120	10.6782	2;3	1780.78				847859
	3777	17.1371	2;1	813.365				847703
	2624	12.7613	2;3	1402.53				847487
	2512	12.3108	2;1	612.294				847053
	937	6.6667	3;2	1045.37				845063
	4405	19.2484	2;1	1102.53				844229
	4626	20.1054	5;4;3	2449.21				842574
	5578	27.0709	3;4	2609.3				842363
	210	4.9715	1	157.146				837622
	4766	20.5527	1	222.089				835042
	5668	30.9012	1	168.97				830689
	5147	21.8038	1	535.48				830661
	4918	22.7704	1	429.381				826746
	4816	20.6258	1	235.133				823954
	4919	20.9321	1	789.58				822891
	5146	21.7977	1	423.355				820408
	1475	8.476	2;3	1392.51				817849
	2389	11.8449	2;1	760.408				815043
	4840	20.7541	1	234.161				814539
	3766	17.1266	2;1	1058.52				810957
	1334	7.8189	1	834.208				807161
	1881	9.7739	2	1382.59				806729
	2164	10.8826	4	5665.5				806344
	2589	12.5968	2;1	999.395				806269
	2063	10.503	3;4;2	2035.95				803239
	287	2.675	1	498.206				802408
	3194	15.1584	3;2;4	2806.12				799901
	2187	11.0916	2	1025.37				797134
	4795	23.7307	1	779.626				796866
	4942	20.9821	1	511.423				794692
	1945	9.9493	2;1	978.439				793737
	3595	16.4883	2;1	691.365				793418
	4778	20.5517	1	150.089				791377
	1919	9.9026	1	402.212				791351
	3509	16.252	1	400.28				790447
	4758	20.5127	1	563.351				789788
	427	3.6443	1	546.183				789402
	1840	9.6579	2;3	1479.51				786747
	3392	15.931	2	644.364				786447
	4465	19.4351	2	946.523				785936
	5600	27.3376	1	450.239				785191
	4	0.7336	1	266.248				779916
	2055	10.4158	1	840.36				778367
	936	6.6557	2	833.375				778077
	4703	20.3546	1	225.173				777935
	1863	9.6867	2	993.369				777698
	5593	27.1777	1	217.205				775559
	2470	12.5117	2;3	2073.93				775097
	707	5.6126	1	240.007				775064
	2675	12.893	1	595.296				774044
	1048	7.0031	1	500.161				773664
	2963	14.0951	1	370.221				770401
	1956	10.0317	3;2	1445.72				769985
	2018	10.2583	2;1	964.387				769204
	1885	9.801	1	696.27				766600
	2443	12.1131	2;3	1122.46				764798
	962	6.7643	2	1876.66				763346
	1544	8.5604	1;2	925.375				762976
	4708	20.4345	1	584.495				758600
	4090	18.2646	2	587.306				757481
	2213	11.0895	2	2040.77				756952
	5555	26.9768	1	354.291				756716
	215	4.3137	1	187.168				756688
	1368	7.9498	2	2130.95				755667
	2594	12.6166	1	513.254				754577
	2545	12.3522	1	262.132				754200
	5182	21.951	1	643.486				753676
	3188	15.1069	3;1;2	1039.41				744326
	1426	8.1921	1	665.275				744003
	965	6.7905	2	912.309				743576
	5588	27.0829	2;1	1440.77				741329
	1666	9.0136	3;2	1380.54				740758
	605	4.7996	1	568.259				739857
	521	4.1456	1	478.179				738997
	2293	11.4875	4;3;2	2338.92				738607
	2190	11.0562	3;2	2107.92				736611
	2926	13.9778	2;1	599.376				735836
	1536	8.5514	3;2	1424.44				735042
	1310	7.7503	2	673.338				734967
	2559	12.5454	2;3	1878.82				732959
	1910	10.0635	2	1311.56				730730
	2506	12.7841	4;3;5	1566.8				730507
	4984	21.2128	1	527.402				729908
	5699	30.084	1	159.053				729131
	1551	8.6396	3;2	1399.56				728718
	2709	13.1987	2;3	1724.68				727514
	1418	8.1837	2	850.344				727466
	2676	12.9187	2;3	2832.16				727427
	1369	7.9786	1	1883.14				726858
	1035	7.0005	2;1	940.423				725496
	4568	19.8767	2;1	656.396				724287
	4426	19.4829	3;4;5	1931.01				724195
	5160	21.8645	1	162.11				724129
	5565	27.0836	3;6;5	4323.1				721920
	1315	7.8094	2	988.492				721376
	2254	11.3009	3	3773.56				720166
	4094	18.2206	2;3	1500.76				719859
	5583	27.0955	5;6	4324.09				718564
	2651	12.9481	2	1759.72				718080
	4613	19.9922	2	1276.59				717942
	1434	9.2789	1	173.141				716975
	5490	26.5674	1	337.334				716919
	3991	17.9177	3;2	1347.71				716814
	3812	17.3307	2;3	843.46				716783
	1805	9.5364	2;1	964.422				714786
	3107	14.796	2;3	2322.96				714458
	1229	7.5734	1;2	923.353				710618
	1788	9.4368	3	2791.19				710567
	4800	23.8006	1	695.642				709288
	4776	20.6362	1	268.215				706057
	4577	19.9992	5;4;3	2644.31				705420
	5032	21.2777	1	589.418				705213
	2796	13.4259	2;1	928.486				703133
	4683	20.1739	4;7	4308.08				702494
	4730	20.449	1	556.463				701626
	2330	11.8079	1	266.249				700567
	2577	12.6706	3;2	1864.8				694431
	5090	21.4398	1	579.506				693795
	1393	8.1287	3;2	1017.3				693614
	5569	27.0825	2	2091.03				693580
	5145	21.7919	1	362.303				693166
	3701	16.8932	2	1315.64				692129
	269	2.4899	1	483.193				692071
	1579	8.6768	2	1050.39				690774
	4646	20.0497	1	228.134				690613
	222	2.0435	1	454.18				684544
	3984	17.937	2	785.464				684247
	969	6.7673	3	3519.42				683176
	2315	11.4711	2	572.364				683112
	807	6.1811	2	942.402				682630
	2976	14.1951	2;3;4	1920.67				682314
	4759	20.4783	1	631.451				680851
	2362	11.7275	3;2	2556.14				679845
	419	3.6604	1	277.115				678276
	1360	7.9051	3	3522.5				677314
	5706	29.1747	1	585.281				676604
	1610	8.8439	2;3	1443.52				675178
	402	3.8451	1	436.168				674603
	1224	7.4918	2	1370.54				673978
	3577	16.5809	3;2	1869.8				673830
	1851	9.6581	2	1555.51				672604
	976	6.7752	2	2709.08				671971
	4980	21.0752	1	663.455				671145
	721	5.5654	1	287.195				669569
	4949	21.2993	1	201.209				668386
	3222	15.4105	1	315.204				668170
	1230	7.5072	1	921.378				667161
	343	3.3906	1	203.079				666086
	1747	9.4089	2	1520.53				664942
	267	4.8817	1	296.277				664456
	1241	7.5751	2;1	587.327				660314
	5024	21.2626	1	545.392				659969
	4950	21.0272	1	847.621				659939
	4762	20.6496	1	250.193				659339
	1372	8.0763	2	2018.73				658908
	2667	12.8909	2;3	787.479				658085
	4721	21.8388	1	213.209				656373
	2215	11.1192	2;3	1128.56				655410
	1157	7.2688	2	850.344				654734
	1848	9.5925	2	1836.77				654383
	3388	15.845	2;1	814.359				654306
	2122	10.7936	4;2;3	1853.69				653787
	4879	20.8275	1	181.002				650104
	3093	14.7056	1	579.257				647505
	2721	13.2786	3;2	1882.75				645956
	4022	18.0081	3;2	1689.81				645434
	1006	7.3191	1	296.277				644852
	3339	15.7197	2;4;3	1964.9				644730
	536	4.3198	1	309.168				643852
	4447	19.4954	6;7;4;5	3679.43				643090
	5434	25.1068	1	191.167				642774
	4836	20.8525	1;2	453.339				642445
	929	6.6042	2;1	1028.38				642268
	1183	7.342	2	694.221				642266
	1373	8.1356	2	1113.49				640960
	2554	12.4638	2;3	1517.54				640717
	1072	7.0874	2;3	1003.28				640552
	4229	18.7128	2;1	1065.55				639572
	1846	9.6429	3;2	2877.12				637800
	1766	9.3325	2	993.369				637279
	2193	11.1037	3;2	1077.3				636432
	2558	12.4865	1	344.206				636298
	4862	20.724	1	598.428				631468
	3754	17.0375	2	771.449				629637
	664	5.3011	3;2	1022.39				629485
	2103	10.6107	2	1940.8				626746
	1875	9.7248	1	346.185				625913
	4689	20.1815	1	584.495				625406
	1792	9.4242	1	1385.28				625342
	5666	29.1567	1	459.408				624625
	4671	20.2491	2;3	1343.73				624614
	1746	9.4082	2	1428.57				624256
	2907	13.9173	2;1	450.259				623588
	1012	6.9653	1	194.961				621928
	968	6.7734	2	926.289				621284
	4875	20.8438	1	271.214				621244
	5739	31.6414	1	149.069				620506
	5123	21.8775	1	701.528				619742
	145	1.1728	1	175.966				619594
	4863	20.7188	1	296.05				617957
	757	5.8903	1	347.063				617605
	4679	20.314	3	1917				617032
	2286	11.4977	3;2	2236.97				616791
	4690	20.2778	3	1239.72				616715
	4707	20.4375	1	450.248				616079
	2546	12.5711	3;2	2739.14				615911
	1990	10.2228	2;3	1808.78				614652
	4632	20.1318	1	556.464				613458
	5021	21.4433	1	547.48				613377
	5111	24.0523	1	508.397				612923
	5025	21.2694	1	422.324				612353
	4184	18.5311	2	845.476				612124
	1972	10.0638	2;3	1801.73				611586
	3993	17.8582	1;2	792.413				610783
	2865	13.7305	2;3	1946.79				610543
	2173	10.855	4	5403.27				608912
	3218	15.1728	3;2;4	1673.82				607661
	4746	20.4764	1	553.456				607357
	2184	11.1036	1	296.277				607210
	1409	9.4742	1	296.277				605785
	1102	7.0837	2	1892.73				605068
	4101	18.2691	1	588.312				604243
	5114	21.7171	1	681.574				604192
	5	0.4122	1	587.277				603721
	4793	23.7336	1	169.089				602992
	2220	11.147	3;2	1699.67				602587
	2821	13.5025	1	481.253				602277
	2343	11.7401	3;2	2293.93				601069
	280	2.6053	1	214.009				600081
	1396	8.1602	2	832.392				599784
	403	3.536	1	458.15				599199
	5154	21.9926	1	687.512				599125
	4911	22.6617	1	639.47				598910
	983	6.9239	1	295.126				598458
	1928	9.9958	2;3	1680.72				598061
	4743	20.4743	1	666.395				597778
	2309	11.4752	2;4;3	1924.73				596294
	2310	11.5176	1	156.076				596090
	3374	15.7837	2	544.333				595757
	4797	20.7121	1	201.209				595194
	4880	23.8896	1	721.741				593772
	6161	34.4972	1	159.053				592773
	5584	27.1047	1;2	900.499				592554
	4785	20.5662	1	254.188				591142
	5570	27.081	2	1640.76				590620
	984	6.9216	1	639.248				590531
	5704	28.7218	1	793.658				590414
	956	6.7586	2	2633.08				590154
	3010	14.3614	1	601.307				589649
	2840	13.6541	4;3;2	1558.8				589511
	1557	8.7514	1	156.076				588337
	1408	8.1434	1;2	959.363				587617
	1211	7.4645	1;2	932.359				586602
	1127	7.4558	1	266.249				586560
	4259	18.9697	3;4;5	2080.01				585564
	2705	13.0811	1	432.222				585481
	2290	11.4762	2;3	2328.97				585377
	1667	9.1352	1	266.249				585191
	952	6.791	2	1074.42				583423
	1835	10.039	1	266.249				582580
	3006	14.391	4;5;3	1517.83				581888
	1691	9.053	2	1181.53				581054
	2664	12.9153	3;4;2	2848.12				580615
	4677	20.2696	5;6	4193.03				580432
	4185	18.5391	2	701.395				580176
	2493	12.1941	4;2;3	2418.88				578192
	797	6.1253	1	478.179				577412
	5634	28.0091	1	229.077				576949
	1213	7.4824	1	275.148				576255
	40	0.3328	1	160.933				575742
	2275	11.3162	4	5692.39				575527
	2160	10.8941	2;3	1921.82				574020
	5644	27.3223	1	327.908				573508
	4883	20.8609	1	455.345				573375
	2285	11.4917	2	1373.57				572103
	2027	10.3346	2	980.338				571270
	1949	9.9637	2;1	1198.45				570803
	4676	20.377	1	703.392				570327
	4673	20.1954	5;4	4573.24				570045
	1013	6.9321	1;2	1042.42				569424
	4956	21.0332	1	643.501				569189
	2423	11.9716	3;4;2	1482.56				567351
	5029	21.2308	1	501.365				567294
	1996	10.2235	2	615.395				566352
	263	3.5136	1	175.999				565910
	4853	20.7478	1	292.167				564490
	2800	13.4581	2	859.476				564375
	3423	15.8385	1	203.079				564092
	4994	21.162	1	179.073				564052
	2863	13.7328	3	1104.54				563865
	2288	15.4633	1	157.147				562578
	2023	10.2491	2;1	452.238				562320
	3236	15.3864	2;3	1049.62				561579
	5208	22.3338	1	166.026				560967
	5571	27.0806	4;5	3371.7				559682
	5097	21.492	1	479.381				559479
	1184	7.3617	1;2	814.326				559197
	2392	11.8415	2;1	1097.5				558875
	3034	14.6131	3;4;2	1229.58				558700
	3531	16.2932	1	510.232				558423
	2784	13.5104	1	355.32				557964
	858	6.4922	1	318.19				556945
	1069	7.0388	2	975.394				556783
	1741	9.405	2;3	1444.54				556390
	2210	11.0974	2;3	1007.39				554934
	4706	20.3505	6;5	4324.08				554650
	5033	21.2989	1	633.443				553224
	2081	10.5078	2;4;3	1926.68				552554
	5026	21.2688	1	553.167				552217
	4560	19.8516	2	903.484				551985
	2446	12.1883	2;3	2646.13				550483
	1948	10.0136	3;2	1945.76				550007
	4852	20.704	1	326.07				546474
	4854	20.7605	1	180.068				546117
	2451	12.0751	2;1	746.381				545899
	196	1.4766	1	201.973				545735
	236	2.1298	1	766.214				545633
	2900	13.9353	2	1802.77				543780
	5068	21.4443	1	435.355				543497
	195	1.4683	1	181.929				543075
	1619	8.8426	2	1427.55				540718
	2735	13.2455	2;3	1514.8				540431
	4698	20.2189	5	4574.23				540079
	5063	21.4149	1	407.36				539847
	3784	17.1667	3;2	1245.61				535443
	2367	11.7268	2;1	1328.52				535379
	4781	20.4548	1	404.196				535112
	5641	27.3594	1	416.033				533748
	2117	10.6439	2;3	1095.51				533607
	4861	20.7684	1	483.376				533430
	4923	20.9906	1	426.297				533352
	2197	11.0092	2	945.312				532426
	2139	10.8237	2	1929.69				531637
	4867	20.8378	1	565.491				531246
	2919	14.0063	3;2	1159.58				531035
	2564	12.4664	2	1501.57				529769
	1571	8.8674	2	1357.54				529632
	4943	21.0094	1	367.137				529568
	3008	14.494	3;4;2	2981.33				528799
	5411	24.6993	1	191.167				528214
	2971	14.1949	2	1888.74				528187
	5616	27.3432	1	424.216				527659
	4666	20.1548	3	1187.6				527488
	4869	20.7969	1	217.146				526598
	2335	11.5025	1	374.216				526579
	1987	10.1134	2;1	923.397				526292
	5148	21.7921	1	491.454				525515
	2174	10.8774	4	5419.24				524817
	3882	17.5534	4;3;2	1486.81				524740
	3210	15.2217	2	1460.64				524278
	1433	8.1031	2	997.327				523885
	2463	12.1696	2	657.392				523540
	957	6.7681	2	1860.69				523096
	5201	22.2366	1	261.23				522839
	1257	7.6104	2;3	1328.52				522832
	450	5.4521	1	266.248				522730
	4669	20.0993	1	496.428				521671
	2496	12.1922	2	2472.13				520413
	910	6.6163	3;2	1060.31				520162
	304	2.7901	1	519.203				518688
	972	6.8157	1;2	957.4				518103
	431	3.6565	1	640.146				517335
	4605	19.9915	1	699.391				517273
	1490	8.3887	1;2	961.361				517062
	2331	11.5508	1	303.179				516875
	3190	15.1572	2;3	2790.15				516656
	4688	20.2516	5	3009.46				515348
	2075	10.5086	2;3	1908.79				514688
	2562	16.3292	1	149.069				514342
	2964	14.126	1;2	586.307				514069
	2250	11.2451	4;2	1924.73				513399
	4981	21.223	1	571.428				512780
	2466	12.1205	2	905.402				511853
	4545	19.7435	4;2;3	1683.93				511483
	5645	27.3498	1	358.812				511057
	4667	20.1469	2	953.555				510848
	5071	21.4515	1	496.289				510751
	1432	8.7026	1	159.053				510642
	4300	18.9334	2;1	601.333				510168
	1647	8.9577	2	996.321				509865
	1533	8.498	1	358.232				509583
	5838	32.2058	1	195.981				509559
	3513	16.4152	2	1833.74				509461
	2134	10.8093	3	3631.49				508940
	1222	7.4898	2	952.307				508663
	4829	21.0792	1	508.496				508415
	4791	20.5721	1	236.177				507433
	1853	9.6473	2;3	2861.15				506720
	1687	9.1818	3;2	1749.74				506651
	3678	16.8258	3;4;2	1624.91				506576
	2113	10.619	2;3	1884.77				506541
	2326	13.8887	1	159.053				506379
	1378	8.0819	3	995.325				505909
	1382	8.0398	2	1907.77				505676
	2268	11.3833	2	2000.73				504552
	5597	27.207	1	406.235				504356
	2706	13.0983	1	565.249				504259
	2105	10.5895	3;2	1420.54				504048
	5070	21.5339	1	394.319				503718
	3833	17.4112	3;2	1111.58				502920
	590	4.6756	2	984.449				502224
	2167	10.9561	1	692.795				501872
	2257	11.192	1	266.249				500978
	1097	7.0984	1	782.317				500525
	1558	8.5676	1	331.174				500288
	1791	9.4075	2	2769.71				498324
	4709	20.4168	2	1914.94				497565
	1221	7.5092	2;3	975.289				496160
	3496	16.1726	2;3	1024.53				495494
	4423	19.2946	2	1119.53				495432
	1870	9.6956	3;2	1964.91				495354
	4697	20.3198	4;3	2603.23				494751
	4699	20.3524	2	1503.74				493907
	4684	20.1628	3	895.513				493227
	1892	9.7985	2	734.217				492806
	4412	19.5928	1	159.053				492750
	4789	20.5798	1	518.454				491850
	4817	20.8796	1	282.255				491412
	1427	8.4745	1	266.249				491394
	4700	20.3004	3	1559.77				490472
	4598	20.015	3;4;5	2667.27				490015
	6	0.4083	1	585.28				489825
	3772	17.1822	2;3	1094.4				489615
	3972	18.3449	1	159.053				489248
	5030	21.2367	1	312.227				489153
	2051	10.5594	2	1894.75				488826
	3723	16.9894	3;4;2	1044.64				488424
	299	4.721	1	159.053				487939
	954	6.7836	1	720.201				487608
	1731	9.2471	3;2	1190.5				487488
	1314	7.7802	3;2	1017.3				487216
	2165	10.8991	3	3909.68				487205
	4381	19.1519	3;2	1323.66				486079
	3584	16.4372	1	545.269				485584
	2665	12.9256	4;3;2	2864.09				485582
	388	3.4335	2;1	415.29				484910
	4833	23.4195	1	283.287				484850
	5005	21.2484	1	613.49				484644
	4725	20.6069	1	238.157				484583
	1379	8.1343	3;2	1590.73				484050
	4922	20.9746	1	399.298				483660
	4986	21.1319	1	905.663				483517
	2325	11.8665	1	149.069				482736
	1545	8.5617	2	947.418				482179
	1748	9.327	1	489.207				481660
	742	5.7205	2	415.29				481506
	4788	20.5354	1	360.233				481221
	4764	20.5057	1	340.207				480938
	3792	17.1851	2	918.458				480592
	3003	14.755	4;3	1323.77				480193
	2227	11.1574	2;1	766.35				478355
	1093	7.105	2	783.423				478326
	2246	11.2119	1	159.053				477545
	5119	24.3437	1	258.121				477492
	4915	20.9669	1	497.392				477065
	2756	13.2757	3;2	1891.72				475543
	2492	12.153	2	945.337				474393
	2510	12.2394	1	176				474294
	4418	19.2657	3;2	1660.82				473943
	4868	20.823	1	521.465				472648
	2875	13.7962	4;3	3711.6				472075
	4796	20.6057	1	212.17				471757
	1806	10.044	1	159.053				471100
	2491	12.1861	2;3	2386.94				470663
	5103	21.4906	1	599.46				470586
	2833	13.5677	2	1021.4				470188
	1391	8.1788	1;2	923.397				469286
	444	3.7249	2	704.333				469124
	5428	26.3578	1	271.251				468793
	668	5.3014	2;3	1006.43				468112
	2125	10.667	2;1	695.321				467925
	2144	10.8405	3	3647.46				467812
	3580	16.5188	2;3	1547.77				467772
	991	6.9346	1;2	358.232				467445
	995	7.0031	2	978.37				467201
	4983	21.1042	1	707.481				466450
	5577	27.075	2;4	3155.58				466112
	4810	20.5764	1	249.111				466051
	2822	13.5153	2	873.455				465912
	4934	21.0127	1	242.076				465895
	4358	19.0982	3;2	1094.58				464705
	3043	14.512	2;1	841.364				464327
	5190	22.0518	1	731.538				464145
	5195	22.1072	1	775.564				464130
	4870	20.7782	1	349.165				463770
	3724	16.8983	1	301.2				463706
	2536	12.4359	2;3	2786.19				462640
	5186	22.0152	1	255.256				462585
	2192	11.0719	2	1951.94				462378
	4343	19.006	1	365.195				461964
	4570	19.8692	1	525.302				461497
	1203	7.6009	1;2	957.401				461198
	1275	7.6546	2;3	1107.45				460975
	2291	11.4768	3;2	2265.99				459790
	2593	12.6016	2	1037.34				459595
	1957	10.0154	2	830.413				459321
	3579	17.0254	1	159.053				459123
	4456	19.3873	2	1035.36				459031
	3058	14.4903	1	367.174				458517
	2014	10.2655	1;2	650.302				458497
	1381	9.6285	1	157.146				457729
	2834	13.5739	2	714.463				457632
	4093	18.153	1	176				457150
	1119	7.1806	3;2	1192.51				456048
	4019	17.9374	2	811.397				454596
	3567	16.3945	1	358.221				454589
	3351	15.6329	1	176				454486
	3629	16.5824	2	1495.62				454393
	2238	11.2157	2;3	2200.91				453991
	5509	26.3895	1	679.472				453893
	1130	7.4517	1	149.069				453850
	2304	11.5165	2;3	1494.58				453203
	4556	19.8094	3;2	1073.56				453146
	2168	10.9446	4;2;3	2099.94				453049
	1104	7.0948	1	175.999				452566
	4044	18.0569	2	1533.71				452112
	2862	13.7103	3;2	1862.89				451739
	4926	21.2115	1	258.121				451639
	1807	10.0119	1	149.069				451563
	2332	11.5356	1	386.264				449981
	5274	23.4476	1	261.23				449170
	5015	21.2103	1	457.339				448762
	73	0.0661	1	253.837				448523
	982	7.3177	1	159.053				448334
	1938	10.147	3;2	1829.7				448082
	4701	20.3281	3	1875.88				447674
	4841	20.7716	1	563.475				447177
	1865	9.6703	1	176				447149
	2258	11.2115	1	185.214				446964
	1787	9.4126	2;3	2867.19				446608
	3303	15.5643	2	812.392				446461
	1566	9.925	1	185.214				446122
	3644	16.6123	1	244.178				445592
	1529	8.5396	2	1183.42				443898
	3578	16.4525	1	592.289				443577
	4696	20.3509	1	687.417				443564
	1689	9.0536	4;3;2	1635.71				442825
	4704	20.329	5	3337.58				442523
	4849	21.0098	1	255.256				442520
	70	0.0225	1	163.941				442116
	2880	14.0637	4;3;5	1697.85				441799
	3660	16.7164	3;2	1655.82				441719
	2761	13.4752	2	1731.73				441547
	1773	9.4079	3	2845.11				441144
	5040	21.3252	1	677.47				441080
	1057	7.0764	3;2	1064.42				440385
	3668	16.6956	2	1824.75				440013
	4691	20.282	1	412.269				439437
	2588	12.5786	2	1882.75				439061
	1328	7.7941	2	1462.63				439051
	1185	7.3878	2;1	410.216				437947
	2185	11.025	3	2267.88				437203
	1316	7.8329	2	1980.79				437030
	1374	8.1218	1	738.824				436892
	4675	20.2239	6	4160.01				435155
	3795	17.2414	2;3	902.497				435129
	2478	12.138	2	997.275				434165
	2642	12.8009	1;2	700.242				433771
	2012	10.265	2;4;3	1798.62				433383
	2975	14.1952	2	1973.93				433225
	2065	10.405	2;1	878.306				433166
	4975	21.2047	1	595.501				432458
	1493	8.3501	1	410.228				432312
	2121	10.6716	1;2	1058.5				432302
	1300	7.7176	2;1	1056.43				432252
	1397	8.1608	4;3;2	1635.71				432230
	5444	25.3939	1	923.262				432213
	4765	20.4833	1	441.329				432128
	2333	11.4917	2	814.429				431783
	5115	21.6689	1	530.379				431637
	4798	23.6691	1	369.36				431585
	4763	20.4665	2	1320.66				431471
	4842	20.7634	1	656.47				430607
	1025	6.9457	1	266.248				430427
	1831	9.5637	2	589.3				429898
	1993	10.1493	3;4;2	1865.76				429893
	3749	17.0133	2	1041.59				429828
	4908	20.9401	1	272.177				429452
	2893	13.9141	2;3	1846.79				429407
	2278	11.3601	4	5639.38				428694
	4799	20.6661	1	258.121				428216
	3505	16.2888	2	1753.71				426540
	4497	19.5595	1	616.379				425990
	3302	15.5572	1	502.275				425494
	1419	8.7318	1	149.069				425134
	5159	21.825	1	579.506				424888
	4830	20.6369	1	559.392				423988
	5249	22.7062	1	261.23				423729
	5072	21.4022	1	384.284				423429
	1771	9.3855	2	2361.94				423150
	4524	19.6514	4;3	1788.9				423006
	3220	15.1935	2	890.506				422661
	3576	16.4259	1	494.237				422267
	2494	12.1923	2;3;4	2402.91				421443
	226	2.7918	1	413.877				421434
	2221	11.0967	2	2024.8				421312
	989	7.3162	1	170.178				420981
	1607	8.7778	2	1460.61				420477
	3636	16.7434	2	1904.78				420137
	4657	20.1206	1	413.24				419992
	4672	20.2042	4	1795.04				419666
	2166	10.9466	3	1246.69				419104
	2686	13.0434	3;4;2	2024.85				418942
	4811	20.5999	1	196.146				418390
	5073	21.4322	1	406.329				418337
	4685	20.1448	5	4324.07				417934
	1375	9.5868	1	170.178				417687
	4674	20.1868	4	1439.86				417542
	1106	7.1387	2	951.486				417474
	4914	21.0206	1	469.361				416217
	3602	16.5228	2;1	657.405				416101
	1481	8.3326	2;3	1222.48				414927
	1092	7.0813	1	927.892				414239
	4739	20.4862	1	524.28				414053
	3205	15.1116	2	1041.39				413577
	4340	19.0149	2	770.465				413346
	5006	21.3081	1	615.454				413056
	4832	23.7301	1	241.24				412426
	449	3.7351	1	260.087				412197
	282	2.9347	1	435.871				412043
	1774	9.4072	2	1205.49				411212
	1351	7.8676	3;2	1176.55				410809
	4783	20.561	1	240.172				410676
	1103	7.0791	1	748.269				409467
	5353	24.0406	1	213.209				408947
	5129	21.7986	1	406.329				408409
	2200	11.0352	2;3	1317.63				407895
	2468	12.3445	2;3	1331.49				407411
	577	4.7547	1	166.024				407236
	11	0.4604	1	199.965				407197
	2967	14.3326	3;2	2251.92				406862
	953	6.7479	2	852.359				406810
	2152	10.7118	1	176				406738
	4787	20.4894	1	198.173				405687
	1755	9.3087	2	1015.28				405627
	2382	11.7635	2	720.359				405465
	2722	13.1479	1	636.275				404950
	2217	11.1412	2;3	1683.7				404946
	1347	7.8654	3;2	1742.71				404852
	1395	8.1068	2	642.359				403497
	5067	21.4611	1	281.14				403462
	3164	15.0305	2	1842.76				403073
	4831	20.6414	1	619.371				402538
	1802	9.759	3;2	1756.77				401811
	3079	14.5959	2;3	667.285				401781
	326	2.9512	1	225.061				401664
	4761	20.4575	1	475.299				400824
	2707	13.0933	2;1	1399.56				399283
	3990	17.8857	1	758.392				399161
	3426	16.0044	2;1	756.401				398462
	2350	11.6711	3;2	1935.84				398418
	3852	17.4049	1	361.203				398278
	2013	10.267	2	1766.69				398194
	4801	20.577	1	194.13				398077
	5767	32.3539	1	160.022				397995
	1826	9.7593	2	979.355				397655
	1177	7.4129	2	951.487				397457
	2292	15.9889	1	170.178				397230
	5682	28.7841	1	589.274				396850
	3702	16.9022	2	998.539				396467
	1816	9.6276	3;2	947.554				395557
	1606	8.7729	3;2	1222.48				394903
	3153	14.9627	2;3	982.555				394839
	4716	20.4153	2	1927.95				394287
	3377	15.7844	2	1682.68				394230
	4628	20.1267	3;4	1362.73				394122
	2497	12.1856	3	4685.97				393802
	3081	14.6529	2	782.392				393329
	4705	20.3538	3	2245.08				393162
	433	3.6489	1	542.169				393146
	2143	10.7405	1	159.053				392716
	1635	8.9106	2	1412.55				392354
	665	5.2591	2;3	833.375				392193
	4573	19.9177	3;2	1369.66				390966
	810	6.2129	1;2	869.385				390913
	1317	7.8135	2	2018.73				390775
	5041	21.353	1	337.334				390218
	4848	20.8601	1	392.313				389982
	1820	9.5154	1	536.27				389235
	3198	15.1098	2;3	1093.33				388860
	4786	20.5612	1	308.198				388699
	5702	28.2413	1	461.405				388443
	4528	19.6966	2;3	934.548				388016
	2140	10.7408	2	1385.59				387699
	4895	20.8936	1	222.107				387039
	2245	11.1916	1	149.069				386837
	508	5.151	1	194.066				386835
	1260	7.6483	1	259.153				386293
	4538	19.7379	2;3;4	1735.87				386148
	2336	11.5678	2;1	790.4				385806
	2449	12.1666	3;4	2930.32				385394
	3875	17.4875	2;3	1081.52				385313
	3442	15.988	2;1	968.529				385201
	4952	21.0179	1	425.334				384501
	4873	21.1775	1	609.616				383513
	1799	9.5545	3;2	1907.85				382948
	695	5.4255	1;2	667.29				382842
	1828	9.6519	2	1848.77				382638
	4920	21.0141	1	470.324				382200
	2094	10.5316	2	997.346				382189
	3338	15.6221	1;2	654.333				382167
	2533	12.3001	1	203.079				382059
	5095	21.581	1	377.35				381981
	4740	20.5669	1	325.272				381952
	1251	7.6068	2	1356.58				381647
	5725	27.6697	1	324.29				381514
	2547	12.4164	3;4;5	3039.31				380907
	4382	19.1629	2;3	1357.7				380135
	2175	10.9033	3	1384.61				379900
	4120	18.5157	1	270.169				379606
	4415	19.295	4;3;5	1939.97				379418
	3232	15.2373	2	975.428				379385
	3257	15.4993	2	700.459				379380
	2818	13.619	4;3;5	1640.86				378937
	4186	18.5359	2;3	1290.65				378460
	1615	8.8863	2;3	1373.5				378407
	2294	11.4809	2	961.343				378188
	1503	8.4253	2;3	935.364				378149
	2016	10.2528	2	1002.33				378044
	4808	20.5762	1	385.366				377134
	5134	24.3783	1	609.616				376647
	18	0.7186	1	157.147				376631
	1024	6.9235	2	1070.3				375865
	1126	7.2333	1	768.338				375481
	1356	7.8893	2	953.406				375200
	2972	14.2013	2	1904.7				374080
	1708	9.1616	3;2	1627.73				373965
	4723	20.6481	1	252.172				373819
	2229	11.1637	1	360.201				373732
	5568	27.1753	3;2;4;5	2807.39				373414
	1034	6.9564	1	149.069				373220
	2230	11.1873	3;4	2521.16				373036
	3942	17.6709	1;2	528.363				372902
	2988	14.1858	3;2	1570.77				371918
	4638	20.0184	1	997.413				371637
	2483	12.1521	3;2	1577.74				371311
	2194	11.0691	3;4	1898.69				370966
	2419	11.923	2	1860.77				370855
	3786	17.1754	4;5;3	1499.84				370252
	2681	12.8919	2	659.367				370160
	4987	21.1255	1	751.507				369733
	5417	24.8715	1	213.209				369193
	207	1.8865	1	435.871				369020
	4896	20.8971	1	499.371				368619
	1668	8.9996	2	1495.58				368516
	1844	9.6607	2	1501.5				368364
	2394	11.8601	3;2	1506.7				368288
	230	4.3872	1	173.141				368252
	3670	16.6979	1	877.511				368211
	5651	27.3517	1	284.886				367921
	2829	13.7196	2;3;4	1849.63				367758
	2743	13.3154	2	557.353				367686
	3328	15.6673	3;4	3691.57				367629
	5184	24.0803	1	155.167				367528
	864	6.4819	1	195.981				366879
	4845	20.9087	1	570.478				366191
	1789	9.4274	3	2905.14				366146
	1761	9.3089	2	682.375				365316
	941	6.6488	2;3	942.36				365212
	1770	9.3532	2	1408.56				364749
	1876	9.7487	1;2	732.34				364520
	733	5.5578	1	292.12				363583
	1502	8.4282	1	694.338				363221
	2754	13.259	3;2	1047.57				362747
	342	2.9858	1	436.169				362619
	5187	22.1393	1	337.334				362345
	4733	20.4206	2	2028.02				362330
	4488	19.5054	3;2	1095.64				362067
	1931	9.9792	1	156.076				361284
	420	3.5652	1	260.087				360935
	3673	16.7896	3;4	1573.82				360745
	2303	11.5501	2;1	704.327				360474
	4734	20.4195	2	2091.02				360139
	4792	20.554	1	611.496				359975
	1952	10.0172	2	1389.58				359696
	2077	10.5096	2	1910.71				358982
	4403	19.1863	2	835.418				358931
	804	6.2216	2	907.332				358873
	2015	10.2284	2	987.403				358851
	5766	31.6214	1	268.246				358826
	4633	20.0711	1	919.767				358782
	4702	20.344	2	1416.75				358687
	5695	27.4172	1	791.662				358597
	1674	9.2207	1	175.157				358315
	322	4.8473	1	149.069				358057
	3007	14.5219	3;2	2626.1				357970
	4606	19.9806	2	860.438				357762
	1233	7.5225	2	688.328				357662
	4419	19.2726	1	441.259				357237
	1856	9.8223	2;3	1921.86				356721
	505	4.0324	1	164.047				356580
	5209	22.3344	1	385.148				356399
	3385	15.8447	3;2;1	1039.42				356072
	4864	20.7274	1	407.237				355993
	3436	15.9277	1;2	1044.51				355785
	1626	8.9177	2	1366.48				355311
	5169	21.8439	1	623.532				355257
	2655	12.9397	2;3	1807.78				355079
	4777	20.5971	1	255.256				355037
	2874	13.7605	2	744.449				354603
	1084	7.089	2	1101.26				354544
	2091	10.5412	2;3	2028.89				354022
	2737	13.1984	2	555.301				353966
	2244	11.1719	1	273.169				352634
	5496	26.2786	1	155.167				352320
	4411	19.2361	3;2	1547.79				352233
	2689	12.973	2	752.279				352039
	3533	16.3019	2;3	1230.66				351408
	614	4.8017	2	606.205				351023
	209	4.3651	1	170.178				350795
	4512	19.6046	3;2	1427.7				350627
	4995	21.1842	1	519.449				350577
	3489	16.2506	1	269.185				350408
	4636	20.0657	1	854.716				350355
	2101	10.5908	1	647.265				349951
	1632	8.9073	2	1449.49				349920
	2486	12.3668	3;2	2675.16				349526
	8	0.7339	1	170.178				349399
	3051	14.8285	3;2	2735.08				349356
	729	5.594	1	258.018				349345
	5669	27.364	1	313.842				348974
	1441	8.2318	2	1103.52				348876
	2206	11.0682	2	1880.8				348833
	4735	20.418	1	709.328				348739
	1866	9.6772	1	752.344				348572
	1208	7.4339	1;2	934.374				347913
	1387	8.07	2	983.346				347496
	964	6.7658	1	896.365				347242
	2471	12.1636	3	912.586				347134
	3184	15.1161	1	344.205				346902
	2178	10.959	3	2130.88				346835
	2287	11.4117	3	3805.49				346810
	3924	17.57	2	830.438				346563
	1644	8.9421	2	1172.4				346264
	4472	19.4601	3;4	1874.83				345805
	5170	21.8922	1	745.553				345728
	1905	9.8599	1	884.386				345520
	3435	15.9847	3;2	834.413				345289
	1411	8.1637	2	860.434				345083
	1522	8.7799	1	227.971				344976
	1080	7.056	2	571.179				344377
	1935	9.9605	1	478.18				344223
	5082	21.4902	1	523.407				343868
	4421	19.3176	2	1064.5				343804
	4899	20.8434	1	714.512				343409
	730	5.5776	1	206.047				343184
	3669	16.6983	2;1	770.343				343080
	5459	26.3839	1	600.388				343061
	606	4.7845	1;2	590.24				342485
	2149	10.8196	3	3663.43				342138
	4460	19.4193	2	805.342				342005
	4228	18.6725	3;2	1155.69				341895
	1862	10.0716	1	195.981				341782
	1422	8.2283	2;3	1264.52				341775
	5541	26.7283	1	155.167				341651
	519	4.0617	1	363.058				341150
	2645	12.7993	2	1887.78				341140
	5174	22.1856	1	342.288				340816
	2778	13.5107	4;3;2	2095.88				340799
	2514	16.5301	1	268.246				340011
	932	6.6307	2	472.337				339933
	3995	17.8627	1	749.344				339859
	5042	21.3609	1	721.496				339739
	1664	9.0079	2	1441.63				339666
	5673	27.614	1	164.976				339602
	2097	10.5244	3	3857.71				339402
	475	4.0664	1	458.151				339204
	963	6.7451	2	1838.71				339202
	2090	10.506	3	3701.57				338991
	4897	20.8944	1	231.162				338741
	1487	8.3878	2	1015.29				338700
	190	1.4523	1	595.271				337904
	1210	7.4372	2	1420.58				337439
	1671	8.9808	2;3	1415.52				337078
	1965	10.0728	2	874.439				336644
	1573	8.6539	3;4	1564.68				336002
	2905	13.8654	1	360.237				335956
	434	3.6571	2	770.052				335922
	1226	7.4573	1	237.623				335833
	3873	17.4504	1	370.22				335345
	723	5.6137	2	892.364				335303
	1345	7.8404	2	949.39				335295
	4095	18.2255	2	1163.59				335284
	1234	7.4985	2	1836.74				335206
	5602	27.2503	1	254.937				335159
	3925	17.5842	2	1276.61				335033
	3160	14.9569	3;4	2786.29				334904
	5013	21.2246	1	963.704				334076
	3718	16.8606	2	897.419				332798
	2179	10.9486	3;4	2153.85				332776
	329	2.9181	1	353.859				332634
	5638	27.3017	1	377.008				332581
	2595	12.624	2	957.549				332188
	4749	20.4544	1	827.508				331857
	2059	10.5381	3;2	1773.74				331780
	4431	19.3102	2;3	1283.73				331760
	4917	20.9042	1	302.245				331683
	2216	11.1659	2;3	2236.97				331666
	3304	15.5774	1	326.194				331550
	4686	20.1658	1	394.208				331392
	2320	11.6902	2;4;3	1199.63				331202
	4927	23.4612	1	181.183				331054
	1605	8.7937	1	388.243				330942
	5847	32.5194	1	238.217				330615
	3902	17.5671	2;1	657.381				330337
	4067	18.1272	2	879.47				330169
	876	6.4935	2	601.22				330006
	5442	26.074	1	213.209				329724
	5010	21.2389	1	231.162				329525
	4277	18.8231	2;3	1423.69				328856
	842	6.4218	1	346.221				328581
	2058	10.4372	2;3	680.396				328571
	1416	8.1828	2;1	890.324				328555
	3973	17.7802	3;2	1264.65				328082
	5116	21.6739	1	553.454				327784
	1645	8.9498	1	194.115				327531
	4477	19.4615	2;3	1659.83				327322
	4727	20.4136	1	379.211				326842
	3090	14.7233	2	484.351				326695
	2208	11.0808	2	1043.35				326593
	1412	8.1676	1	227.971				326508
	4328	18.9795	1	333.172				326365
	2379	11.7722	3;2;4	2329.98				325361
	1212	7.4608	2	459.269				325127
	4945	20.9899	1	471.355				324702
	3685	16.7523	2;3	1978.78				324676
	2846	13.6069	3;2	2786.18				324541
	481	4.9564	1	181.929				324527
	2841	13.8622	2;3	2216.94				324115
	2789	13.4256	1	315.204				324028
	2884	13.8302	2;3	1244.6				323674
	4720	20.4166	2	1039.6				323601
	1646	8.9236	2	920.363				321834
	2724	13.115	1	399.194				321832
	5065	21.4253	1	385.148				321795
	1827	9.6552	1	478.179				321696
	955	6.7779	2	1800.66				321390
	4821	20.5948	1	217.147				321018
	1867	9.6508	3	2899.1				320958
	5247	22.6327	1	476.283				320744
	683	5.3786	2;1	559.368				320436
	3209	15.1885	3;2	1259.63				320324
	1871	9.6868	2;1	695.312				320262
	4824	20.6158	1	471.34				319484
	1555	8.5562	2	745.37				319241
	2714	13.2203	3	970.57				318957
	3881	17.4971	2	654.406				318693
	985	6.891	3;2	1045.37				318637
	2978	14.1954	3	3689.55				318598
	1808	9.5192	2	1437.52				318528
	3714	16.9003	2	856.465				318396
	5019	21.2546	1	444.305				318283
	4887	20.8556	1	256.182				318021
	5140	24.6908	1	1101.09				318008
	3174	15.0193	2	845.439				317748
	2198	10.9795	1	330.19				317513
	4018	17.9047	3;4;2	1647.81				317073
	4413	19.2201	3;2	1242.67				316860
	4732	20.3964	1	442.279				316837
	3844	17.5138	3;2	1355.75				316825
	5135	24.4892	1	581.586				316814
	5598	27.2264	1	452.241				316693
	2188	11.0304	3	1577.74				316660
	3930	17.6574	3;2	914.543				316395
	2129	10.6877	3	1874.88				316311
	3431	15.9376	2	885.437				316227
	3566	16.3671	1	430.243				316056
	1337	7.8217	2	740.224				315718
	2085	10.4857	2	614.349				315380
	2021	10.2566	2;1	1049.38				315274
	4996	21.1998	1	335.209				315097
	1236	7.4872	2;1	475.246				314896
	2442	12.15	4;3	1513.76				314649
	2307	11.4163	2	2015.93				314641
	2827	13.7198	2	1817.7				314025
	945	6.6632	2	696.317				313782
	990	6.8265	2	992.303				313656
	3722	16.9393	5;3;4	2286.15				313176
	5603	27.184	1	726.471				312389
	2511	12.2707	4;3	2369.12				312231
	4962	21.0083	1	765.448				312201
	3335	15.6446	3;2	824.37				311923
	3645	16.6266	2;3	1194.63				311827
	3572	16.4472	2;3	1058.56				311744
	5612	27.2795	1	288.882				311460
	5153	24.6233	1	731.824				311455
	4898	20.927	1	401.35				310803
	2750	13.2421	2	677.378				310607
	1985	10.1093	2;4;3	1964.92				310235
	1484	8.3389	2	660.344				309808
	5076	21.5773	1	449.407				309611
	129	0.9735	1	162.933				309439
	2222	11.0886	1	1130.56				309266
	482	5.006	1	151.049				309225
	2453	12.1681	2;3	1793.77				309009
	1410	8.166	2;3	1335.57				308686
	973	6.8205	2	943.385				308475
	2549	12.4877	1	620.302				307752
	4647	20.0622	4	2144.1				307539
	2508	12.3092	2;3	1900.73				307518
	5596	27.171	1	199.158				307469
	3666	16.7388	1	416.227				307443
	4838	20.758	1	261.23				307302
	4964	21.0465	1	687.528				306437
	4991	21.2116	1	563.475				306329
	1997	10.1703	4;3	2115.91				306040
	1772	9.418	2	1234.44				305868
	4661	20.0823	1	689.588				305759
	4913	21.1687	1	807.655				305395
	2674	13.122	3;2	3195.34				305089
	4249	18.7324	1	500.296				305047
	454	3.8524	1	506.208				305035
	3122	14.7917	2	1453.61				304697
	4823	23.8724	1	173.12				304514
	1158	7.2452	1;2	976.385				304180
	3020	14.4543	3;2	2754.16				304022
	4889	20.8345	1	205.159				303975
	2402	11.9116	1	195.981				303870
	237	2.1248	1	668.237				303783
	5069	21.4359	1	451.387				303527
	901	6.536	2	1134.39				303302
	1404	9.4075	1	187.084				302923
	2020	10.2492	1	203.079				302869
	2632	12.761	2;3	891.481				302719
	5035	21.2286	1	407.324				302409
	278	3.0555	1	235.933				302404
	2671	12.877	3	3224.37				302386
	899	6.6327	2;1	868.354				302336
	3251	17.9637	1	624.537				302269
	4030	18.0403	2	1237.58				302253
	4881	20.7752	1	489.366				302149
	2793	13.4115	3;4	3304.33				301576
	2961	14.1997	4;3;2	2325.93				301088
	2505	12.2367	3	2812.13				301044
	2629	12.7429	3;2	1071.38				300656
	1823	9.6229	3;2	1720.71				300574
	22	0.7899	1	238.217				300458
	290	4.6906	1	211.993				300336
	4282	18.7799	2	540.338				299952
	2201	11.0332	1	259.19				299931
	4199	18.597	1;2	925.523				299450
	5094	21.5149	1	461.443				299394
	5639	27.2977	1	418.034				299054
	2128	10.6577	3	3656.55				298726
	998	7.3138	1	187.084				298519
	2026	10.309	2;3	708.417				298517
	3380	15.8081	1	571.296				298504
	1250	7.5666	2	1027.45				298462
	5037	21.8328	1	495.413				297888
	1405	8.1027	2	1025.51				297580
	4554	19.7923	2	913.418				296793
	3332	15.5974	2;3	815.511				296789
	2305	15.6227	1	187.084				296571
	2801	13.481	2	1842.76				296507
	66	0.1871	1	238.014				296451
	1609	8.8318	2	777.413				296410
	248	4.4501	1	155.967				296267
	2212	11.0721	2	2824.2				296060
	3425	15.9124	1	708.307				295925
	3938	17.6468	3;2	746.436				295763
	4680	20.1398	1	497.395				295105
	1413	8.117	2;1	965.364				294896
	4834	23.7433	1	667.611				294508
	5124	21.6811	1	257.235				294411
	2630	12.7406	3;2	1386.56				294093
	870	6.4295	1	176.95				294076
	5125	21.6974	1	552.423				293883
	12	0.0683	1	189.977				293773
	1586	8.7117	1;2	440.238				293663
	2799	13.4516	3;4	1740.89				293501
	2232	11.2008	1	187.084				293482
	1696	9.0678	2	729.412				293263
	1444	8.3473	2	655.328				293101
	3667	16.6283	2	690.379				293085
	4241	18.7313	3;2	1419.81				293084
	4351	19.0452	2;3	875.511				292974
	5686	27.3758	1	317.785				292764
	1698	9.201	1	195.981				292354
	4374	19.1124	1	414.246				292346
	2234	11.2054	1;2	486.316				292027
	3162	15.3261	3;5;4	1729.87				291942
	5781	27.7532	1	201.959				291833
	4767	20.5363	1	182.13				291744
	787	6.1238	1;2	534.137				291740
	4857	20.7673	1	467.316				291704
	2151	10.7673	1	682.279				291662
	4569	19.918	1	278.163				291650
	893	6.5456	1	388.243				291383
	438	3.7133	1	269.921				291017
	5149	21.7907	1	379.329				290635
	2386	11.7613	2	970.33				290382
	2885	13.8217	2;3	2180.88				289353
	2029	10.4835	2	1880.8				289174
	2866	13.7075	2	787.418				289130
	1640	8.8882	1	1314.07				289124
	5762	31.9285	1	201.063				289065
	271	4.3309	1	183.962				288523
	4985	21.1253	1	315.255				288506
	2150	10.8494	2	1801.75				288502
	2849	13.6207	2	566.306				288475
	3574	16.7213	4;3	1502.86				288395
	4717	20.398	1	807.658				287424
	4932	21.0297	1	514.35				287333
	1641	8.8744	1	696.269				287262
	2685	13.0274	2	1846.79				287131
	4169	18.5136	2;3;4	1376.71				286863
	325	3.2767	1	181.929				286836
	514	4.1333	1	246.121				286500
	197	1.4692	1	195.981				286323
	3433	16.0773	1	402.248				286134
	2911	16.5878	1	195.981				285607
	3937	17.6286	2	1316.62				285055
	4818	20.8159	1	187.157				284554
	607	4.7837	2	583.227				284206
	980	6.79	1	908.817				283677
	4901	21.0242	1	586.54				283375
	2348	11.6463	2	1350.57				283104
	258	2.37	1	852.271				283072
	1085	7.0713	1	495.206				282903
	1169	7.2796	2	746.391				282881
	5248	22.6698	1	337.334				282856
	3688	16.7823	2	744.437				282845
	2937	13.9536	1	416.227				282455
	206	2.3538	1	300.133				282169
	1201	7.3859	2	752.381				281377
	5521	26.7385	1	450.248				281375
	4965	21.1136	1	558.509				281345
	5709	27.4103	1	276.853				281329
	4619	19.9991	2	864.481				281197
	4283	18.8152	1	630.322				280966
	1995	10.1617	2	1869.77				280950
	4399	19.2767	1;2	532.3				280848
	4414	19.2062	2	828.506				280315
	655	5.1633	2	956.454				280042
	1887	9.7991	3;2	1000.53				279593
	2815	13.6725	2	1821.8				279279
	2380	11.7371	3;2	1260.46				279246
	1559	8.5802	2	1428.6				279155
	5047	21.3782	1	586.54				278688
	1403	8.1117	3	1192.51				278405
	2669	12.9457	2	1660.69				278395
	4954	21.099	1	524.458				278297
	2056	10.3903	1	346.185				278241
	4251	18.769	5;4;3	2301.12				278121
	1082	7.0467	2	1443.52				278048
	3260	15.3506	1	244.179				277687
	5337	23.7545	1	446.339				277685
	4256	19.3926	1	956.79				277394
	320	5.1629	1	160.022				277313
	3126	14.8458	2	658.365				277208
	4825	20.6289	1	271.214				277205
	5601	27.3472	1	321.299				276954
	2993	14.1728	4	1516.78				276898
	107	0.9704	1	151.972				276642
	5016	21.2441	1	521.464				276567
	15	0.0665	1	183.922				276552
	1449	8.2435	2;1	1056.47				276197
	5640	27.3528	1	229.883				276076
	2636	12.7753	1	195.981				275719
	5117	21.6048	1	463.386				275628
	758	5.8459	1	402.222				275600
	19	0.731	1	201.063				275591
	4367	19.1114	3;2	857.533				275575
	2623	12.7502	3;2	1243.59				275424
	5180	22.278	1	583.465				275341
	1081	7.0888	2;1;3	987.322				275128
	2625	12.7123	4;3	2784.14				274497
	2541	12.335	1	830.354				274362
	2398	11.8808	3;2	1039.36				274181
	4933	21.0223	1	515.381				274162
	5391	24.4469	1	311.319				274014
	3985	17.8258	3;5;4	2488.21				273654
	4900	20.904	1	303.292				273425
	838	6.4478	2	1042.43				273249
	5104	21.4603	1	623.532				273154
	1227	7.4906	2	1073.27				273114
	2314	15.7367	1	198.123				272964
	1872	9.6584	3	2839.17				272954
	1572	8.6464	3;2	1453.47				272896
	3226	15.2003	1	662.305				272800
	4240	18.8078	5;3;4;6	2395.21				272431
	1623	8.8856	3	2627.14				272279
	5039	21.3859	1	391.329				272184
	5171	22.1314	1	371.339				271828
	3077	14.5983	2;3	1152.55				270645
	67	0.2599	1	235.871				270565
	731	5.5581	2;1	622.225				270557
	5210	22.3968	1	255.256				270556
	64	0.4178	1	589.274				270401
	951	6.7627	2;1	914.331				270248
	4748	20.4161	2	424.341				270167
	696	5.4178	2	705.237				270048
	2777	13.4451	1	195.981				270040
	1630	8.79	1	589.27				269992
	4428	19.299	3;2	1364.7				269719
	2183	10.936	2	2175.94				269606
	4529	19.7283	3;5;4	2080.01				269335
	4583	19.9614	1	626.533				269201
	4449	19.4234	3;4	1480.78				269024
	2385	11.7325	2	791.385				269005
	1258	7.587	1	408.212				268759
	1769	9.3864	3	1446.51				268657
	2614	12.7272	2;3	1827.68				268651
	935	6.6165	1	984.913				268537
	2057	10.4026	1	422.228				268131
	4033	17.9893	3;2	1091.6				268020
	413	3.657	1	276.062				267861
	5233	22.4386	1	367.138				267860
	4884	20.8348	1	437.371				267804
	1959	10.0077	2;3	1929.79				267781
	1428	8.1597	1	369.201				267638
	259	2.3638	1	159.053				267196
	157	0.8796	1	173.977				267023
	1776	9.3931	2	2345.97				266988
	4794	20.5675	1	525.424				266698
	2499	12.2096	3	2779.15				266697
	1880	9.8065	3;2	1930.83				266567
	1512	8.3872	1	718.302				266260
	5451	25.7581	1	450.247				266258
	1235	7.4869	2	897.381				266128
	5211	22.3087	1	259.214				265791
	4658	20.1113	5;6	3157.67				265577
	2765	13.2623	2;3	1875.75				265540
	172	1.3276	1	165.952				265430
	5066	21.4653	1	418.329				265415
	4357	19.075	2	1154.64				265387
	4115	18.2481	2	772.408				265186
	2337	11.5749	2	592.3				265076
	4951	21.022	1	513.387				264940
	1947	9.9899	3;2	1855.76				264574
	4742	20.4327	1	565.311				264545
	2747	13.3553	2;3	1868.71				264341
	1893	9.7573	2	636.311				264316
	1287	7.6597	2	1036.38				264180
	1094	7.0822	2	1876.76				263966
	3713	16.9006	2	1062.5				263848
	3371	15.7695	2	973.544				263709
	4289	18.8411	1	449.227				263678
	3921	17.6983	3;2	1196.71				263647
	4802	20.5785	1	298.25				263529
	5027	21.268	1	303.292				263357
	1763	9.3227	3	1670.69				263257
	3892	17.671	2;1	534.316				263245
	4736	20.4212	1	464.264				263180
	5654	27.3636	1	394.205				262943
	9	0.7255	1	187.084				262665
	4487	19.4898	2	858.455				262446
	1429	8.1518	1	278.126				261904
	2507	12.2767	1	195.981				261652
	1026	6.8938	1	555.263				261252
	3610	16.5103	2	727.411				261196
	5701	27.8502	1	150.93				260626
	1836	10.016	1	227.971				260572
	1346	7.8089	3;4	1597.76				260415
	5002	21.1862	1	413.313				260359
	688	5.4301	2	415.29				260259
	5285	23.5624	1	166.026				259994
	5341	24.4122	1	476.283				259683
	1642	8.8663	1	826.343				259479
	1765	9.329	1	752.343				259246
	356	3.1278	1	371.977				259162
	4546	19.7373	3;2	2119				258768
	4542	19.6864	2	764.406				258640
	2708	13.0734	1	195.981				258373
	1979	10.0666	3;2	1820.78				257306
	5710	28.5285	1	178.943				257265
	1540	8.5367	2;1	973.378				257229
	5718	31.8887	1	173.069				257181
	2296	11.4961	3;4	2274.92				257167
	5205	22.1677	1	819.59				257150
	2084	10.522	2	1979.94				257125
	4639	20.015	2	1077.51				256709
	2408	11.8904	1;2	500.307				256605
	42	0.7349	1	173.069				256564
	5896	30.0527	1	956.79				256500
	974	6.8143	2	1605.62				255910
	4039	18.0658	4;3;5	1759.81				255818
	4290	18.842	2	764.443				255705
	4181	18.4945	3;2	1221.62				255564
	2017	10.2692	2;3	1782.66				255554
	4930	21.0333	1	997.279				255542
	2114	10.5833	2	694.338				255096
	1200	7.3707	2;1	760.297				254824
	1054	6.9592	2	458.284				254780
	4851	20.7913	1	562.542				254591
	3313	15.5678	1	371.252				254576
	1023	6.8964	1;2	916.363				254438
	241	2.131	1	353.859				254369
	4822	20.6342	1	469.376				254197
	1796	9.4975	2	744.423				254134
	486	4.4027	1	259.189				254070
	435	3.6072	1	754.087				254017
	4871	20.8126	1	337.334				253737
	3290	15.5279	3	3246.36				253608
	453	4.9066	1	189.955				253549
	1515	8.4522	1	195.115				252733
	3672	16.7273	2	844.44				252518
	1086	7.0961	1;2	1063.31				252411
	4953	21.2707	1	371.339				252329
	473	3.9355	2;1	484.275				251770
	2205	11.0394	2;3	1875.71				251664
	5774	31.9332	1	187.084				251566
	4630	20.0815	3	1525.86				251524
	3252	17.7382	1	626.534				251352
	2147	10.8713	3	1371.68				251283
	2791	13.4095	3	3288.36				251073
	1697	9.0841	3;2	1784.72				250382
	902	6.5325	1;2	795.385				250282
	2503	12.2725	3	2002.89				249913
	1516	8.473	1	178.072				249767
	5618	27.3764	1	201.209				249409
	2958	14.0378	1	463.254				249326
	3015	14.3893	3	1613.77				249229
[truncated: 4,361 more rows]

## Sheet: E. coli (pET-ldtGo2)
Metadata	ID	RT (min)	Charge	Obs (Da)	Theo (Da)	Delta ppm	Inferred structure	Intensity	Inferred structure (consolidated)	Intensity (consolidated)		Structure	Intensity	Abundance	Oligomer	RT	Dppm	Abs(Dppm)	Mass (Theo)
file : CE_130623_AIM_ldt2.ftrs	1095	7.6926	2;1	941.406	941.408	-2.2168	gm-AEJA|1	349996256	gm-AEJA|1	349996256		gm-AEJA|1	356332473	0.281084	1	7.6926	-2.2168	2.2168	941.408
masses_file : DB0_Ec	1062	7.2278	1;2	899.395	899.397	-2.1146	gm(-Ac)-AEJA|1	280974880	gm(-Ac)-AEJA|1	280974880		gm(-Ac)-AEJA|1	282135968	0.222556	1	7.2278	-2.1146	2.1146	899.397
rt_window : 0.5	757	6.3859	2;1	870.368	870.371	-2.5488	gm-AEJ|1	175203552	gm-AEJ|1	175203552		gm-AEJ|1	177150347	0.139741	1	6.3859	-2.5488	2.5488	870.371
modifications : 3-1 Cross-Linked Multimers (=)	866	6.8372	1	569.242	569.243	-2.7282	gm-A|1	113689720	gm-A|1	113689720		gm-A|1	114579045	0.0903829	1	6.8372	-2.7282	2.7282	569.243
ppm : 10	2415	12.0371	2;1	1492.64	1492.64	-0.7667	gm-AEJA=gm-A|2	81146464	gm-AEJA=gm-A|2	81146464		gm(-Ac)-AEJ|1	71300376	0.0562436	1	6.0543	-2.0125	2.0125	828.36
consolidation_ppm : 1	664	6.0543	1;2	828.358	828.36	-2.0125	gm(-Ac)-AEJ|1	71300376	gm(-Ac)-AEJ|1	71300376		gm-AE|1	33801316	0.0266634	1	7.6447	-2.0772	2.0772	698.286
version : 1.1.0	1183	7.6447	1	698.284	698.286	-2.0772	gm-AE|1	33659440	gm-AE|1	33659440		gm-AF|1	27601816	0.021773	1	16.7568	-1.6592	1.6592	716.312
	2309	11.6779	2;1	1450.63	1450.63	-1.04	gm(-Ac)-AEJA=gm-A|2	30999412	gm(-Ac)-AEJA=gm-A|2	30999412		gm-AEJG|1	19179564	0.0151293	1	6.753	-1.7746	1.7746	927.392
	3635	16.7568	1	716.31	716.312	-1.6592	gm-AF|1	26376258	gm-AF|1	26376258		gm-AEJAA|1	18576602	0.0146537	1	9.3784	-1.3889	1.3889	1012.44
	857	6.753	2;1	927.39	927.392	-1.7746	gm-AEJG|1	19047132	gm-AEJG|1	19047132		gm-AI|1	9955234	0.00785295	1	14.7416	-0.9572	0.9572	682.327
	1454	9.3784	1;2	1012.44	1012.44	-1.3889	gm-AEJAA|1	18576602	gm-AEJAA|1	18576602		gm-AY|1	8562961	0.00675469	1	12.411	-0.3262	0.3262	732.307
	3150	14.7416	1	682.327	682.327	-0.9572	gm-AI|1	9955234	gm-AI|1	9955234		gm-AW|1	8308917	0.00655429	1	18.835	-0.8127	0.8127	755.322
	4164	18.835	1	755.322	755.322	-0.8127	gm-AW|1	8308917	gm-AW|1	8308917		gm-AEJN|1	2978899	0.00234983	1	6.2104	-1.2536	1.2536	984.413
	2535	12.411	1	732.306	732.307	-0.3262	gm-AY|1	8284853	gm-AY|1	8284853		gm-AEJF|1	2898715	0.00228658	1	15.1212	-1.1405	1.1405	1017.44
	2217	11.2312	2;1	1421.6	1421.6	-1.3268	gm-AEJ=gm-A|2	5351489	gm-AEJ=gm-A|2	5351489		gm-AEJAG|1	2512574	0.00198198	1	7.3908	-0.9444	0.9444	998.429
	1842	9.7818	1;2	941.407	941.408	-0.4015	gm-AEJA|1	4437139	gm-AEJA|1	4437139		gm-AEJK|1	2482158	0.00195799	1	6.109	-1.3563	1.3563	998.466
	712	6.2104	2;1	984.412	984.413	-1.2536	gm-AEJN|1	2978899	gm-AEJN|1	2978899		gm-AEJAK|1	1851093	0.00146019	1	7.4094	-0.609	0.609	1069.5
	1125	7.3908	1;2	998.428	998.429	-0.9444	gm-AEJAG|1	2512574	gm-AEJAG|1	2512574		gm-AQ|1	1553872	0.00122573	1	6.4871	-1.5676	1.5676	697.302
	1713	9.308	2	941.407	941.408	-1.0498	gm-AEJA|1	1826845	gm-AEJA|1	1826845		gm-AEJH|1	1061425	0.00083728	1	6.3014	-1.052	1.052	1007.43
	691	6.109	2	998.464	998.466	-1.3563	gm-AEJK|1	1799719	gm-AEJK|1	1799719		gm-AEJM|1	802853	0.000633311	1	11.0807	-1.4565	1.4565	1001.41
	2147	10.8877	2	1478.62	1478.62	-0.2279	gm-AEJG=gm-A|2	1669793	gm-AEJG=gm-A|2	1669793		gm-AEJT|1	735045	0.000579823	1	6.9172	-1.3736	1.3736	971.418
	797	6.4871	1	697.301	697.302	-1.5676	gm-AQ|1	1553872	gm-AQ|1	1553872		gm-AEJD|1	691104	0.000545161	1	6.7722	-1.677	1.677	985.398
	3214	15.1212	1;2	1017.44	1017.44	-1.1405	gm-AEJF|1	1542963	gm-AEJF|1	1542963		gm-AK|1	656577	0.000517925	1	5.9123	-0.9003	0.9003	697.338
	1424	8.3509	2;1	870.37	870.371	-1.0761	gm-AEJ|1	1503344	gm-AEJ|1	1503344		gm-AEJW|1	212110	0.000167318	1	17.5936	-0.3234	0.3234	1056.45
	3436	15.8986	1;2	1017.44	1017.44	-0.0007	gm-AEJF|1	1355752	gm-AEJF|1	1355752		gm-AEJY|1	199201	0.000157135	1	12.3899	-0.322	0.322	1033.43
	2159	10.8919	2	1379.59	1379.59	-1.2773	gm(-Ac)-AEJ=gm-A|2	981517	gm(-Ac)-AEJ=gm-A|2	981517		gm-AEJAI|1	181694	0.000143325	1	15.5679	-0.5838	0.5838	1054.49
	1151	7.4094	2	1069.5	1069.5	-0.609	gm-AEJAK|1	941160	gm-AEJAK|1	941160		gm-AEJI|1	107220	8.45779e-05	1	14.8592	-0.3477	0.3477	983.455
	4160	18.8088	1;2	716.311	716.312	-0.5515	gm-AF|1	866761	gm-AF|1	866761		gm-AEJA=gm-A|2	81600965	0.064369	2	12.0371	-0.7667	0.7667	1492.64
	2202	11.0807	2;1	1001.41	1001.41	-1.4565	gm-AEJM|1	802853	gm-AEJM|1	802853		gm(-Ac)-AEJA=gm-A|2	30999412	0.0244531	2	11.6779	-1.04	1.04	1450.63
	775	6.3014	2	1007.43	1007.43	-1.052	gm-AEJH|1	779353	gm-AEJH|1	779353		gm-AEJ=gm-A|2	5351489	0.00422139	2	11.2312	-1.3268	1.3268	1421.6
	905	6.7722	2;1	985.396	985.398	-1.677	gm-AEJD|1	691104	gm-AEJD|1	691104		gm-AEJG=gm-A|2	1950036	0.00153824	2	10.8877	-0.2279	0.2279	1478.62
	913	6.684	2	1069.5	1069.5	-1.5221	gm-AEJAK|1	666390	gm-AEJAK|1	666390		gm(-Ac)-AEJ=gm-A|2	981517	0.000774246	2	10.8919	-1.2773	1.2773	1379.59
	1276	7.9026	2	899.396	899.397	-0.9609	gm(-Ac)-AEJA|1	588465	gm(-Ac)-AEJA|1	588465		gm-AEJN=gm-A|2	192928	0.000152187	2	10.1699	-0.5475	0.5475	1535.65
	1830	9.6805	1	569.243	569.243	-1.0127	gm-A|1	577222	gm-A|1	577222		gm-AEJF=gm-A|2	148581	0.000117205	2	18.3939	-1.5395	1.5395	1568.67
	909	6.9172	2;1	971.417	971.418	-1.3736	gm-AEJT|1	572295	gm-AEJT|1	572295		gm-AEJI=gm-A|2	72772	5.74044e-05	2	17.1418	1.147	1.147	1534.69
	648	5.9123	1	697.338	697.338	-0.9003	gm-AK|1	539459	gm-AK|1	539459			1267706859
	2823	13.5543	2	1492.64	1492.64	0.0512	gm-AEJA=gm-A|2	454501	gm-AEJA=gm-A|2	454501
	645	5.8671	2	899.396	899.397	-0.8931	gm(-Ac)-AEJA|1	453760	gm(-Ac)-AEJA|1	453760
	1279	7.885	2	870.371	870.371	0.3264	gm-AEJ|1	443451	gm-AEJ|1	443451
	1487	8.5087	2	998.465	998.466	-0.9284	gm-AEJK|1	321217	gm-AEJK|1	321217
	1166	7.4079	1	569.243	569.243	-0.9055	gm-A|1	312103	gm-A|1	312103
	812	6.5531	2	1007.43	1007.43	-1.052	gm-AEJH|1	282072	gm-AEJH|1	282072
	2334	11.5902	2	1478.61	1478.62	-9.9695	gm-AEJG=gm-A|2	280243	gm-AEJG=gm-A|2	280243
	2842	13.5042	1	732.307	732.307	0.3406	gm-AY|1	278108	gm-AY|1	278108
	1082	7.1735	2	1069.5	1069.5	-2.6635	gm-AEJAK|1	243543	gm-AEJAK|1	243543
	3896	17.5936	2	1056.45	1056.45	-0.3234	gm-AEJW|1	212110	gm-AEJW|1	212110
	637	5.8105	2	998.465	998.466	-0.9284	gm-AEJK|1	199264	gm-AEJK|1	199264
	2571	12.3899	2	1033.43	1033.43	-0.322	gm-AEJY|1	199201	gm-AEJY|1	199201
	1154	7.379	1;2	716.308	716.312	-4.3858	gm-AF|1	184760	gm-AF|1	184760
	3378	15.5679	2	1054.49	1054.49	-0.5838	gm-AEJAI|1	181694	gm-AEJAI|1	181694
	4502	20.0133	1;2	716.312	716.312	-0.1254	gm-AF|1	174037	gm-AF|1	174037
	1153	7.3673	2	971.417	971.418	-0.9338	gm-AEJT|1	162750	gm-AEJT|1	162750
	998	6.9693	2	998.464	998.466	-1.4174	gm-AEJK|1	161958	gm-AEJK|1	161958
	4125	18.3939	2	1568.67	1568.67	-1.5395	gm-AEJF=gm-A|2	148581	gm-AEJF=gm-A|2	148581
	1450	8.3342	1	698.285	698.286	-1.0283	gm-AE|1	141876	gm-AE|1	141876
	1988	10.1699	2	1535.65	1535.65	-0.5475	gm-AEJN=gm-A|2	139495	gm-AEJN=gm-A|2	139495
	1553	8.6682	2	927.391	927.392	-0.919	gm-AEJG|1	132432	gm-AEJG|1	132432
	1583	8.7294	2	899.397	899.397	-0.6216	gm(-Ac)-AEJA|1	118863	gm(-Ac)-AEJA|1	118863
	537	5.1982	2	697.337	697.338	-1.357	gm-AK|1	117118	gm-AK|1	117118
	3221	14.8592	2	983.454	983.455	-0.3477	gm-AEJI|1	107220	gm-AEJI|1	107220
	3783	17.1418	2	1534.69	1534.69	1.147	gm-AEJI=gm-A|2	72772	gm-AEJI=gm-A|2	72772
	1641	8.9589	2	941.408	941.408	-0.0125	gm-AEJA|1	72233	gm-AEJA|1	72233
	2059	10.4469	2	1535.65	1535.65	3.0489	gm-AEJN=gm-A|2	53433	gm-AEJN=gm-A|2	53433
	3613	16.7547	2;3;1	1149.65				289006688
	2250	11.4338	1;3;2	1864.8				232971984
	4631	23.037	1	157.146				232564400
	4124	18.5411	2;3;4	1595.81				207876352
	1624	9.3254	3;2;1	1384.61				131038160
	4486	20.1187	1	432.241				98911240
	5454	27.0948	3;4;2	2038.09				98048024
	1188	7.727	1;2;3	1154.56				74864432
	1210	7.7476	1;2	738.327				70274360
	2180	11.1209	3;2	1822.79				67656688
	914	6.867	1;2	591.224				56589376
	3835	17.4471	1	361.203				51833532
	763	6.3979	1;2	667.29				50862024
	2127	10.8943	2;1;3	1793.77				45762844
	1211	7.7673	1	203.079				43008568
	5461	27.1026	4;3;2;1	1971.03				39419728
	4322	19.5071	4;3;2	1480.78				38553528
	762	6.4006	2;1	908.316				37063620
	4647	22.8182	1	189.153				36292968
	1185	7.7215	3;2;1	979.353				35367604
	4505	20.4457	1;2	452.336				34816744
	4504	20.4548	1;2	678.505				34246544
	4529	20.9032	1	393.226				34124892
	2082	10.5969	2;1	850.342				30478790
	320	3.7358	1;2	520.187				30187008
	4710	23.1427	1	199.193				28577078
	5528	29.6212	1	294.28				26865204
	3016	14.3002	2;3;1	1844.78				26802456
	4268	19.1696	3;4;2	1568.83				25503696
	5459	27.0942	2;3	1925.01				25352514
	2293	11.4262	3	3729.6				25224168
	2483	12.2269	1;2	921.38				24158162
	1762	9.5948	2;1	1419.59				23578398
	299	6.2911	1	203.079				23334420
	5468	27.124	2;3;4	3211.72				23081674
	2364	11.7843	1;2	844.465				22503494
	4557	20.4255	3;2	2038.09				22257858
	5470	27.0998	3;2	2797.49				21406220
	915	6.8725	2;1	607.189				20696384
	1675	9.342	2;3;4	1422.55				19553320
	2431	12.0433	3;2;1	1530.59				18656804
	2267	11.4438	4;3;2	1902.75				18578350
	1072	7.2298	1;2;3	937.343				18367842
	5472	27.0965	3;2;4	2868.53				18294538
	4275	19.2892	4;3;2	1596.79				18210066
	4540	20.3654	2;3	1377.76				18183078
	5226	25.9804	1	273.266				17761190
	2705	13.0475	3;2	2788.2				17691624
	949	6.8761	3;2	1154.56				17682542
	3269	15.2647	2;1	1472.61				17502486
	2346	11.7003	1;2	716.406				16961876
	2131	10.9872	4;3;2	2077.96				16896766
	2439	12.0307	3;2;1	1514.62				16545075
	5482	27.1153	2;3	3080.69				16304134
	1219	7.7349	1	941.907				16239742
	1417	8.3585	2;1	1348.55				16182052
	1363	9.0585	2;1	939.39				15728266
	928	6.8352	2;3	1112.55				15350682
	647	5.9709	1	527.232				14948261
	5463	27.0932	2;3;4	2187.19				14929602
	1182	7.7317	2;1;3	963.389				14818783
	2282	11.4192	2;1	753.448				14676120
	4464	20.1613	5;6;4;3	2379.28				13821456
	1538	8.863	2;3;1	1342.6				13627158
	5462	27.0859	2;3	1377.76				13384370
	4638	23.8832	1	536.527				13250091
	4530	20.297	2	894.53				13246470
	4569	21.8998	1	345.227				13036198
	1194	7.5948	2;1	720.266				13017174
	1425	8.7118	3;2;1	1313.57				12909566
	324	3.7424	1	498.205				12848580
	2191	11.1337	2;4;3	1860.74				12747524
	1212	7.7287	2	951.485				12734285
	4539	20.3275	5;6;7;4	4307.08				12562522
	2281	11.4466	2;3	1886.78				12283140
	5456	27.0988	2;3	2460.23				12238974
	4645	20.6722	1	224.189				11687434
	5465	27.0911	2;1	1481.8				11603555
	4643	23.8448	1	564.559				11582740
	4677	20.6955	1	172.157				11352024
	5457	27.0912	4;2;3	2613.44				11239087
	4543	20.3731	2;1	1055.55				11163996
	2037	10.5844	3;2	1850.79				11117184
	2280	11.3985	1;2	702.426				10507217
	5464	27.088	2;1	1055.55				10453865
	2300	11.423	4	5594.4				10448848
	4594	23.2369	1	185.214				10356108
	2504	12.3142	2;3	2342.98				9945459
	1232	7.7321	3	3765.62				9900063
	3577	16.4694	3;4;2	1611.8				9895755
	1230	7.7326	2	2824.22				9853373
	4553	20.3964	3;2	1925.01				9741861
	3638	16.7589	2;3;4	1187.6				9724468
	1199	7.5907	2;1	736.231				9667724
	3628	16.7109	2;1	754.258				9640466
	1723	9.3655	1	414.211				9579180
	4618	20.5939	1	474.318				9518911
	4014	18.1689	4;2;3	1380.75				9515837
	2083	10.5954	2;1	888.29				9463053
	1395	8.3354	1	640.28				9381675
	3505	16.2964	2;4;3	1217.69				9243616
	2021	10.5854	3;2	1751.75				9092949
	2836	13.5751	2;1	726.337				9087304
	4595	20.5344	1	158.076				9066913
	5469	27.0901	2;3	1610.85				8969629
	3814	17.405	2;1	1228.56				8850657
	4508	20.1785	1	524.459				8734746
	4914	21.7023	1	376.318				8703718
	2111	10.7496	2;3	1780.78				8701221
	4630	21.1477	1	245.235				8672589
	758	6.3343	2;1	885.38				8665370
	4547	20.3772	3;4	2187.19				8604542
	851	6.7686	2;3;1	965.337				8557883
	4060	18.2604	1	455.274				8554031
	5535	29.6264	1	296.277				8492354
	4343	19.6504	2;3	1586.84				8379016
	3662	16.7636	1	748.359				8310077
	4629	20.57	1	206.152				8191269
	3198	14.9247	2;1	827.438				8150957
	2087	10.6332	1;2	673.338				8033413
	3958	17.9007	2;1	1147.59				7905406
	4767	23.9414	1	390.276				7899562
	2484	12.2234	2;1	959.328				7756190
	767	6.3987	2;1	892.35				7645728
	4128	18.5437	4;2;3	1633.75				7439990
	2129	10.8883	2;3;4	1831.71				7433311
	1011	7.0515	1	656.275				7376630
	3321	15.4422	1;2	746.381				7291903
	2876	13.8327	2;3;1	1773.74				7261629
	1245	7.8798	1	478.179				7206454
	2341	16.8433	1	185.214				7006169
	4441	19.9304	1	416.264				6947968
	1676	9.347	4;2;3;1	1406.59				6946800
	5478	27.1015	2	1025.57				6905522
	4635	20.6976	1	700.485				6866522
	2760	13.2537	2;1	1030.53				6757900
	1207	7.6465	1;2	731.38				6691187
	2613	12.8311	2;3;4	2746.19				6685526
	1511	8.6685	2;1	445.264				6503332
	3757	17.1928	2;3	1131.64				6358056
	5483	27.0911	3	3847.02				6343948
	2641	12.7608	1	414.211				6330886
	4151	19.8989	1	158.077				6305229
	365	4.0231	1	246.121				6295509
	681	6.143	1	626.263				6282265
	4218	18.9567	4;3;2	1481.8				6264897
	5491	27.1359	1;2	859.496				6216252
	4975	21.7254	1	437.371				6208887
	5474	27.1263	2;3	2183.17				6192835
	4844	21.3038	1	334.272				6183123
	2772	13.5292	1	226.168				6167845
	5486	27.0984	1;2	1211.64				6100126
	4800	24.1445	1	170.178				6039524
	5532	27.7631	4;6;5;3;2	2379.28				5977600
	4974	21.7573	1	549.496				5945627
	4746	20.902	1	171.162				5893629
	5492	27.1031	3	2052.13				5845605
	4983	21.7653	1	481.397				5782989
	4870	21.2457	1	325.147				5756068
	4976	21.7202	1	420.345				5710476
	3258	15.2646	2;3;1	1510.56				5691936
	950	6.8722	1	366.163				5681488
	1543	8.7354	1	216.097				5676952
	718	6.1681	1	172.071				5615216
	2671	12.8885	2;1	1364.58				5494657
	5505	27.1234	3;2	2508.33				5473372
	2653	13.2079	3;2	959.501				5386857
	675	6.0535	2	866.306				5375560
	3017	14.2997	2;3;4	1882.72				5343554
	5487	27.0977	2;3	1768.93				5314753
	3642	16.6754	2;1	738.293				5311590
	906	6.7779	3;2;1	949.373				5304688
	1445	8.6023	3;2	1377.58				5292035
	5466	27.0935	2;3	2370.24				5279613
	2333	11.6927	3;2	1488.58				5217895
	4805	24.8032	1	791.597				5180279
	2130	10.8742	2;3	1815.75				5180112
	5415	26.9656	1	492.296				5171931
	4552	20.36	5;4;6	6844.44				5115065
	2312	11.5167	2	1134.54				5090096
	931	6.7967	2;1;3	724.312				5085460
	1659	9.2486	1	567.227				5039451
	4982	21.7108	1	505.47				5026591
	4724	20.798	1	365.142				5023909
	3956	17.8781	1;2	1416.67				4933137
	2344	11.6944	2;3	1472.61				4931773
	2070	10.6584	3;2	1862.79				4884145
	1545	9.252	2;1	977.337				4835544
	1517	8.6767	2;1	516.301				4823850
	2773	13.3114	1	469.254				4817471
	4520	20.3393	3	3650.72				4799143
	2252	11.2979	1	344.206				4787734
	953	6.8695	2;1	1176.43				4767037
	3357	15.8727	3;4;2	1116.64				4748652
	4924	21.4105	1	197.178				4725764
	4570	20.4099	3;4	1971.03				4705666
	4519	20.2167	5;4;6	2510.32				4671826
	1779	9.6062	2;3;1	1441.57				4648991
	3163	14.7478	1	471.269				4625977
	3151	14.7261	2;1	720.274				4622975
	5477	27.1074	2;4;3	1681.92				4621252
	1216	7.752	1;2	976.384				4603895
	2001	10.9026	3;2	828.459				4586478
	1724	9.3549	2	1181.53				4570030
	1518	8.6655	1	374.228				4488572
	5479	27.0947	3;2;4	3715.97				4486787
	2330	11.8561	3;2;4	2308.01				4421020
	5499	27.1093	2;3	2377.29				4389469
	5488	27.0952	3;2	1839.97				4369993
	3263	15.2268	2;3	2768.17				4362267
	4642	20.6136	1	326.001				4344847
	4632	20.5866	1	327.998				4326772
	1359	8.3487	2;1	1184.53				4322757
	2110	10.6525	1;2	564.199				4319722
	5473	27.1002	1;2	962.418				4317843
	472	4.8824	2;1	445.253				4273852
	5500	27.0938	5	3826.1				4263747
	4516	20.1406	5;3;4	2645.44				4262269
	3846	17.4458	1	212.152				4258333
	3359	15.5513	1	301.2				4256769
	5503	27.1332	2;1	728.455				4212727
	3655	16.7551	3;2	1171.63				4212430
	1733	9.6652	3;1;2	1050.39				4176791
	2301	11.4259	3	3767.55				4164720
	2440	12.002	2	1536.6				4148442
	3270	15.2555	2;1;3	1494.59				4130098
	1242	7.7376	3	4707.03				4125407
	4686	20.631	1	386.185				4072594
	5595	27.713	1	956.789				4037479
	3203	15.2098	4;3;2	1354.7				4025538
	4834	21.1366	1	287.245				4013580
	2704	13.0488	4;3;2	2826.15				3994364
	2296	11.4166	1	1865.14				3986654
	2294	11.4269	3	3751.58				3976792
	3468	16.1936	3;2	1179.6				3972691
	4836	23.6909	1	172.157				3967385
	1756	9.6013	2;3	1457.53				3960335
	2928	13.9378	1	462.215				3924167
	1396	8.3101	2;1	678.227				3923609
	3636	16.6595	1	347.187				3892933
	4712	20.6718	1	226.168				3885758
	5494	27.0991	3;2	2094.1				3866172
	5493	27.0914	3	2252.22				3865112
	4667	20.6096	1	176.047				3850944
	4165	18.8008	1;2	793.269				3832984
	4984	21.8136	1	525.423				3831082
	2025	10.6011	3;2;4	2006.92				3830830
	1010	7.0348	1;2	603.322				3820242
	4560	20.3956	3	2460.23				3816904
	1633	9.0047	2;1	970.433				3815017
	2739	13.2962	3;2	1860.77				3787576
	3895	17.6252	2;1	1315.62				3778686
	1203	7.7337	2	1920.76				3765169
	1106	7.3537	2	1306.54				3762363
	5460	27.0837	5;4	6844.44				3747329
	4551	20.3872	3;4	2613.44				3736973
	4531	20.2072	1	474.319				3726488
	4613	20.5276	1	581.488				3691377
	1257	7.878	1	500.161				3668745
	2680	12.9875	2	1970.82				3631009
	2000	10.3162	3;2	1722.73				3610907
	4646	22.0175	1	266.164				3602523
	4737	20.9156	1	271.214				3585565
	202	1.4825	1	235.934				3568561
	1330	8.2761	2;3	1370.53				3566451
	1414	8.3625	2;3	1386.5				3564986
	3611	16.5942	1;2	1003.48				3562779
	4554	20.2228	1	581.489				3557990
	3875	17.6405	3;2	1473.76				3550737
	3058	14.4027	1	645.333				3549125
	3279	15.2786	3;4;2	1464.77				3542923
	4957	21.7246	1	442.326				3504563
	4689	20.7636	1	248.198				3493760
	1738	9.3463	3	2769.21				3493439
	1233	7.7268	2	2095.97				3490876
	3629	16.6307	1	661.327				3480680
	4580	20.4495	1	344.238				3441929
	231	4.4658	1	201.173				3404246
	4843	21.317	1	378.298				3361373
	2198	11.1363	2;3;4	1844.77				3355262
	2465	12.2759	2;3	1151.6				3315502
	2856	13.6495	2;3	2416.04				3311987
	3077	14.5086	2;1	1401.58				3304971
	2244	11.2859	2;3	1661.72				3302153
	1628	9.1643	2	1152.55				3298512
	4662	20.8316	1	208.146				3287005
	4619	20.5235	1	524.459				3265146
	5495	27.1008	3;2	2165.14				3254708
	513	5.6051	1	480.195				3233047
	2536	12.4035	2;1	770.253				3232938
	4515	20.2364	1	450.248				3232457
	3018	14.2953	3;2	1866.76				3229340
	4601	20.3926	5;6;4	6845.44				3226129
	3715	17.0255	3;2	1062.62				3222595
	3827	19.2672	6;5;4;3	2165.15				3199568
	4952	21.7078	1	393.345				3185282
	2153	10.8366	1	782.308				3173013
	70	1.0442	1	155.967				3170099
	4538	22.7104	1	508.254				3142656
	2716	13.0479	4;3;2	2810.18				3114434
	4578	20.3764	5;4;6	6713.4				3111544
	4537	20.3576	3;2	3015.44				3109852
	749	6.2682	2;3;1	904.413				3108780
	2253	11.2864	1	260.123				3104918
	5496	27.128	1;2	1309.6				3103730
	4769	24.3157	1	763.413				3094864
	2226	11.1688	2	1408.62				3068237
	2939	14.0626	2	1802.77				3059026
	3019	14.2909	4;3;2	1365.7				3058558
	5530	27.9017	1	185.214				3047687
	4298	19.2561	2;4;3	1577.8				3026637
	4988	21.9171	1	599.46				3005785
	4633	20.5906	1	228.133				3004314
	4832	21.2738	1	395.324				3001520
	5525	27.5772	5;3;6;4;2	2492.36				2996330
	4692	20.7058	1	385.148				2996136
	3208	15.0045	1	674.301				2994825
	3937	17.7646	1	379.211				2988641
	5573	27.7535	1	624.536				2979245
	4858	21.3075	1	439.35				2975913
	4840	21.306	1	507.449				2963356
	4586	20.3474	6;5	4144.01				2951253
	1	0.7365	1	294.28				2950180
	4596	20.4959	2	1025.57				2939226
	11	0.866	1	160.022				2935834
	4651	20.8649	1	278.151				2927061
	4977	21.879	1	555.434				2922110
	5498	27.0941	3	3962.04				2917256
	1813	9.6785	1;2	1047.42				2913898
	1278	7.9647	2;1	868.354				2911557
	2519	12.3115	3;4;2	2380.93				2906949
	919	6.7331	1	165.079				2905386
	2801	13.5602	1	304.15				2895050
	2694	13.0778	2;1	701.359				2891385
	4589	20.3857	5;4	6431.22				2868028
	1914	10.0466	2;3	1445.72				2847283
	4634	20.5962	1	338.109				2829334
	1397	8.3013	2;1	662.262				2809057
	5569	27.7512	1	626.533				2807495
	246	2.8878	1	151.049				2804762
	2254	11.2976	2;1	730.342				2802308
	3191	14.8758	1;2	1034.51				2797720
	188	1.4522	1	183.962				2789843
	4495	20.2708	2;3;4	1481.77				2784897
	2881	13.7134	1;2	915.503				2782643
	314	3.7355	1	295.126				2777756
	2225	11.1398	3	3645.58				2776674
	3459	15.9995	3;2	894.564				2746047
	3402	15.6945	1;2	786.423				2744288
	4370	19.5382	3;2;4	1836.89				2744177
	4995	21.7018	1	398.3				2744134
	2546	12.4273	2;3;1	939.514				2737644
	4991	21.7471	1	464.371				2736796
	2655	12.7888	2;1	845.449				2727394
	4587	20.3487	5	3598.75				2707344
	1707	9.2933	1	203.079				2698172
	1235	7.7321	4	6589.84				2688346
	2920	13.9031	1;2	1472.61				2685892
	4675	23.5719	1	227.188				2669152
	4851	21.3125	1	463.423				2666248
	2787	13.4268	2;3	1266.63				2663555
	233	2.5832	2;1	461.212				2657319
	4725	20.8277	1	197.178				2653904
	4671	20.6776	1	540.387				2638647
	4901	21.7733	1	511.408				2633448
	5590	27.7096	1	958.786				2632870
	247	2.902	1	460.167				2616222
	1234	7.729	3	3863.6				2606312
	4535	20.3127	4;5	2651.28				2595002
	3205	15.0003	2;1	1430.6				2581662
	5504	27.1036	3	2070.08				2572388
	4427	20.1482	5;4	2807.38				2569188
	2353	16.2133	1	294.28				2565531
	3821	17.4447	2;1	698.407				2559127
	796	6.4948	2;3	623.338				2558392
	5485	27.0928	3;2	2835.46				2538575
	1768	9.5112	1	228.147				2528357
	5076	22.0124	1	643.486				2504314
	4987	21.7851	1	593.522				2480806
	5497	27.1295	1;2	1146.54				2464659
	5484	27.0913	4	3572.95				2464557
	4564	20.3615	4;5	6430.21				2462737
	5593	27.709	1	954.792				2457217
	4562	22.6718	1;2	1322.66				2457098
	4774	21.0209	1	183.162				2448541
	4704	24.1818	1	665.679				2445288
	1749	9.5005	2;1	917.445				2443808
	3329	15.4407	2;3;1	784.328				2433123
	4021	18.1426	3;4;2	1721.86				2431923
	3376	15.6348	1	348.176				2429731
	5471	27.0821	4;3	1772.93				2418728
	2529	12.3405	3;2	1165.61				2410604
	3880	17.541	1	392.202				2388758
	4885	21.3119	1	290.245				2371339
	2052	10.6224	2	1382.59				2359291
	2628	12.7115	2;3	1860.77				2350497
	4644	21.004	1	280.24				2348463
	4518	20.1621	1	919.767				2347989
	2302	11.4326	4	5616.39				2332304
	1979	10.2323	2;3	2077.96				2321971
	792	6.3835	2	2611.11				2320688
	1292	9.192	1	173.141				2319821
	4544	20.3549	3;2	2886.43				2312617
	1709	9.3072	1	468.859				2308576
	5458	27.1011	5;6	4307.08				2307075
	4707	24.222	1	693.711				2301998
	782	6.3882	2	1778.68				2291501
	2297	11.4241	4	5632.35				2289809
	5000	22.0208	1	569.45				2286734
	2084	10.582	2;3;4	1888.73				2283730
	3299	15.3277	1	444.258				2247338
	1218	7.6873	2	1306.54				2234877
	4138	18.5337	2;4	1617.79				2231888
	2305	11.4229	5	7459.21				2226466
	5278	26.1608	1	229.24				2211107
	5110	25.0951	1	303.292				2200862
	473	4.884	1	332.169				2193691
	699	6.1572	1;2	648.245				2191851
	3067	14.6226	1;2	916.486				2177506
	4521	20.1939	2	911.497				2177390
	571	5.6255	1	502.177				2176250
	1238	7.7228	3	3978.78				2172808
	4555	20.1982	1	372.226				2172605
	4173	18.7848	2	1600.76				2169193
	1843	10.0168	3;2;4	2035.95				2168649
	4500	20.0741	1	454.223				2157305
	4714	23.8443	1	592.59				2144987
	3637	16.7379	2	786.306				2139055
	3991	18.0957	4;2;3	1506.75				2137174
	1472	8.7404	2;3;4	1351.52				2137022
	4649	20.6099	1	504.327				2136275
	2315	11.8149	3;2	2300.97				2132198
	1220	7.7465	2	1904.79				2124360
	5489	27.0872	1	641.832				2118198
	4567	20.4338	2	1610.84				2117823
	4588	20.3475	6	4323.07				2116264
	4592	20.4635	2;3	2370.23				2108244
	2541	12.395	1;2	754.288				2099618
	2677	12.8655	1	678.259				2093111
	4558	20.3413	3;2	1673.82				2090462
	4532	20.1866	1	700.487				2088784
	4757	20.8882	1	251.115				2084499
	4525	20.3114	5;6	4293.09				2080343
	4600	20.4752	3	2868.52				2073930
	1464	8.4831	2	1050.39				2051976
	4954	21.5095	1	491.454				2050847
	2821	13.6238	2;3;4	2057.94				2039858
	5072	22.0837	1	731.539				2038441
	5455	27.0863	5;4	6713.4				2032508
	2104	10.6342	2;3	711.285				2031246
	828	6.5953	2;1	934.374				2026741
	4835	21.1193	1	208.146				2020941
	697	6.1602	2	664.21				2016815
	1329	8.2333	3;2	1271.56				2010674
	3663	16.7104	2	1865.96				2008521
	5475	27.099	3	1873.96				2004119
	2732	13.1214	1	448.235				1990234
	3435	15.8924	3;2	1135.67				1987654
	4637	20.734	1	328.243				1983008
	4599	20.4832	3	2797.49				1970780
	2764	13.3071	2	1702.7				1968220
	4363	19.5003	2;3;4	1518.73				1967673
	5548	27.3561	1	404.234				1967255
	1905	10.165	4;3;2	1827.81				1957209
	4603	21.6075	1	342.288				1955618
	4668	20.6175	1	482.345				1948569
	4145	18.6595	3;2	1344.66				1942248
	2184	10.9714	3;2	1921.82				1936328
	5480	27.0868	4	2415.31				1924606
	2790	13.4287	2;3	2374.03				1921211
	3229	14.9945	1	459.269				1919546
	2564	12.6814	3;2	2717.16				1918385
	2403	12.2554	3;2	1016.54				1909954
	1365	8.192	2	977.338				1907097
	5043	22.0325	1	687.513				1904148
	4990	21.7029	1	421.376				1896888
	5467	27.0884	6;7	4957.77				1896508
	1305	8.5602	1	217.168				1894940
	4304	19.2304	1	436.228				1893835
	1364	8.1946	2	921.381				1879924
	2474	12.4044	2	1293.55				1878015
	960	7.0488	1;2	738.328				1877353
	4614	20.4803	2	813.508				1873081
	4963	21.5247	1	535.481				1861298
	3808	17.3208	4;3;2	1496.78				1836625
	1228	7.7878	2;1	998.365				1833078
	5003	21.7328	1	486.352				1827379
	4748	22.2219	1	281.271				1822809
	4579	20.3601	4;5	6501.25				1813912
	1092	7.221	2	1896.77				1811930
	1358	8.1679	2;1	1005.41				1808190
	4536	20.1515	4;5	2776.48				1803037
	4688	20.6781	1	562.368				1801927
	4271	19.165	3;4;2	1606.78				1796987
	1171	7.4898	2;3	781.407				1795025
	4861	21.3027	1	483.377				1794935
	4854	21.6394	1	467.382				1785952
	3829	17.4038	2;3	1266.5				1783580
	3923	17.7809	3;2;1	953.407				1780595
	4379	19.5234	3;2	1674.8				1776367
	4751	22.2514	1	269.272				1764436
	999	7.0489	2	694.222				1759570
	4556	20.1318	1	262.132				1741885
	4658	20.5432	2	728.454				1741615
	1244	7.7314	2	2824.72				1735865
	4783	20.9805	1	398.243				1718523
	4691	20.6747	1	557.413				1713963
	5501	27.0998	2	2020.08				1712630
	4597	22.9889	1;2	1046.57				1710454
	771	6.3891	2	1860.69				1705912
	4107	18.3984	3;2	1273.63				1699235
	3052	14.3812	3;2	1049.53				1697170
	5476	27.0899	3	1853.97				1697047
	1283	7.9635	2	906.301				1693056
	4893	21.3067	1	356.253				1692694
	5490	27.0984	3	1687.86				1692311
	2145	10.9942	3;4;2	2115.91				1684018
	1020	7.0345	1	484.264				1682521
	3166	14.7195	1;2	704.309				1676745
	2218	11.1738	2;3	1459.55				1669669
	1147	7.3822	1;2	598.269				1664231
	4904	21.5949	1	423.356				1657853
	2161	10.8619	1	191.152				1652614
	1688	9.3335	3;2	1520.53				1650989
	3901	17.6645	1	416.227				1648401
	5159	25.0121	1	183.162				1647272
	1410	8.3494	1;2	407.216				1645258
	5618	30.7521	1	173.946				1641704
	2160	10.8582	2;1	658.364				1640465
	776	6.373	2	1838.71				1636737
	1415	8.5364	1	156.076				1636193
	3415	15.7457	2;1	1002.5				1627278
	1575	8.8685	3;2	1380.54				1627185
	4784	21.171	1	527.394				1618632
	420	4.4182	1	309.169				1616265
	777	6.406	2	924.287				1613785
	954	6.8732	1	698.394				1611392
	4693	20.6979	1	270.18				1607545
	1626	9.2215	2;1	589.209				1603096
	5502	27.1323	4;3;2	1886.01				1598152
	4955	25.1307	1	168.162				1590578
	4590	20.3171	5;6	4145.01				1587553
	5624	27.6878	1	791.661				1587227
	2298	11.406	5;4	7497.15				1576473
	2871	13.7402	3;4;2	1166.62				1576058
	5586	27.4439	1	181.978				1573576
	4602	20.4922	2	962.417				1571990
	4837	21.1517	1	663.455				1570562
	4499	20.1491	1	434.237				1569624
	1192	7.5825	1	834.208				1569351
	5511	27.1145	3;2	3292.77				1569119
	1693	9.2933	2	921.38				1565236
	4730	20.7497	1	598.428				1558405
	2337	11.5735	2	1456.63				1557760
	1579	8.7635	1	958.374				1554883
	2303	11.419	4;3	5692.39				1551898
	1193	7.5785	2	1639.69				1551205
	5481	27.0859	3	2064.03				1550136
	4584	20.3223	7;6	4957.75				1549882
	4575	20.3295	7;4;6	4308.08				1528745
	2822	13.905	2	1488.61				1528504
	4542	20.1361	4;3	2911.59				1527432
	3676	16.8334	1	558.301				1523511
	5136	24.2348	1	278.151				1516620
	5345	25.1879	1	191.167				1511636
	4709	20.7411	1	230.188				1508971
	2311	11.5486	3;2	2265.99				1507799
	4523	20.1911	2	1405.64				1507020
	4585	20.3259	6;5	2492.37				1505077
	4494	20.0695	1	561.392				1505007
	2182	10.9306	3	3587.53				1501480
	4828	21.1363	1	619.428				1498940
	783	6.3892	2	1876.66				1496775
	1195	7.6696	2	1980.79				1494479
	4099	18.3173	3;4;2	1582.81				1492550
	3614	16.5857	3;1;2	1041.43				1489182
	4566	20.4041	1	721.401				1488764
	3953	18.0447	3;2;4	1581.83				1488763
	4895	21.3308	1	422.324				1486928
	3728	17.2158	3;2	1310.64				1481553
	2053	10.5896	3;2;4	1789.7				1476180
	4759	24.1223	1	414.285				1474328
	3524	16.2516	2;1	734.443				1474245
	4678	20.647	1	235.133				1470787
	369	4.1313	1	181.074				1466911
	2090	10.5808	3;2	1872.77				1464321
	4894	21.3199	1	400.28				1462674
	4871	21.2371	1	250.039				1458958
	1814	9.6794	2	1085.37				1457799
	1224	7.7367	2	2859.2				1454933
	2279	11.4283	3	3827.58				1454050
	2524	12.3069	3;2	2364.96				1452447
	1836	9.6955	1	203.079				1445497
	4728	20.7569	1	615.455				1444951
	1827	9.6923	1;2	809.365				1444808
	3303	15.7508	3;2;4	1266.67				1437696
	4620	20.5339	1	972.476				1436441
	2966	14.0949	1;2	648.334				1435351
	2840	13.5287	2;1	859.476				1434352
	4136	18.5323	3	1464.77				1430580
	1320	8.0217	2;3	1242.53				1429756
	4604	20.5091	2	1211.63				1426953
	4583	20.3496	6;5	2722.48				1424408
	1107	7.3476	2;3;1	684.427				1422884
	4255	18.9475	2;3	1712.85				1422631
	2990	14.2873	2;3	2287.98				1420004
	4822	21.121	1	575.402				1411299
	4779	20.9528	1	204.078				1410764
	4791	21.265	1	551.476				1409285
	4968	21.514	1	362.303				1409169
	1225	7.7381	2	1917.79				1407576
	809	6.3824	2	2709.08				1405627
	2068	10.5786	3;2;4	2035.95				1404930
	4572	20.2519	1	342.288				1403163
	2086	10.5904	2;1	872.312				1401614
	4996	21.706	1	332.292				1401170
	2869	13.8305	3;2	1811.69				1399758
	5057	21.8865	1	362.303				1394247
	2545	12.4148	1	640.316				1393844
	4992	21.721	1	465.402				1391410
	1226	7.6573	1;2	481.252				1390170
	4591	20.3741	5;6	3615.89				1389269
	5368	26.5074	1	289.261				1384559
	2603	12.572	1	152.084				1384015
	1282	7.9656	3;2	1597.77				1383740
	833	7.0224	1	194.961				1382175
	1960	10.095	2;3	1779.75				1381570
	2830	13.5772	2	1731.73				1379601
	3598	16.5373	1	365.195				1376190
	2491	12.4273	2;3	1935.84				1374861
	1955	10.256	3;2	1808.78				1374699
	933	6.7747	1	533.232				1371220
	3105	15.1482	2;3	890.544				1368104
	1236	7.7438	3	4805				1365690
	4141	18.5247	3	3191.61				1361862
	2354	11.5947	2	732.358				1357935
	2251	11.2603	2	1490.62				1357125
	1350	8.0831	2;1	970.434				1356150
	5198	25.1044	1	255.256				1352308
	4090	18.3445	2;1	587.306				1345924
	805	6.5277	1	330.226				1342800
	1692	9.3354	2;3;4	1460.5				1342035
	4123	18.4347	1	642.321				1341532
	1222	7.7221	2	2922.19				1334292
	4517	20.0963	1	496.428				1333849
	2148	10.8335	2	820.255				1331167
	4687	20.6344	1	256.215				1329963
	2122	10.65	1	433.159				1327613
	2493	12.2114	1;2	943.35				1326456
	4598	20.4405	3;4	1772.92				1322322
	4054	18.2469	3;4;2	1171.65				1318894
	1088	7.2266	2;1	1035.32				1317325
	5020	21.9014	1	613.476				1315023
	2740	13.2648	3;2	1986.9				1314791
	5506	27.1419	2;3	3423.81				1314081
	2310	11.5062	1;2	923.395				1312649
	4550	20.185	5;4	6845.44				1310597
	4679	20.8065	1	234.162				1310246
	4652	20.802	1	296.235				1309846
	4412	19.7901	3;5;4	2222.09				1308757
	4526	20.3762	3;4	1833				1305078
	3631	16.6218	2	699.274				1304211
	4713	21.7686	1	567.449				1301388
	1275	9.3486	1	194.961				1300182
	3054	14.4052	2;1	683.28				1298476
	5587	28.1428	1	587.277				1297245
	2516	12.3027	1	262.132				1289464
	4711	20.9898	1	289.261				1287609
	2616	12.7722	2;3	1864.8				1284688
	922	6.8667	1	705.166				1284077
	3867	17.4828	1	383.185				1283983
	2295	11.4329	2	1993.95				1283183
	2781	13.3353	2;1	1035.46				1282468
	2813	13.4764	2	1830.76				1273589
	1607	8.9457	3;2	1597.77				1272771
	1258	8.1662	1	185.069				1268294
	1748	10.508	1	294.28				1262045
	4998	24.0564	1	637.548				1258441
	4581	20.3849	4;5	2000.08				1255168
	2421	12.0059	4;3;2	1568.53				1254975
	4721	20.8122	1	314.188				1254750
	5097	22.1434	1	775.565				1253845
	618	6.06	1	194.961				1253733
	1634	8.9897	1	551.232				1250880
	4066	18.2331	2;1	578.342				1248844
	4573	20.2456	1	972.477				1245269
	2286	11.4247	2;1	1872.79				1245222
	4731	20.7413	1	620.41				1241999
	5173	24.2908	1	418.308				1240621
	4722	20.8281	1	656.47				1239174
	3838	17.4356	2;3	839.363				1238772
	4140	18.535	3	1365.7				1235081
	583	5.654	1	287.195				1234797
	4734	20.9591	1	254.235				1233973
	1075	7.5777	2;1	923.396				1232198
	1310	7.999	1	567.227				1232192
	2378	11.7623	3;2	1935.84				1229126
	1485	8.5136	2	796.382				1229045
	2229	11.1765	2	1443.58				1228105
	1089	7.2262	1	921.378				1226329
	4609	24.0065	1	1059.53				1224696
	2590	12.5002	1	549.217				1223611
	4773	20.9329	1	395.316				1215836
	1201	7.7193	2	2018.73				1214777
	834	6.6489	1;2	358.232				1211723
	4541	20.2105	3	1825.94				1210380
	2287	11.4512	2;3	2000.73				1210005
	5638	27.69	1	789.664				1206648
	4621	20.5202	1	845.562				1204909
	454	4.6789	1	232.142				1201603
	4823	21.1287	1	179.073				1198982
	3439	15.8177	2;3	1158.6				1198213
	590	5.6282	1	238.135				1197632
	2203	11.1188	2	1920.77				1195935
	2355	11.5782	1	230.163				1195543
	3683	16.8693	2;1	611.375				1194720
	4772	20.9234	1	210.102				1191343
	1760	9.6038	2	1555.51				1189597
	3729	17.0369	1	713.312				1188485
	1237	7.7292	3	3037.37				1187946
	4152	19.5766	4;5;6;3	2296.19				1187640
	3183	14.8588	2;3	2322.96				1183855
	4192	18.7764	1;2	777.304				1181576
	4650	20.6087	1	499.372				1180673
	3420	15.843	2	1950.79				1174881
	4857	21.1691	1	707.481				1174442
	2682	12.9049	2;3	881.46				1173749
	4925	21.369	1	589.418				1168497
	2308	11.4288	1	1877.78				1167052
	477	4.8644	1	568.258				1166819
	1559	8.7376	1	194.115				1166328
	1861	9.8973	1	377.199				1159544
	1007	7.0837	2;1	776.275				1156772
	4727	20.8277	1	673.497				1148756
	2134	10.8906	2;3	1929.69				1144834
	3845	17.4671	3;2	1493.78				1144269
	1240	7.6453	3	1192.51				1144150
	3674	16.7955	2	1824.75				1143833
	4155	18.6544	2	1375.65				1141097
	5529	27.1765	1	217.205				1139692
	5017	24.1499	1	508.397				1139240
	255	2.9035	1	438.185				1138986
	4266	18.9911	1	456.258				1137498
	3977	17.8763	2;3	1454.62				1137159
	2306	11.419	5	7496.15				1136863
	4545	20.2427	6;5	2623.41				1135416
	4239	19.2781	4;3	1681.96				1133288
	1241	7.7761	1	1039.38				1133222
	4719	23.8051	1	779.626				1132142
	2352	15.0152	1	170.106				1130398
	4880	21.3329	1	571.429				1126464
	2534	12.3373	2;1	612.294				1126340
	3746	17.2131	4;3;2	1612.79				1126168
	2544	12.4043	2	868.476				1125182
	2405	11.7979	2;1	1328.52				1122580
	3489	16.0795	2;3	908.544				1121164
	3483	15.9899	2;1	756.402				1117359
	617	5.8241	1	347.063				1116042
	2427	12.0603	2	1628.56				1115865
	4559	20.2079	2	1643.92				1113489
	4648	20.7083	1	250.193				1110943
	4766	20.9071	1	714.512				1107090
	5422	26.7129	1	191.167				1106905
	814	6.5687	1;2	916.364				1105212
	4137	18.5295	2	1693.78				1103179
	4003	17.9538	2	792.412				1101656
	4605	20.4336	4;3	1681.92				1100865
	316	3.7337	2	536.152				1099579
	4472	20.0305	4;5;3	1785.95				1098895
	3078	14.4904	2	1439.52				1098711
	1734	9.3437	3;2	2867.19				1097005
	4726	20.8361	1	180.068				1096785
	2688	12.8632	2	716.206				1094823
	5011	21.6519	1	461.197				1094509
	2115	10.6816	3	811.433				1088047
	3445	15.8367	2	659.385				1086575
	1111	7.4022	2	1036.38				1082579
	4561	20.3414	2	1517.72				1082253
	3239	15.0991	3;2	2396.01				1078813
	4733	21.2041	1	370.093				1075272
	817	6.7241	1	185.069				1074876
	253	4.9363	1	185.068				1074793
	720	6.1507	1;2	563.273				1073210
	4824	21.1107	1	531.376				1072576
	2967	14.089	3;2	1159.58				1069231
	2227	11.1584	3;2	1002.56				1069105
	856	6.6098	2;1	589.342				1068653
	588	5.646	1	240.007				1066983
	3819	17.3879	2	766.37				1065777
	4829	21.4359	1	201.209				1064514
	2426	12.0097	3;2	1552.57				1064236
	1205	7.6103	2	1677.64				1061676
	1231	7.7448	3	3787.6				1061591
	4636	20.6112	1	326.228				1060077
	4802	21.0298	1	417.135				1057888
	5050	21.8963	1	535.481				1055998
	1997	10.6973	1	270.478				1055940
	5153	24.0909	1	443.186				1054661
	2549	12.4008	1	461.248				1053490
	2304	11.3921	3	2618.25				1053162
	4362	19.4506	1	592.288				1050043
	2547	12.513	3;4	3001.36				1048629
	3869	17.5343	1	370.22				1047207
	2882	13.8311	2;3	1795.72				1046153
	4703	23.8369	1	549.621				1044336
	3271	15.2366	2	1516.58				1042886
	1890	9.9242	2;1	1176.47				1042321
	979	6.8702	1	1138.48				1042036
	657	5.9657	1	496.19				1040534
	3984	17.8878	2;3	1075.58				1039871
	4622	20.4993	2	1682.85				1039161
	1479	8.7339	3;2	1335.55				1038046
	5588	28.0898	1	585.28				1034774
	4872	21.2252	1	243.219				1034522
	4910	21.3521	1	545.392				1032329
	4509	20.0818	1	864.482				1031266
	4927	21.3239	1	312.227				1024416
	4223	18.8436	2	1055.55				1022406
	4079	18.1822	1	459.284				1022038
	2290	11.3387	2	1908.77				1021048
	4458	19.9307	4;3;2	1597.78				1019740
	4670	23.4082	1	213.209				1017777
	4653	20.8685	1	262.131				1017372
	2392	11.7817	2;3	882.412				1016647
	256	3.302	1	191.152				1016645
	5603	27.6594	1	324.29				1016275
	2207	11.1331	2	859.45				1016253
	3985	17.977	1;2	1229.54				1016087
	1104	7.3304	1	626.3				1014152
	4912	21.3858	1	633.444				1011787
	4582	20.4614	2	1840.93				1009124
	1463	8.4982	1	228.147				1008988
	963	6.8867	1	803.143				1007916
	3266	15.2219	3;4;2	2806.12				1006100
	1223	7.7381	1	1070.56				1004666
	2183	11.1001	3;2	2107.92				1001972
	4765	20.914	1	731.538				999143
	1078	7.2361	2	907.381				999119
	2849	13.6395	2;3	2453.98				998961
	1857	9.808	1;2	473.26				996725
	331	3.7344	1	564.194				995801
	1500	8.6527	2	1405.57				991537
	2511	12.3132	2	700.365				990441
	4908	21.4219	1	379.329				989703
	2366	11.8024	3;2	2271.94				989443
	102	1.0877	1	171.05				987591
	2803	13.4536	1	248.15				987122
	2291	11.4706	2;3;4	1940.69				987055
	5032	22.2956	1	701.205				981810
	4052	18.1875	2;1	560.299				981556
	2124	10.6827	3;2	1900.73				978821
	4661	20.6333	1	518.454				976892
	2675	13.1185	3;2	1133.6				975058
	10	0.6242	1	158.962				973784
	2451	11.9556	2;3	3023.23				973746
	4344	19.387	3;4;2	1634.74				971927
	2906	13.9727	3;2	1147.58				967061
	2390	11.8483	4;3;2	2345.95				966100
	798	6.4729	1	428.19				963673
	3959	17.8644	1	572.28				961682
	1101	7.667	2;1	927.427				960371
	2318	11.5354	2	1908.76				960118
	5557	27.3889	1	270.909				958746
	4133	18.5318	3;4	1671.7				958137
	581	5.6413	1	337.984				957922
	974	6.9794	1;2	868.353				955651
	5001	21.7306	1	509.428				953160
	5049	21.8921	1	406.329				952333
	5027	21.9526	1	657.502				948310
	3822	17.4023	1;2;3	1250.54				944322
	3123	14.8583	3;2	2697.14				942974
	1739	9.357	3;2	2807.16				942093
	4082	18.2784	3;4	2067.01				941565
	2273	11.4345	2	1962.78				940590
	208	1.4786	1	201.973				939596
	1636	9.0603	2	1136.56				939190
	3760	17.0838	4;3;2	1942.95				938655
	5025	21.7237	1	354.274				938261
	4593	20.3788	5	3826.1				937263
	2506	12.2032	2	618.315				936945
	3848	17.4503	1	490.355				934264
	4623	20.4955	1	641.83				930665
	2307	11.4302	5	7481.17				930044
	2	0.7367	1	296.277				928510
	2365	11.6788	2	1289.56				926240
	4939	21.5299	1	394.319				925237
	2651	12.8273	3;4;2	2784.14				924132
	4911	21.3361	1	501.366				923343
	4615	23.159	2	1402.68				923261
	3146	14.8664	2;4;3	1267.67				923232
	4117	18.4262	2	1417.66				920119
	4037	18.1107	2	954.447				919304
	222	4.9795	1	157.147				918951
	3678	17.0472	2;3;4	1397.71				918398
	2255	11.2787	2	930.487				918393
	4157	18.7366	4;3;2	1582.81				918071
	880	6.6743	2;1	940.422				917706
	810	6.4654	1;2	719.283				917531
	4576	20.2646	4;3	4679.27				915306
	5510	27.1391	4;2;3	1493.84				914350
	2886	13.7347	2	1102.53				913101
	3832	17.4452	1	184.157				912247
	4612	20.4771	3	1839.97				911074
	3981	17.8787	2;3	1264.65				910747
	1274	7.8763	1	156.076				909666
	4860	21.1824	1	751.507				908054
	1215	7.63	2	2581.1				907741
	1063	7.1637	1;2	481.253				906313
	5103	22.2029	1	819.591				904995
	5527	27.167	2	2060.08				902779
	4492	20.0344	3;2	1659.84				902706
	4639	21.2141	1	294.28				900987
	3618	16.6759	4;3	2099.04				900104
	325	3.7273	1	546.184				899843
	234	2.5765	1	390.175				898487
	785	6.3931	2	1762.71				897825
	1259	7.8682	1	176.056				897247
	2350	11.6958	2	1586.55				896783
	4660	20.657	1	229.204				896633
	4640	20.5422	1	763.412				896115
	1196	7.5187	2	949.391				895818
	1964	10.1968	3;2	1709.75				894674
	4424	19.8244	4;3;2	1683.93				892047
	2847	13.5523	3	3266.38				891139
	719	6.0884	1	332.105				890918
	2469	12.1684	2;3	1122.46				890174
	5386	26.727	1	662.446				889522
	5545	27.5515	3;4;5;2;6	2510.32				889351
	4792	21.0006	1	772.554				888125
	2211	11.1365	3;2	1958.72				885641
	4881	21.3511	1	615.455				883401
	1722	9.2978	1	736.312				882484
	2319	11.5155	3;2	1917.71				880856
	5070	21.903	1	579.507				880791
	743	6.2128	2	1022.36				876452
	2594	12.6576	2	1928.81				875337
	1730	9.325	1	469.523				873799
	2141	10.8813	2	1837.73				870970
	3762	17.0784	2	797.392				869693
	5633	31.5595	1	266.248				869098
	3905	17.6412	2	1159.6				867959
	4816	21.0988	1	847.622				864721
	2941	14.0276	3;2	1846.79				863886
	2442	12.2696	3;2	1032.55				861362
	5580	27.6895	1	459.408				860706
	4610	20.4857	3	1768.93				860470
	4546	20.1722	4	2488.21				859903
	2026	10.3855	1	840.359				858436
	3	0.7486	1	266.248				858330
	3772	17.2197	2;1	813.366				857010
	3597	16.4908	1	799.382				855963
	5035	21.8488	1	627.187				855243
	355	3.902	1	347.063				854683
	3904	17.6407	1	515.295				853731
	3284	15.1807	3;2	1149.65				852716
	375	4.0193	1	268.103				850678
	3989	17.9021	3;2	1185.54				850282
	2837	13.5149	2	928.486				850267
	2551	12.4337	2	834.471				849572
	5591	31.557	1	157.146				849374
	3392	15.639	1	326.194				849201
	4776	21	1	789.58				848941
	5602	29.9613	1	153.983				848227
	1832	9.6864	3;1;2	1034.42				847579
	4948	21.51	1	384.285				847028
	4533	20.148	4;3	1558.79				846966
	5060	21.9252	1	623.533				845698
	3672	16.785	2;3	1193.61				844353
	4307	19.2077	1	414.246				843330
	787	6.4111	2;1	1006.29				840335
	2815	13.4307	3;2	995.504				837871
	4227	18.8852	1	630.322				836724
	4158	19.3993	1	296.277				836214
	5526	27.1914	1	621.448				835591
	1214	7.5863	2	1142.52				833975
	4514	20.1185	3	1202.68				832666
	4608	20.4546	2	1405.64				831922
	4611	20.4869	1	703.392				831824
	733	6.2782	1;2	472.337				830657
	961	6.874	1;2	1055.45				828945
	1622	9.1941	1	175.157				828620
	1387	8.2468	1	178.072				828484
	5512	27.1598	2;3	3233.71				827563
	582	5.6383	1	188.036				827122
	4708	23.7931	1	695.642				827111
	4738	21.2193	1	444.306				824655
	2625	13.0749	3;2	1898.72				823682
	4210	18.8212	2	1148.57				822468
	3670	16.7762	3	1225.54				818796
	4606	20.4289	3	3432.78				818579
	2674	12.844	3;2;4	2768.17				817737
	5012	21.7396	1	530.379				817512
	3202	15.0138	3;2	2726.16				815683
	2550	12.4494	3	921.503				815189
	5178	24.8999	1	369.36				815053
	4466	19.9923	5;4	2644.31				814009
	5156	23.0721	1	775.224				813650
	4276	19.0989	3;2	1709.86				813483
	5431	26.8072	1	337.334				810493
	216	2.1523	1	230.09				809866
	5071	21.9099	1	450.355				809118
	4775	20.9784	1	316.261				808342
	4971	21.5126	1	428.311				805388
	4460	19.9903	3;2	1278.74				805130
	2033	10.5346	1;2	653.301				802621
	2212	11.1427	3;4;2	1898.68				801333
	2143	10.8777	4;3;2	1869.66				800613
	4607	20.4151	4	2415.31				800424
	1405	8.3098	2;3	882.455				798811
	5531	31.6009	1	170.178				795149
	2678	12.8842	3;2	1402.53				794202
	3199	14.9034	1;2	563.306				792565
	3664	16.7555	2	1285.57				784423
	3889	17.6262	3;2	1337.61				783874
	230	2.3901	2	414.204				782393
	1981	10.2492	1	343.174				782125
	4501	20.0563	2	1058.6				780524
	4433	19.8115	4;5;3	2393.22				779671
	3028	14.2943	3	3689.55				778446
	1081	7.2155	2	2032.69				777275
	3703	16.8675	1	393.153				776868
	3027	14.3006	2	1364.65				775964
	4913	21.404	1	677.47				775259
	1478	8.52	1	230.076				774227
	4246	19.0455	4;3;2	1637.79				772828
	2123	10.674	2;3	1002.56				772746
	1802	9.6265	2;3	1013.53				771294
	1840	9.6951	2;1	802.418				771139
	4041	18.143	2	1452.59				769581
	786	6.3932	2	1974.64				769373
	3510	16.0709	1	521.252				768224
	2537	12.3802	4;3	2369.12				766120
	5576	31.2028	1	168.97				764970
	1462	8.4575	2;3	1415.52				764129
	1473	8.4896	3;2	1526.73				763680
	4628	20.4541	4	1807.96				763531
	3774	17.2164	2	1058.52				763200
	3302	15.4422	1	315.204				762816
	3995	17.9453	1	749.344				762231
	2563	12.5512	3;2;4	2704.18				762044
	4657	20.7344	1	222.089				761961
	2729	13.0537	2;3	2832.16				761081
	1742	9.3913	1	536.27				761056
	1189	7.5461	2;1	1077.33				760713
	778	6.3862	2	912.309				760243
	955	6.8861	1	404.11				759050
	4548	20.1948	1	580.522				759042
	4762	20.84	1	226.056				757557
	3900	17.6272	3;2	1353.57				757514
	5393	26.2388	1	609.176				757144
	4654	20.674	1	170.142				754394
	1398	8.2241	1	232.142				752894
	858	6.5734	1	555.263				752800
	4758	20.9702	1	239.225				752139
	2401	11.7661	2	604.336				751490
	1243	7.7693	3	3901.55				749809
	1427	8.3591	2;3	979.354				748899
	2284	11.3315	1	156.076				748644
	2332	12.5541	1	194.961				748448
	2569	12.4242	2;3	1862.79				747406
	1549	8.7768	1;2	732.365				746370
	2324	11.6675	2;3	1494.59				745980
	13	0.3572	1	160.933				745617
	3983	17.88	2;3	1438.65				744184
	2347	15.3219	1	296.277				743764
	4626	20.5625	2	1656.9				743180
	665	5.9777	1	518.172				741995
	4013	18.0117	2;3	1347.71				741987
	478	4.8618	1	590.24				741178
	5524	27.4413	4;5;6;2;3	2623.4				739636
	5051	21.8861	1	491.454				739252
	1079	7.2207	2	1934.72				738608
	5277	25.7649	1	294.28				737627
	4375	19.5351	5;6;4;7	3679.43				736526
	4700	20.8133	1	201.209				733883
	2918	13.88	2	1031.51				733204
	5040	21.76	1	324.22				732406
	1294	7.8888	1	321.18				731963
	1004	6.9122	1	348.153				731881
	799	6.4702	1	968.346				730488
	5673	32.1578	1	195.981				730342
	4577	20.2649	3	3425.65				730188
	2475	12.1639	2;3	1928.81				729534
	1528	8.6304	2;1	714.366				727754
	3666	16.9532	3;2;4	1044.61				727753
	2085	10.6199	2	970.529				727440
	1246	7.8251	2	1184.53				727409
	1841	9.749	2	1454.57				726654
	3246	15.2231	3;2	2790.15				726083
	2321	11.5917	2;3	1705.8				725843
	3047	14.3075	2	1888.74				724735
	5547	27.3546	1	424.215				724140
	1584	8.7784	2;1	392.242				722878
	4859	22.0677	1	261.23				721007
	2299	11.4171	4	5714.36				720170
	1893	10.0124	2;3	1680.72				719297
	2428	11.9175	3	3800.64				718791
	2848	13.5763	2;3	764.284				718773
	2843	13.5659	1	282.168				718091
	4701	23.8155	1	169.089				717175
	5567	27.3651	1	375.007				717120
	2338	11.6044	3;2	1002.56				716359
	3784	17.1155	2	771.449				715759
	4159	19.3749	1	266.248				715664
	1731	9.3197	2	2324				715401
	1221	7.7189	2	2193.95				713313
	4624	20.5188	2	2304.24				712869
	4372	19.4941	3	1349.74				712257
	3006	14.2141	3	1151.6				711735
	359	3.9374	1;2	457.228				709977
	613	5.9914	2;3;1	755.41				708817
	2436	11.9481	3	4499.9				708385
	5189	24.5223	1	301.298				706241
	2452	11.9531	2;3	3007.26				706054
	3902	17.6345	1;2	1194.49				705894
	5258	24.204	1	849.242				705440
	4284	19.1603	4	1550.82				704925
	4513	20.1245	5;4	2449.21				704839
	4347	19.4209	2	1460.69				704060
	2799	13.3063	2;3	1882.75				703952
	1694	9.3309	2	1428.57				701573
	5583	27.7042	1	793.658				700844
	4761	20.9138	1	228.06				700520
	1743	9.9497	2;3	901.511				699781
	1249	7.8334	3	1192.51				699662
	3554	16.3889	2	1753.71				699217
	1998	10.3091	2;3	1760.68				696524
	1247	7.8155	2	2002.77				696400
	789	6.3894	1	896.365				695979
	1184	7.5457	2	965.362				695658
	1076	7.224	1	1019.35				695562
	5520	27.1513	1;2	813.509				695207
	1227	7.65	2	1852.85				695121
	2914	13.855	3;2	1029.56				695009
	1191	7.5888	2	2002.77				694127
	2231	11.1165	3	3743.56				693990
	3022	14.294	2;3;4	1920.67				693425
	682	6.0542	1	926.335				693100
	5589	28.1146	1	589.274				692247
	1202	7.573	2	1113.49				691824
	4314	19.2919	2	1317.66				690286
	4627	20.5117	3	1853.97				690185
	774	6.3958	2	992.303				688555
	4747	20.8654	1	217.146				688399
	2850	13.6368	3;2	2438.02				687474
	1213	7.6396	2	881.385				686973
	1729	9.3503	3	2905.14				686170
	2775	13.2509	3;2	1068.48				685843
	4801	21.0476	1	272.177				684969
	2080	10.6657	2	1590.69				684045
	957	6.8811	1	551.232				682030
	1265	7.8619	2	1063.34				681884
	2542	12.3592	3;2	2774.18				681860
	886	6.6119	2;1	956.357				680965
	1271	7.8456	2	1014.33				680431
	5068	21.9241	1	494.382				679661
	4025	18.161	2;3;4	1418.7				679164
	1580	8.7882	2	1134.45				675398
	4224	18.9883	3;5;4	2080.01				673881
	4741	20.8374	1	292.167				672788
	1685	9.3268	2	1504.56				672253
	4490	20.0466	2	1276.59				668925
	2455	11.9545	3	2985.28				668267
	4655	20.6505	1	236.177				668235
	2681	12.8782	2;1	700.241				666966
	1012	7.0077	2	956.418				666877
	4496	20.0365	2	470.187				666495
	4697	20.6542	1	249.111				665539
	1815	9.6714	1	478.18				665462
	2476	12.1676	3;2	890.497				662756
	4313	19.3234	4;3;2	1501.77				662647
	2522	12.4642	3;2	2675.16				662507
	2929	13.9653	2;3	1510.56				660222
	4884	21.3088	1	457.34				659743
	4694	20.6807	1	216.172				658902
	4940	21.4156	1	659.481				658788
	2659	12.75	1	230.09				658747
	4549	20.158	5;6	2492.37				658385
	2615	12.6315	2	831.47				658196
	1735	9.331	1;2	1047.42				657947
	4672	20.6624	1	254.188				656915
	4827	21.098	1	599.475				656700
	4702	20.8652	1	261.23				654617
	4616	20.4837	3	2094.1				654559
	5324	26.0755	1	506.31				654466
	4281	19.1296	2;1	714.427				653767
	3665	16.7519	2	890.532				652207
	4735	23.7642	1	667.559				651510
	4263	19.0434	2	1308.65				648777
	1272	7.8451	1	339.19				647729
	1859	9.8323	1	156.076				647668
	1956	10.0815	3;2	1820.78				647247
	3859	17.4415	1	262.135				645874
	2685	12.9722	3;2	2008.77				645333
	4696	20.6694	1	166.099				645272
	2213	11.1406	2	1942.75				643720
	4641	21.1904	1	522.377				642915
	4	0.3622	1	587.278				642449
	4669	20.6507	1	198.173				641830
	2201	10.9719	3	967.562				641797
	2437	11.9232	1	431.238				641618
	1950	10.1047	4;2;3	1207.63				641112
	4617	20.4963	3	2183.16				640617
	3234	15.0018	2	712.248				640530
	1961	10.0832	2;1	923.397				639866
	2357	11.7003	2	754.353				638489
	1300	7.9783	2	1142.52				638378
	1368	8.1389	3;2	1222.48				638237
	5558	27.3606	1	450.239				637602
	2916	13.8492	2	1258.57				636577
	570	5.5204	1;2	667.29				636491
	1313	7.956	1	188.152				635807
	2937	13.9217	3;4	3711.6				634962
	1321	7.9656	1	665.275				634397
	3583	16.5692	4;3	1502.85				634248
	3104	14.5149	2	1423.56				632498
	2410	11.7858	1	644.78				632074
	1791	9.6018	2	1463.55				630020
	2172	10.9068	3	3609.51				629885
	3171	14.7485	2	509.216				629139
	5058	21.8816	1	221.178				628335
	244	2.7755	1	498.206				627894
	2730	13.0414	3;4;2	2848.12				625850
	2236	11.1454	1	274.102				625074
	4945	21.626	1	239.224				624575
	1662	8.9107	2	729.412				624399
	4717	20.7421	1	210.162				623954
	4803	21.0576	1	326.293				623953
	5625	31.6847	1	159.053				623466
	773	6.4166	2;1	990.328				623347
	5224	25.7943	1	228.146				623079
	274	3.084	1	253.95				622795
	3192	14.9952	1	214.118				621967
	1267	9.4182	1	170.142				621682
	2380	11.7029	1	597.348				621331
	5059	21.9074	1	472.337				620300
	1504	8.6189	1	151.1				619798
	4950	21.5274	1	406.329				619727
	1239	7.713	1;2	967.402				619719
	3719	17.6713	1	266.248				619364
	2686	12.9422	2	1992.8				619024
	2106	10.6264	2;1	695.321				618852
	1862	9.8513	3;2	2006.93				617883
	1281	7.9236	1	202.132				617772
	1021	7.0392	2	641.269				617132
	1677	9.1605	1;2	471.269				615219
	3238	15.1037	3;4;2	1250.67				614831
	4866	21.2854	1	466.35				614711
	4965	24.1474	1	479.301				613999
	818	6.4738	2	946.263				613492
	482	4.863	1;2	545.28				613370
	2667	12.7983	2	683.385				612877
	4873	21.225	1	239.225				611703
	4373	19.4994	3	1250.67				611540
	4134	18.5398	2	1639.77				610523
	4978	21.5849	1	496.289				610372
	2240	11.2186	2;3	1699.67				608575
	4941	24.3571	1	558.509				608347
	5064	21.9483	1	538.408				608294
	4949	21.5199	1	407.361				607784
	3592	16.4624	4;2;3	1649.75				607482
	921	6.8364	1	595.239				606396
	4862	21.2015	1	905.663				602997
	4625	20.5492	2	1527.89				602926
	1108	7.3002	1;2	648.282				602428
	3573	16.4311	2;3	1313.72				601246
	4718	20.8101	1	268.215				601147
	5034	23.2024	1	701.528				600228
	966	6.86	1	613.207				600144
	981	6.8543	2	951.486				599117
	1716	9.2684	2;1	961.359				598765
	1839	9.7156	1	696.27				598625
	2221	11.1434	2	1951.94				596479
	2060	10.4356	1	230.163				595909
	759	6.2793	2	696.317				595518
	4143	18.515	4	1619.77				595486
	4274	19.111	4;2;3	1634.74				595198
	481	4.863	1	584.253				595137
	5026	21.7222	1	194.115				595049
	2783	13.4583	1	355.32				594268
	2908	13.8242	1	372.201				593593
	838	6.496	2	735.247				593536
	5066	24.8135	1	239.142				593029
	728	6.1899	2	1006.4				592826
	1958	10.1326	1	460.217				592521
	1260	7.8473	2;1	1077.33				591654
	2997	14.1008	1	945.371				591272
	1314	8.0256	2	850.344				591013
	2747	13.1376	1	565.249				590952
	1080	7.221	2	1918.75				589247
	1789	9.5964	2;3	1495.48				589079
	3257	15.0828	2	1842.76				588669
	3578	16.4154	1	430.242				588171
	1697	9.31	2;3	1437.52				586760
	956	6.8745	1	617.22				586526
	772	6.3092	2	946.263				585235
	2215	11.1343	3	3667.56				583536
	1386	8.246	2;3;4	1408.54				583052
	4319	19.2849	2	828.492				581425
	4374	19.4983	2	1502.76				581162
	649	5.9223	2	942.402				581124
	4973	21.5289	1	579.506				580940
	3793	17.2192	1	664.318				580697
	2930	13.8992	2	1494.59				580228
	4919	24.6329	1	600.348				578527
	788	6.3677	2	878.353				577889
	4432	19.7591	1	212.139				577853
	5414	26.7389	1	287.246				577086
	4563	20.1873	3	2054.08				576496
	4305	19.2196	3;2	1357.7				576225
	4522	20.1595	4	1900				576117
	5412	26.5157	1	321.299				574457
	3209	14.942	2	1452.58				574157
	3048	14.1822	1	194.961				573912
	4061	18.2119	1	211.111				573594
	4909	21.3172	1	569.465				573322
	2816	13.4309	3;2	2411.97				573162
	4817	21.0895	1	830.595				572623
	585	5.7153	1	171.089				571128
	1453	8.3786	1	369.153				570518
	2623	12.6366	1	513.255				568731
	1266	8.5957	1	294.28				568373
	4146	18.6157	2	845.474				567719
	2119	10.6807	3;2	1095.51				567671
	1548	8.8664	2;3	1441.63				566766
	1385	8.3028	3;2	1392.51				566553
	967	6.8742	1	635.231				565240
	3669	16.74	3	1131.64				564489
	3320	15.3673	1;2	887.434				564385
	4420	19.7736	2	1154.63				564179
	4825	21.1084	1	487.35				563771
	3470	16.0129	3;2	2396.01				563342
	4853	21.2944	1	595.502				563059
	5200	23.5096	1	294.28				562835
	3088	14.5334	2	1685.77				562092
	2257	11.1696	2	766.349				561473
	2946	14.0049	3;2	1100.59				560697
	1085	7.2192	2	2016.72				559929
	4771	24.1554	1	586.541				559525
	2521	12.236	2	945.337				558236
	2940	13.972	1;2	992.418				557979
	1980	10.2289	2;3	1791.75				557931
	2194	10.9528	3;2	1959.77				557112
	387	4.1368	1	164.047				556976
	3282	15.1519	2;3	1548.51				556842
	2150	10.9591	2;3	1619.71				556736
	3112	14.5607	2	841.364				556000
	1520	8.5969	2;3	1222.48				555434
	2205	11.0694	2	691.367				555391
	2804	13.3827	1	992.418				554422
	2179	10.9173	3	3625.48				553025
	2435	11.9798	2	1500.62				552765
	1208	7.5937	1	827.437				552465
	4574	20.218	4;3	1772.92				552219
	27	0.7288	1	149.069				552133
	3656	16.6592	2	1470.57				551674
	4794	21.0857	1	469.361				551071
	1277	8.124	1	278.126				550838
	3644	16.6451	1	760.275				550572
	4659	20.5893	1	239.225				550436
	2865	13.5699	1	481.253				550330
	4674	20.7183	1	238.157				550219
	4524	20.14	6;5	2526.32				550002
	2317	11.4619	3	3773.56				549973
	2220	11.1374	2	1866.76				549861
	408	4.3075	1;2	330.226				549441
	658	5.9576	1	549.214				549396
	3272	15.1543	3;2	1532.54				548973
	4673	20.7697	1	252.172				548049
	2805	13.3975	2	1430.6				546510
	3508	16.046	2;3	1229.64				546447
	5507	27.1607	2;3	1330.78				545683
	4903	21.3052	1	440.313				545490
	4838	21.1298	1	335.209				545027
	2277	11.3335	2	1984.75				544691
	3003	14.1245	1	370.222				544602
	2256	11.2331	3;2	2258.96				542440
	3685	16.915	4;3	1624.91				541691
	4763	20.8147	1	296.05				541582
	4565	20.1977	3	2453.35				539533
	968	6.8657	2	1723.81				539454
	1217	7.5964	2	1434.52				537879
	4799	21.0155	1	233.154				537811
	2520	12.2727	1	781.838				537433
	4699	20.6552	1	298.25				536562
	4403	19.6516	4;2;3	1624.79				536370
	3679	16.932	2	1315.64				535279
	5508	27.1635	1;3;2	1229.73				535182
	2316	11.5024	3	3849.55				535147
	2485	12.6003	2	1789.74				535055
	3667	16.7281	4	1564.81				534835
	4752	23.6294	1	721.497				534448
	4680	20.9404	1	282.183				534213
	4663	20.6176	1	212.141				533701
	5065	21.949	1	560.389				533358
	2453	11.9529	1	1492.97				533300
	4148	18.6628	1	544.289				533221
	2622	12.8723	3	1036.58				532889
	1578	8.869	3;2	1364.58				531974
	2985	14.1124	2	1458.6				531745
	619	5.776	1	176.95				531701
	1003	6.9897	2	906.301				531435
	2748	13.1392	2	1846.79				530938
	4568	20.1781	5;4	2000.09				530745
	2339	11.6315	3	975.494				530310
	2162	10.8334	2	1516.57				530104
	2258	11.2415	3;2	1850.82				529592
	1506	8.6327	2	970.433				529387
	4926	21.3283	1	613.491				529106
	982	6.8791	2	1078.46				528865
	2556	12.403	2;1	489.298				528034
	3615	16.5586	2	691.365				527433
	1077	7.2396	2	1073.27				527429
	1835	9.7138	3	1964.91				527326
	4147	18.6217	2	701.395				527249
	4478	19.9444	4	2221.02				526933
	4716	21.1755	1	508.496				526252
	2314	11.4917	4	5730.34				526054
	1766	9.345	3	2889.17				526032
	229	3.8471	1	413.877				525292
	5	0.355	1	585.28				524670
	2013	10.3215	1	942.391				524300
	1714	9.2393	2;1	605.174				523779
	988	7.0483	1	294.28				523276
	5077	21.9714	1	604.415				522780
	808	6.3772	2	2633.08				522000
	2351	11.6917	2;3	1526.52				520712
	942	6.815	2	909.475				519912
	5389	26.6498	1	467.433				519159
	3501	16.1075	3;4;2	1349.74				518745
	4785	20.9084	1	736.494				518722
	2219	11.1355	2;3	1875.71				518579
	791	6.393	2	2731.06				517404
	2761	13.1804	2;1	1399.56				516457
	4958	21.5565	1	547.481				516355
	4401	19.6268	1	543.327				516033
	1362	8.1334	1;2	812.365				515093
	5015	21.7809	1	552.423				514847
	1831	9.6673	2;1	1069.4				514670
	3225	14.9463	2;3	1468.55				514272
	1678	9.2677	2;1	1482.58				514268
	286	3.1998	1	371.977				514000
	1806	9.6316	2;3	1820.78				513871
	4465	19.9389	2	903.485				513673
	2952	14.0582	3;2;4	1840.71				513170
	1740	9.3537	3	2791.19				513062
	1109	7.305	2	664.247				512770
	5019	21.6866	1	477.438				511763
	5451	26.9882	1	354.291				511525
	2262	11.2613	2	679.389				509785
	1149	7.3897	1	294.28				509433
	980	6.8916	1	711.183				507889
	793	6.3834	1	870.87				507592
	3726	16.9943	2	998.54				507498
	713	6.1607	1	762.187				506954
	2466	12.0392	1	1493.14				506145
	2885	13.6923	2;1	449.264				506044
	3532	16.2741	3;2	1255.63				505848
	5114	22.2567	1	863.617				504995
	1721	9.3067	3;2	1632.74				504743
	837	6.5123	2	801.433				504681
	5592	27.6993	1	461.405				504288
	4036	18.0937	2;1	707.396				503712
	4795	21.0708	1	242.076				503672
	1204	7.5646	3	1526.73				502969
	5078	21.9799	1	711.585				502892
	5079	21.9757	1	582.433				502759
	2320	11.5466	2	1984.75				502365
	2116	10.6305	2	495.269				501994
	1856	9.7289	1	402.211				501463
	2064	10.5961	2;3	1773.73				501386
	894	6.6293	1	459.196				500988
	2980	14.0831	2	1163.59				500093
	4826	21.0881	1	555.449				500079
	221	2.378	2;3	624.37				499579
	4289	19.1162	2;3	875.51				499363
	2989	14.1435	2	1526.56				498929
	354	3.8096	2	704.333				498920
	575	5.6378	1	417.222				498551
	1962	10.2532	1	227.971				498528
	4842	21.1223	1	513.387				498465
	3148	14.7462	3;2	912.538				497808
	4815	21.1137	1	558.51				497457
	3488	15.9958	2	644.364				496103
	3372	15.5866	1	502.275				495741
	1810	9.7382	2	979.354				495533
	3785	17.1151	1	1004.47				494858
	3646	16.6545	1	845.462				494849
	951	6.8108	3	1150.5				494641
	3427	15.7631	3;4	3691.57				493413
	5513	27.1746	2	1993.01				493403
	970	6.8712	1;2	1160.47				493133
	1419	8.2883	1	776.204				492611
	1732	9.3386	2	1392.59				491914
	2340	11.5782	2	704.326				491750
	790	6.3854	2	926.289				491636
	1096	7.2224	2	1836.74				490445
	4705	20.716	1	182.167				490354
	3677	16.7828	2	751.929				488097
	4723	20.7611	1	193.11				487977
	2004	10.3092	2;3	1744.71				487716
	4999	21.5925	1	349.319				487211
	4262	19.0327	3;4	1434.79				487051
	811	6.4691	2	894.324				486351
	1264	9.5231	1	157.147				486028
	1428	8.3079	1	358.233				485532
	3322	15.9997	1	266.249				485188
	278	3.1845	1	274				484916
	52	0.4769	1	199.965				484780
	5449	26.983	1	579.431				484435
	2581	12.4467	1	344.184				484327
	4664	20.6617	1	240.172				484163
	4282	19.1668	2;3	1590.81				483756
	1889	9.9084	1;2	698.371				483230
	2097	10.6249	3;4	2044.87				482765
	4777	20.9497	1	256.182				482312
	4331	19.3398	2;3	1660.82				482140
	2406	11.8045	2	1222.51				482008
	4740	23.7915	1	241.24				481974
	5029	21.8007	1	681.574				481775
	2733	13.0182	2	2788.7				481465
	1280	7.919	2	1113.49				479676
	241	4.3803	1	173.142				479295
	4353	19.4958	3;4;5	1931.01				479000
	673	5.9564	2	565.178				478719
	1900	9.9274	2	1214.41				478358
	727	6.1664	1	216.078				478116
	1932	10.0458	2	1242.64				477582
	3868	17.4839	1	327.215				477451
	4698	20.7269	2;1	551.475				476703
	2731	13.1988	3	1152.59				475144
	2982	14.0988	2;1	1359.57				474852
	4905	21.3171	1	963.705				474796
	3890	17.6271	2;3	1061.6				474555
	1816	9.652	1	227.971				473928
	3342	15.4424	2;1;3	768.363				473805
	2165	10.8783	2	1913.72				473734
	2841	13.4989	2	701.352				473690
	2359	11.6905	3;2	1510.56				473609
	5350	25.6183	1	283.287				473092
	226	5.0593	1	170.178				472861
	4780	20.9359	1	412.241				472513
	589	5.64	1	258.018				472368
	2200	11.0173	1;2	461.266				472153
	4135	18.5358	2;4	1655.74				472059
	3113	14.5617	1	659.312				471954
	1704	9.2408	1	299.184				470656
	4527	20.1065	5;4	2431.31				470508
	4874	21.2024	1	795.533				469869
	4720	20.7525	1	200.12				469427
	2583	12.6847	4;3;2	2755.11				468681
	1261	7.8428	2	949.391				468287
	4139	18.4445	2;3	1474.74				467913
	3692	16.9038	1	494.296				467855
	620	5.8132	2	522.291				467408
	1293	7.8715	2;3	1017.3				467251
	1750	9.4476	2	589.3				466585
	1746	9.3428	1	1384.94				466455
	1596	8.9065	2	1181.53				465854
	5559	27.379	1	229.076				465324
	4201	18.78	2;3	1638.7				464781
	3219	14.9227	3;2	865.385				464571
	4455	19.939	1	278.163				464430
	2328	14.8854	1	157.147				464406
	4042	18.2764	4;3	1759.88				464380
	987	6.9801	2	850.343				464270
	2388	11.8791	2	1846.79				463461
	2118	10.6913	2;3	1879.81				463008
	5564	28.0044	1	158.917				462696
	5340	25.7358	1	201.209				462556
	2117	10.6574	2	516.196				462443
	5521	27.1577	2	2082.06				460821
	4196	18.9013	3;4;2	1519.75				460454
	683	6.0537	1;2	850.328				460447
	5104	23.631	1	429.381				460220
	4222	18.8741	3;2	1423.69				460067
	1197	7.5608	2	2116.71				459936
	4086	18.2645	3;2	1203.66				459821
	4089	18.2601	2	493.221				459506
	2242	11.1601	3;2	1128.56				459203
	835	6.5233	1	259.189				458418
	2055	10.3913	1	244.179				457330
	2133	10.7478	4	1818.73				456869
	2592	12.4756	1	459.269				456614
	3344	15.374	1	244.179				456426
	4849	21.1062	1	425.335				456269
	3565	16.3288	1	574.296				455960
	480	4.8099	1	166.024				455435
	3696	17.5966	1	149.051				455430
	965	6.8455	2	1681.8				455233
	1728	9.3103	2	1951.83				455233
	4972	21.5207	1	340.259				455201
	1935	10.0514	3;2	1907.81				455092
	55	0.0914	1	163.941				454875
	2736	13.4662	3	945.521				454611
	1273	7.8585	1	546.301				454523
	3023	14.2958	2;3	1904.7				454470
	1586	8.8071	3;2	1415.52				452559
	806	6.4244	1	720.201				452155
	784	6.3858	2	1958.67				452005
	4534	20.0746	1	886.463				450792
	1854	10.572	1	185.214				450452
	3798	17.2712	2	918.459				450035
	5314	24.7146	1	201.209				449721
	4841	21.1217	1	687.528				449231
	4571	20.2044	2	1430.75				448961
	2974	14.0806	2;1	746.381				448505
	4946	23.2485	1	337.334				447250
	1574	8.7932	1;2	974.369				446809
	307	5.044	1	294.28				446098
	4080	18.2297	2	616.289				445614
	4666	22.2402	1	214.131				445057
	3414	17.2993	6;4;5	2018.08				444737
	1592	8.8745	2	1440.57				444343
	629	5.9002	1;2	869.386				444053
	2814	13.3933	2	760.39				443957
	1209	7.591	2	2337.97				443927
	4989	21.684	1	521.465				443734
	2237	11.2139	3;2	1005.57				443244
	2734	13.0514	2	806.34				442330
	4144	18.5501	4	1547.8				442306
	2196	11.015	2	2175.94				442290
	1150	7.2891	1	272.148				441300
	318	3.7323	1	732.106				440979
	5514	27.1899	1	701.428				440690
	306	4.3304	1	435.871				440668
	4753	20.8803	1	565.491				440548
	1148	7.3253	2	885.417				440302
	3287	15.169	2	1055.38				439979
	3693	17.5387	1	198.123				439902
	4040	18.1988	2	1316.61				439567
	4942	21.4377	1	703.507				439384
	4317	19.3021	2	782.447				438374
	643	5.901	1	196.082				438183
	504	4.9453	1	168.04				438058
	4819	21.0942	1	514.35				437067
	874	6.6459	1	294.28				436404
	2510	12.199	1	400.195				435326
	1029	7.145	2	951.485				435062
	4656	23.8441	1	453.285				434905
	4204	18.7799	2;3	1622.74				434735
	4168	18.6748	3;2	1352.65				433998
	2232	11.1413	2	1830.78				433936
	692	6.0373	1	363.058				433611
	1436	8.3594	3;2	1424.44				433568
	2471	12.0698	2	719.363				432592
	4166	19.3401	1	157.147				432325
	4511	20.0748	4;3	1462.77				432273
	2718	13.0463	4;3	2864.09				431772
	2189	11.046	2;3	2229.93				430917
	2197	10.9787	2;3	1008.5				430640
	364	3.9198	1	506.208				429923
	946	6.8173	2	1534.58				429466
	1764	10.4118	1	296.277				428530
	5154	22.6054	1	417.135				428164
	1691	9.3446	2;3	1444.54				427733
	4252	19.0063	1	715.375				427484
	2214	11.0707	2	844.465				427454
	2578	12.4142	2	624.323				426912
	4156	18.6145	3;2	1290.65				426901
	2957	14.0709	2	1641.7				426764
	2719	13.0516	2	1660.69				426599
	4410	19.6682	2	1001.52				426427
	2146	10.8764	2	1891.74				425078
	1432	8.3583	2	1484.47				424624
	5013	21.7374	1	257.235				424232
	1325	7.9905	1	549.217				424190
	2230	11.1174	3	3683.53				423903
	2727	13.0445	2;3	2924.12				423392
	5355	26.4362	1	428.21				423121
	2601	12.548	3;2	2786.19				423082
	3382	15.6251	2	812.392				423021
	1968	10.1667	4;3	1964.91				422923
	1855	9.6855	3	902.506				422691
	2499	12.1733	2	905.402				422666
	4084	18.3095	3	1500.76				422627
	2137	10.8632	2;3	1853.7				422207
	693	6.0468	1	1024.31				422092
	4770	20.8659	1	349.165				421797
	5608	27.6632	1	654.546				421640
	2507	12.2044	2	997.275				421405
	2105	10.5812	1	236.116				421226
	1000	6.9604	1	293.173				420917
	2907	13.7889	2	1901.8				420621
	4085	18.2768	3;4	1567.8				420611
	2035	10.3849	2	878.307				419825
	4228	18.8794	2	754.258				419392
	4348	19.4138	1	499.337				417931
	2204	11.0444	2	945.311				417823
	4376	19.5037	4	1432.78				416885
	3103	14.5128	1	367.174				416329
	4695	20.6738	1	150.104				415819
	1519	8.5855	1	388.243				415545
	2931	13.9148	3;2	1244.6				415445
	4493	20.0411	4;5;3	2667.27				415182
	1090	7.2153	2	1133.29				414737
	2027	10.623	1	270.812				414390
	3645	16.6407	1	693.332				412518
	3860	17.4688	2	1328.62				412392
	5044	21.9316	1	745.554				412305
	4868	21.2975	1	510.376				412256
	4260	18.9573	2	887.475				412183
	2278	11.327	2	1924.73				412181
	3673	16.7476	2	1898.01				411822
	4334	19.3075	3;2	1547.79				411208
	3691	16.9488	4;3	1502.86				410489
	4850	21.1337	1	557.413				409976
	2621	12.6849	2	1882.76				409410
	1521	8.6389	1	180.087				409097
	2248	11.1695	2	1465.57				408775
	4510	20.0559	3;4	1467.78				408743
	2715	13.0474	3;2	1807.78				408307
	5582	27.6638	5;4;6	2165.15				408245
	920	6.7177	1	167.058				407547
	2381	11.6949	2	613.39				407438
	3060	14.4203	4;3;5	1517.83				406738
	4332	19.3484	1	441.259				406407
	2422	11.882	2	760.407				406197
	353	4.0879	1	269.921				406123
	2938	13.9069	2	491.277				405886
	2793	13.3573	2;3	1514.8				405853
	975	6.8882	1	689.188				405722
	5142	22.3899	1	385.148				405623
	1198	7.5617	2	2100.74				405324
	2582	12.5204	2	790.343				404769
	3894	17.5721	3;2	1081.52				404380
	1394	8.2155	2;1	897.417				404051
	3291	15.2468	1;2	1063.48				403832
	5303	26.0842	1	545.326				403685
	1179	7.4716	2	623.338				403658
	2243	11.1302	4	5468.38				403195
	3748	17.1562	2;3	2748.15				403100
	4845	21.1552	1	255.256				403084
	2650	12.7655	2;3	2073.93				402219
	2859	13.5935	2	873.455				402162
	2858	13.5976	2	1842.76				401770
	3469	15.9148	3;2	1055.39				401458
	4456	19.8815	2	797.476				401198
	4969	21.7126	1	450.247				400792
	4273	19.0757	2	770.464				400672
	3699	17.1491	4;5;6	2067.1				400408
	1480	8.4812	1	809.365				400235
	5038	21.7758	1	574.405				399797
	67	0.2299	1	235.871				399688
	4142	18.5307	2;3	1731.73				399610
	934	6.7696	1	1025.37				399306
	5541	27.2415	1	406.235				399158
	2199	11.0113	2;4;3	2099.94				399151
	5397	25.9854	1	191.167				398873
	1200	7.499	3	1017.3				398578
	1297	8.5635	1	159.053				398501
	1229	7.6647	2	983.346				398418
	23	0.8719	1	151.972				398156
	2443	12.0317	2;3	1893.83				397621
	2313	11.5067	2	752.332				397306
	977	6.9152	2	1264.53				397066
	964	6.8866	2	611.182				395814
	1792	10.0018	1	159.053				395647
	5650	28.0622	1	181.977				395460
	1569	8.8436	2	514.359				394995
	203	1.4736	1	203.962				394959
	4744	23.4705	1	258.121				394759
	4706	20.704	1	196.146				394724
	1695	9.3355	2	1618.51				394638
	2107	10.5968	1	647.264				394589
	4399	19.6004	4;2;3	1578.78				394529
	2360	11.7168	1	159.053				394473
	4270	19.0229	1	333.172				394264
	4415	19.7059	1	628.343				393538
	2241	11.2148	2	1683.7				393128
	753	6.2479	2	833.376				392495
	2911	13.814	3	1862.89				391093
	1206	7.5856	2	988.492				390981
	2981	14.085	1	720.348				390828
	3630	16.5844	2	974.492				390263
	807	6.3828	2	2807.06				389601
	2557	12.4304	2	733.342				388171
	883	6.6101	2	571.332				387874
	5069	22.1017	1	495.413				387805
	4342	19.6634	1	159.053				387776
	2163	10.8406	2	1500.6				387758
	1687	9.1649	3;2	1190.5				387462
	5004	21.5983	1	281.14				387193
	3564	16.4382	1	358.221				386496
	4898	21.2357	1	229.24				386405
	4839	21.1033	1	536.332				386332
	2444	11.9658	2	1456.63				385692
	4798	21.0706	1	470.323				385615
	4497	20.0394	2	860.439				385500
	328	3.7265	1	640.146				385358
	779	6.4074	2	1882.68				385224
	869	6.6202	2	1064.41				385172
	1121	7.3563	2;3	1344.49				384763
	4883	21.2981	1	396.287				384557
	239	2.6703	1	214.009				383935
	3120	14.8217	4;5;3	1740.89				383693
	5045	21.8757	1	379.329				382937
	2075	10.496	1	347.169				382909
	1540	8.6865	2;3	969.487				382820
	5188	22.9161	1	417.134				382773
	2071	10.5175	3;2	1978.85				381776
	2771	13.2049	1;2	636.275				381738
	2530	12.3052	2	2440.96				381487
	4230	18.8861	1	565.274				381423
	5028	21.723	1	217.147				381192
	1159	7.4194	1	203.079				381041
	5223	24.6587	1	281.271				380647
	2190	10.9543	3	1384.61				380270
	4760	20.8845	1	392.313				380136
	1563	8.7714	1	260.104				379735
	1190	7.5015	2	1175.31				379641
	1152	7.3922	1	533.233				379184
	935	6.7484	2	1101.26				379140
	2448	11.9415	3	3045.2				378708
	5291	25.7356	1	450.248				378345
	1105	7.2303	2	925.393				378197
	4028	18.0238	1	660.312				378003
	3864	17.4403	1	581.328				377858
	2358	11.6481	2	818.369				376990
	3068	14.4025	2	975.428				376675
	1248	7.8094	1	498.206				376672
	3290	15.2236	4;3	1673.82				376460
	978	6.9156	2	808.333				376293
	3371	15.5589	1	323.182				376278
	3571	16.3766	1	760.36				376124
	4754	20.8745	1	521.465				375928
	4474	19.945	1;2	656.397				375737
	2467	13.6629	1	159.053				375617
	3513	16.0844	3;4;2	1411.72				375232
	845	6.6813	2	978.369				375182
	1301	7.9509	3;2	1335.57				374403
	4864	21.1358	1	602.402				374361
	3680	16.8605	2	596.247				374169
	4150	18.643	4;3	1568.83				373860
	62	0.1632	1	183.922				373828
	5180	25.1141	1	457.413				373767
	3428	15.7453	2;3	1040.45				373692
	2331	11.5867	3;4	2338.92				373662
	1100	7.2193	1	1095.35				373649
	3858	17.4981	3;2	1111.58				373549
	3538	16.2479	3;2	1024.53				373296
	2009	10.2281	3	811.433				372848
	4889	21.3474	1	528.366				372830
	5037	21.9374	1	229.24				372696
	4423	19.7755	3;2	1600.83				372577
	4812	21.0165	1	229.24				372426
	1039	7.1139	1	167.058				372292
	1715	9.2378	1	549.217				372166
	1784	9.6123	2	1254.45				372165
	6	0.72	1	157.146				371503
	4906	21.3143	1	484.339				371109
	3064	14.5407	3;4	2981.33				370989
	3942	17.7487	1;2	528.364				370986
	621	5.8024	2	833.376				370680
	1838	9.6683	2	1036.4				370658
	243	2.7357	1	456.195				370560
	553	5.3949	1	194.066				370169
	2648	12.8045	3	1243.59				369948
	1352	8.0376	1	454.17				369834
	2177	10.9204	2	1801.75				369712
	2776	13.3012	1	177.126				369610
	5006	21.7215	1	377.35				369126
	4665	20.6515	1	194.13				368382
	2883	13.7377	4;3	1558.8				368124
	3029	14.3063	2	1942.75				367838
	4997	21.5852	1	497.392				367812
	2348	11.5748	2	1924.73				367729
	3705	17.668	1	158.076				367604
	5016	21.7659	1	553.455				367588
	5516	27.1692	2	3102.68				367461
	3922	17.6841	2	1276.61				367221
	1465	8.4506	2;3	1399.56				366770
	986	6.9499	1	421.199				366749
	5515	27.1843	1	692.486				366591
	4786	20.8947	1	364.282				366399
	666	5.943	2	907.332				366147
	3617	16.562	2	727.411				366035
	836	6.6074	1	159.053				366008
	2139	10.7169	2	737.333				365650
	4947	21.4541	1	765.523				364694
	2456	12.0028	2	1860.77				364556
	2702	12.9665	2	1032.47				364549
	1295	7.8835	2	1115.28				364530
	1360	8.1179	2	660.344				364414
	4808	20.9862	1	302.245				364082
	4743	21.0094	1	168.162				363749
	4512	20.0538	2	799.48				363495
	1989	10.2637	3;4;2	1846.72				363426
	2429	12.0207	2	1650.54				363214
	157	1.1927	1	257.928				362995
	3494	16.0712	3;2	845.497				362865
	4768	20.842	1	284.271				362844
	989	6.9936	2	560.237				362794
	534	5.6758	1	159.053				362789
	3698	16.9419	2	897.419				362643
	4739	24.0321	1	173.12				362568
	4960	21.574	1	418.329				362054
	958	6.8953	3	1192.51				361985
	5551	27.3753	1	416.033				361945
	3473	16.1003	4;3	1465.75				361766
	4863	21.1575	1	259.214				361743
	1699	9.2346	2	682.375				361379
	2505	12.2102	2	1899.78				361222
	4488	20.0194	4;3	1578.78				360554
	701	6.0333	1	202.131				360427
	2666	12.7393	1	436.193				360370
	4044	18.1323	2	1228.59				360074
	3552	16.289	1	400.28				360026
	4130	18.4071	2	680.269				359832
	1181	7.5108	2	1105.47				359559
	2263	11.2472	1	783.291				359511
	71	0.8085	1	238.217				359077
	1783	9.6026	2;3	1479.52				358937
	2767	13.3026	2;3	1740.65				358815
	5373	25.6363	1	191.167				358627
	3035	14.4176	2;3	2251.92				358383
	4681	20.6634	1	281.271				358210
	3519	16.1142	2	1470.6				358151
	3055	14.2929	2	1366.7				358007
	4933	24.492	1	721.742				357979
	879	6.5957	2	1070.3				357840
	1566	8.7614	2	996.321				357835
	2056	10.4458	1	203.079				357692
	4750	22.1397	1	283.287				357685
	5680	31.6809	1	167.058				357566
	2327	11.5638	2;3	2328.97				356547
	3681	16.8527	2	1940.83				355863
	2093	10.5913	2	1894.75				355803
	5382	26.2412	1	728.715				355706
	780	6.4071	2	1996.62				355635
	2404	11.7819	2	1366.47				355313
	1837	9.6565	1	219.183				355292
	5577	27.3504	1	358.811				354992
	4149	19.3278	1	170.142				354966
	3976	17.8262	1	662.312				354463
	2245	11.1495	2;3	3244.39				353801
[truncated: 4,070 more rows]

## Sheet: Comp
	Muropeptides	E. coli		RT (min)			Abs(Dppm)
		pET2818	pET-ldtGo2							pET2818	pET-ldtGo2
	gm-AEJA|1	0.449577	0.281084	7.81605	±	0.12345	2.4113			389982327	356332473
	gm-AEJ|1	0.176492	0.139741	6.5735	±	0.1876	3.0671			153096310	177150347
	gm(-Ac)-AEJA|1	0.111608	0.222556	7.3677	±	0.1399	2.2164			96813130	282135968
	gm-AEJM|1	0.0584727	0.000633311	11.079	±	0.0017	0.9994			50721722	802853
	gm-AE|1	0.0421759	0.0266634	7.7625	±	0.1178	2.1209			36585153	33801316
	gm-AEJG|1	0.0356532	0.0151293	6.9125	±	0.1595	1.74165			30927096	19179564
	gm-AI|1	ND	0.00785295	14.7416			0.9572			0	9955234
	gm-AY|1	ND	0.00675469	12.411			0.3262			0	8562961
	gm-AW|1	ND	0.00655429	18.835			0.8127			0	8308917
	gm-AEJN|1	0.0250383	0.00234983	6.42045	±	0.21005	1.4706			21719316	2978899
	gm(-Ac)-AEJ|1	0.0228765	0.0562436	6.2675	±	0.2132	1.93885			19844046	71300376
	gm-AEJF|1	0.0226242	0.00228658	15.1009	±	0.02035	1.29045			19625173	2898715
	gm-AEJK|1	0.0156242	0.00195799	6.33305	±	0.22405	1.448			13553121	2482158
	gm-AEJH|1	0.00786083	0.00083728	6.53045	±	0.22905	1.4458			6818815	1061425
	gm-AEJD|1	0.00525872	0.000545161	6.934	±	0.1618	1.76995			4561637	691104
	gm-A|1	0.00436683	0.0903829	6.98825	±	0.15105	1.6024			3787977	114579045
	gm-AEJT|1	0.00363615	0.000579823	7.05645	±	0.13925	1.05945			3154155	735045
	gm-AEJAK|1	0.00341261	0.00146019	7.52785	±	0.11845	0.55195			2960245	1851093
	gm-AEJY|1	0.00305683	0.000157135	12.3997	±	0.0098	0.3811			2651624	199201
	gm-AQ|1	0.00272513	0.00122573	6.6569	±	0.1698	1.96145			2363897	1553872
	gm-AEJV|1	0.00221833	ND	11.0838			0.5044			1924273	0
	gm-AEJAA|1	0.00188008	0.0146537	9.07	±	0.3084	1.2683			1630862	18576602
	gm-AEJI|1	0.00176315	8.45779e-05	14.2101	±	0.6491	0.658			1529427	107220
	gm-AEJW|1	0.0017333	0.000167318	17.3887	±	0.2049	0.61225			1503535	212110
	gm-AK|1	ND	0.000517925	5.9123			0.9003			0	656577
	gm-AEJAI|1	0.000507141	0.000143325	15.531	±	0.03695	0.3523			439916	181694
	gm-AEJAG|1	0.000354449	0.00198198	7.52595	±	0.13515	0.69985			307464	2512574
	gm-AF|1	0.000189871	0.021773	16.76			1.7			164702	27601816
	gm-AEJA=gm-A|2	0.000564552	0.064369	11.9636	±	0.0735	0.40895			489716	81600965
	gm(-Ac)-AEJA=gm-A|2	ND	0.0244531	11.6779			1.04			0	30999412
	gm-AEJ=gm-A|2	ND	0.00422139	11.2312			1.3268			0	5351489
	gm-AEJG=gm-A|2	0.033% *	0.00153824	10.89			0.2			286859	1950036
	gm(-Ac)-AEJ=gm-A|2	ND	0.000774246	10.8919			1.2773			0	981517
	gm-AEJN=gm-A|2	ND	0.000152187	10.1699			0.5475			0	192928
	gm-AEJF=gm-A|2	ND	0.000117205	18.3939			1.5395			0	148581
	gm-AEJI=gm-A|2	ND	5.74044e-05	17.1418			1.147			0	72772
										867442498	1267706859
	Most likely structure chosen based on monomer acceptor abundance
	Use 5ppm threshold
	* Mass coincidence, no real muropeptide (no GlcNAc adduct, too high delta_ppm=-9.6)

## Sheet: FINAL TABLE
			Muropeptides a	E. coli		RT (min) b			Dppm
				pET2818	pET-LdtGo2
	1		gm-AEJA	0.449726	0.281084	7.81605	±	0.12345	2.4113
	2		gm-AEJ	0.17655	0.139741	6.5735	±	0.1876	3.0671
	3		gm(-Ac)-AEJA	0.111644	0.222556	7.3677	±	0.1399	2.2164
	4		gm-AEJM	0.0584921	0.000633311	11.079	±	0.0017	0.9994
	5		gm-AE	0.0421898	0.0266634	7.7625	±	0.1178	2.1209
	6		gm-AEJG	0.035665	0.0151293	6.9125	±	0.1595	1.74165
	7		gm-AI	ND	0.00785295	14.7416			0.9572
	8		gm-AY	ND	0.00675469	12.411			0.3262
	9		gm-AW	ND	0.00655429	18.835			0.8127
	10		gm-AEJN	0.0250466	0.00234983	6.42045	±	0.21005	1.4706
	11		gm(-Ac)-AEJ	0.0228841	0.0562436	6.2675	±	0.2132	1.93885
	12		gm-AEJF	0.0226317	0.00228658	15.1009	±	0.02035	1.29045
	13		gm-AEJK	0.0156294	0.00195799	6.33305	±	0.22405	1.448
	14		gm-AEJH	0.00786343	0.00083728	6.53045	±	0.22905	1.4458
	15		gm-AEJD	0.00526046	0.000545161	6.934	±	0.1618	1.76995
	16		gm-A	0.00436828	0.0903829	6.98825	±	0.15105	1.6024
	17		gm-AEJT	0.00363736	0.000579823	7.05645	±	0.13925	1.05945
	18		gm-AEJAK	0.00341374	0.00146019	7.52785	±	0.11845	0.55195
	19		gm-AEJY	0.00305784	0.000157135	12.3997	±	0.0098	0.3811
	20		gm-AQ	0.00272604	0.00122573	6.6569	±	0.1698	1.96145
	21		gm-AEJV	0.00221906	ND	11.0838			0.5044
	22		gm-AEJAA	0.0018807	0.0146537	9.07	±	0.3084	1.2683
	23		gm-AEJI	0.00176373	8.45779e-05	14.2101	±	0.6491	0.658
	24		gm-AEJW	0.00173387	0.000167318	17.3887	±	0.2049	0.61225
	25		gm-AK	ND	0.000517925	5.9123			0.9003
	26		gm-AEJAI	0.000507309	0.000143325	15.531	±	0.03695	0.3523
	27		gm-AEJAG	0.000354566	0.00198198	7.52595	±	0.13515	0.69985
	28		gm-AF	0.000189934	0.021773	16.76			1.7
	29		gm-AEJA=gm-A	0.000564738	0.064369	11.9636	±	0.0735	0.40895
	30		gm(-Ac)-AEJA=gm-A	ND	0.0244531	11.6779			1.04
	31		gm-AEJ=gm-A	ND	0.00422139	11.2312			1.3268
	32		gm-AEJG=gm-A	ND	0.00153824	10.89			0.2
	33		gm(-Ac)-AEJ=gm-A	ND	0.000774246	10.8919			1.2773
	34		gm-AEJN=gm-A	ND	0.000152187	10.1699			0.5475
	35		gm-AEJF=gm-A	ND	0.000117205	18.3939			1.5395
	36		gm-AEJI=gm-A	ND	5.74044e-05	17.1418			1.147
	a g, GlcNAc; m, MurNAc; A, Alanine; E, isoglutamic acid; J, meso-diaminopimelic
	acid; JNH2, amidated meso-diaminopimelic acid
	b standard deviations are determined from 2 values only
